# Supplementary material for: Squatting biomechanics following physiotherapist-led care or hip arthroscopy for femoroacetabular impingement syndrome: a secondary analysis from a randomised controlled trial
Source: PeerJ. 2024 Jun 24;12:e17567. doi: 10.7717/peerj.17567 (PMC11210460; doi:10.7717/peerj.17567)
Supplement: Supplemental Information 5 — Time-normalised continuous joint angles and moments at baseline and 12-months follow-up, and treatment group allocations. [file peerj-12-17567-s005.zip › dataset_1/jointAngles.xlsx]

## Sheet: overview
File contains joint angle data
Treatment groups: 1 = Personalised Hip Therapy, 2 = hip arthroscopy
Sessions: BL = baseline, FU = follow-up
Data are columns of representative trials for each participant during squat descent or ascent at baseline (BL) or 12-months follow-up (FU), as indicated by the sheet name

## Sheet: treatmentGroup
FAS_324	FAS_331	FAS_601	FAS_602	FAS_603	FAS_604	FAS_605	FAS_606	FAS_608	FAS_611	FAS_616	FAS_617	FAS_623	FAS_630	FAS_632	FAS_638	FAS_643	FAS_647	FAS_650	FAS_652	FAS_653	FAS_654	FAS_658	FAS_659	FAS_666	FAS_668	FAS_669	FAS_670	FAS_671	FAS_901	FAS_902	FAS_905	FAS_906	FAS_910	FAS_911	FAS_916
2	2	1	2	2	2	1	1	2	1	1	2	2	2	2	1	1	1	2	1	1	2	1	1	1	2	1	2	1	1	2	1	2	2	2	2

## Sheet: BL-pelvis-sagittal-descent
FAS_324	FAS_331	FAS_601	FAS_602	FAS_603	FAS_604	FAS_605	FAS_606	FAS_608	FAS_611	FAS_616	FAS_617	FAS_623	FAS_630	FAS_632	FAS_638	FAS_643	FAS_647	FAS_650	FAS_652	FAS_653	FAS_654	FAS_658	FAS_659	FAS_666	FAS_668	FAS_669	FAS_670	FAS_671	FAS_901	FAS_902	FAS_905	FAS_906	FAS_910	FAS_911	FAS_916
2.47979	1.73267	-0.101308	-6.62041	3.60831	-3.30035	5.52179	-7.09685	-4.04696	1.25823	-3.28886	0.838665	-0.78212	-3.37475	5.95145	2.18782	8.24085	-0.161604	-0.618294	-8.20593	3.73357	2.57476	-3.72423	15.8451	1.33959	-1.81895	2.66097	-6.58326	-2.96045	-0.953373	1.89039	0.2063	1.08236	11.6664	0.745951	3.99482
2.77838	2.01076	0.00475895	-6.54492	3.50007	-2.97933	5.5619	-7.04171	-3.5193	1.20927	-3.27059	0.890783	-0.760678	-3.33526	5.68672	2.27575	8.25641	0.145044	-0.643038	-8.0127	3.87325	2.6297	-3.45717	16.0563	1.31499	-1.80783	2.954	-6.28858	-2.86686	-0.739552	2.09547	0.305377	1.09384	12.0494	0.83438	4.09247
3.13701	2.32699	0.117064	-6.44156	3.37866	-2.59724	5.59574	-6.99138	-2.7887	1.22637	-3.23503	0.959927	-0.762537	-3.25838	5.4158	2.36682	8.27515	0.409508	-0.670854	-7.76171	4.03237	2.70363	-3.13627	16.3143	1.29767	-1.77417	3.26448	-5.91637	-2.76156	-0.540089	2.36078	0.396651	1.08419	12.4412	0.99229	4.22878
3.54389	2.66104	0.23152	-6.3014	3.24173	-2.16084	5.63817	-6.9297	-1.88155	1.29022	-3.20448	1.02283	-0.775559	-3.1468	5.15474	2.4576	8.30625	0.719663	-0.668468	-7.43414	4.20131	2.80812	-2.76325	16.6431	1.26691	-1.71584	3.6098	-5.49023	-2.6325	-0.356234	2.67186	0.469005	1.09243	12.8409	1.20837	4.37708
3.96541	3.00683	0.393128	-6.10577	3.09909	-1.69843	5.67509	-6.8669	-0.86989	1.39609	-3.14554	1.1401	-0.798847	-3.01333	4.90913	2.53456	8.3845	1.07599	-0.617271	-7.01613	4.39479	2.94677	-2.34459	17.0685	1.23822	-1.6763	4.01302	-4.93748	-2.47895	-0.183442	2.9905	0.530787	1.08193	13.2485	1.44915	4.53118
4.37885	3.35556	0.557392	-5.8421	2.97203	-1.22668	5.71339	-6.80389	0.153111	1.56766	-3.10176	1.26272	-0.826942	-2.87054	4.69709	2.6003	8.47472	1.53884	-0.515923	-6.51555	4.61164	3.09819	-1.88865	17.5948	1.20218	-1.63534	4.54852	-4.3165	-2.29985	0.0124085	3.30892	0.609738	1.08983	13.6601	1.67964	4.69638
4.77686	3.7026	0.718037	-5.52591	2.84233	-0.758241	5.74808	-6.74355	1.14158	1.76498	-3.03732	1.38511	-0.861166	-2.74	4.48941	2.66221	8.60354	2.05679	-0.362332	-5.96064	4.86787	3.24877	-1.4157	18.1859	1.16378	-1.61771	5.12432	-3.63515	-2.09948	0.211366	3.63247	0.695696	1.08616	14.0809	1.88961	4.86176
5.15923	4.03794	0.878912	-5.1834	2.7153	-0.295447	5.77248	-6.68069	2.07841	1.94409	-2.97053	1.51415	-0.901866	-2.62743	4.27213	2.70808	8.73186	2.61929	-0.178964	-5.36706	5.13899	3.42454	-0.943326	18.7768	1.12456	-1.62208	5.6987	-2.88491	-1.87535	0.403998	3.96096	0.779363	1.09275	14.5058	2.08546	5.01687
5.51586	4.35954	1.07711	-4.8304	2.57956	0.175083	5.7971	-6.61721	2.955	2.08651	-2.90531	1.64933	-0.951319	-2.53644	4.04053	2.75102	8.85327	3.19323	0.0157725	-4.76598	5.43254	3.61533	-0.490562	19.3379	1.07957	-1.63085	6.25781	-2.13352	-1.63612	0.606313	4.29633	0.85525	1.0867	14.9327	2.30299	5.16919
5.85498	4.66527	1.26656	-4.45422	2.43514	0.649433	5.81095	-6.5526	3.75948	2.17215	-2.85043	1.77966	-1.01415	-2.46343	3.82947	2.78847	8.96883	3.70929	0.210731	-4.15405	5.72585	3.83506	-0.0746241	19.9292	1.03005	-1.63888	6.81012	-1.44154	-1.3913	0.801959	4.62666	0.919787	1.10418	15.3616	2.50384	5.3096
6.17515	4.95368	1.44347	-4.05736	2.2821	1.13342	5.81726	-6.4871	4.48303	2.19797	-2.80466	1.87847	-1.09096	-2.40329	3.59542	2.80518	9.08703	4.10808	0.401252	-3.54802	6.01501	4.06376	0.298389	20.6095	0.970898	-1.64471	7.42152	-0.815249	-1.14452	0.976096	4.94869	0.974341	1.12444	15.7863	2.67218	5.43934
6.48192	5.22726	1.61663	-3.63336	2.13323	1.62576	5.81347	-6.42416	5.15766	2.17597	-2.77941	1.93128	-1.17963	-2.35707	3.37422	2.79791	9.20563	4.49842	0.5879	-2.93833	6.28412	4.29434	0.619636	21.3849	0.905229	-1.64395	8.02865	-0.225251	-0.879981	1.14858	5.26298	1.00896	1.14764	16.1989	2.91742	5.5518
6.77684	5.49171	1.79569	-3.17868	1.99549	2.13581	5.79626	-6.36394	5.79491	2.1221	-2.78366	1.95958	-1.28374	-2.32206	3.15763	2.78615	9.37276	4.94097	0.791481	-2.30993	6.52851	4.54585	0.887594	22.2022	0.82885	-1.61487	8.61503	0.305213	-0.605611	1.34816	5.56422	1.04256	1.18319	16.6147	3.15011	5.66604
7.0676	5.74612	1.98019	-2.71552	1.87806	2.67246	5.76862	-6.31003	6.39943	2.0386	-2.82126	1.98912	-1.40479	-2.28949	2.95309	2.78395	9.54395	5.34505	1.01754	-1.64629	6.74521	4.81047	1.11171	23.0181	0.745605	-1.54991	9.16782	0.751589	-0.313093	1.56825	5.85818	1.10654	1.21703	17.0118	3.35711	5.78982
7.34632	5.98346	2.16796	-2.26816	1.78937	3.23791	5.72687	-6.26382	6.98742	1.93625	-2.89487	2.0351	-1.54044	-2.25899	2.74219	2.7861	9.70297	5.69749	1.25386	-0.951935	6.93547	5.05832	1.29604	23.7924	0.656307	-1.45222	9.71125	1.16465	-0.00393388	1.8206	6.14384	1.19205	1.26093	17.3953	3.62869	5.93233
7.62673	6.2251	2.34454	-1.83079	1.7161	3.82591	5.67855	-6.22752	7.59415	1.83781	-3.00206	2.07219	-1.68419	-2.23332	2.47794	2.80223	9.85686	6.09872	1.48134	-0.23544	7.10751	5.29741	1.45477	24.5478	0.566308	-1.32872	10.3239	1.57793	0.32643	2.06158	6.41882	1.27856	1.31294	17.7626	3.89746	6.09748
7.90838	6.46275	2.57693	-1.38506	1.68438	4.44737	5.62106	-6.20249	8.19063	1.73634	-3.13134	2.11785	-1.83659	-2.23568	2.19354	2.82874	10.0189	6.62337	1.69898	0.49403	7.28016	5.55377	1.59752	25.3106	0.47936	-1.19086	10.9317	1.98052	0.682274	2.26349	6.68944	1.32661	1.36431	18.1093	4.17202	6.30857
8.16616	6.7051	2.84519	-0.899231	1.66831	5.07174	5.56248	-6.18693	8.78944	1.62995	-3.27646	2.14807	-1.99348	-2.24688	1.92378	2.86469	10.2034	7.27065	1.92393	1.23153	7.45856	5.82998	1.73625	26.1023	0.402928	-1.04956	11.517	2.35384	1.06243	2.4557	6.95944	1.40109	1.41083	18.4365	4.49175	6.5461
8.44367	6.94919	3.12709	-0.367245	1.68417	5.70565	5.49913	-6.1801	9.41477	1.53318	-3.42482	2.19634	-2.138	-2.26349	1.67333	2.90631	10.4125	7.92357	2.15684	1.96049	7.63841	6.11965	1.87281	26.9222	0.335645	-0.902941	12.0695	2.71216	1.46413	2.58373	7.24305	1.46454	1.45633	18.7479	4.87627	6.81592
8.72876	7.1977	3.39877	0.188641	1.71866	6.33925	5.43831	-6.18268	10.0512	1.444	-3.56627	2.27208	-2.27892	-2.27231	1.39166	2.95466	10.6421	8.60689	2.38962	2.69533	7.82072	6.39807	2.00995	27.7693	0.279853	-0.72614	12.5991	3.08927	1.87933	2.6866	7.53222	1.52497	1.50318	19.0499	5.27671	7.10079
9.00405	7.44934	3.74983	0.777474	1.80695	6.96238	5.38846	-6.18779	10.706	1.37777	-3.7062	2.37451	-2.37439	-2.27885	1.03732	3.00846	10.8689	9.26207	2.61605	3.42342	8.01265	6.67443	2.17406	28.6253	0.237517	-0.529007	13.1326	3.4159	2.30627	2.77755	7.79994	1.57644	1.54389	19.3391	5.7012	7.40563
9.26232	7.70311	4.14205	1.36444	1.92	7.58867	5.32926	-6.20112	11.36	1.31996	-3.83955	2.49482	-2.46703	-2.26947	0.655872	3.06163	11.076	9.78039	2.84309	4.13686	8.225	6.97853	2.33544	29.4948	0.20272	-0.253116	13.6343	3.68614	2.73484	2.89537	8.07224	1.60983	1.60336	19.6129	6.24501	7.71915
9.53491	7.96251	4.54504	1.93606	2.06818	8.20395	5.28756	-6.21951	11.9172	1.28648	-3.9806	2.61666	-2.51202	-2.23615	0.292574	3.12333	11.2609	10.2016	3.08192	4.79939	8.44504	7.31072	2.52511	30.3485	0.177993	0.0324873	14.1059	3.99047	3.16951	3.03518	8.35356	1.62388	1.64993	19.8678	6.79074	8.05093
9.79575	8.22698	4.9502	2.51599	2.24059	8.82304	5.24924	-6.24176	12.3913	1.26292	-4.12312	2.7394	-2.54279	-2.19203	-0.0453039	3.18891	11.434	10.7001	3.33224	5.41992	8.64344	7.6729	2.71795	31.1885	0.164168	0.354348	14.543	4.37134	3.6063	3.23262	8.6275	1.63694	1.71313	20.0962	7.34091	8.3771
10.0568	8.49526	5.46702	3.11173	2.44105	9.4506	5.21274	-6.27038	12.8337	1.22861	-4.26666	2.88482	-2.56271	-2.15508	-0.364857	3.24443	11.6064	11.1094	3.58631	6.01529	8.80367	8.06597	2.9274	32.0137	0.163999	0.72266	14.948	4.81579	4.04514	3.41462	8.94331	1.61906	1.76376	20.304	8.02184	8.72171
10.2833	8.77577	6.05617	3.72617	2.66489	10.0574	5.18411	-6.30417	13.2452	1.20798	-4.41608	3.07907	-2.56324	-2.12941	-0.675121	3.2797	11.7783	11.4657	3.82834	6.65298	8.93219	8.47398	3.15028	32.8198	0.1807	1.10296	15.3518	5.38224	4.48125	3.59287	9.25561	1.56603	1.83699	20.4906	8.69398	9.07998
10.5449	9.05582	6.64064	4.36383	2.9037	10.6636	5.17365	-6.34612	13.6549	1.16909	-4.56018	3.33329	-2.54619	-2.11122	-0.985138	3.32518	11.9368	11.8683	4.06754	7.27722	9.05463	8.89339	3.38174	33.6081	0.215501	1.52097	15.7016	5.98338	4.90944	3.79243	9.55906	1.47481	1.89762	20.6643	9.3501	9.4421
10.7911	9.35056	7.21609	4.99568	3.12763	11.2465	5.15447	-6.39316	14.0717	1.14458	-4.69219	3.62623	-2.5243	-2.09573	-1.29076	3.34867	12.0684	12.4067	4.2723	7.89408	9.1792	9.33297	3.63368	34.4247	0.26584	1.9456	16.047	6.61089	5.33369	3.94565	9.88062	1.33979	1.98994	20.8279	10.0658	9.78613
11.0467	9.65209	7.84641	5.60912	3.39556	11.8197	5.14454	-6.44323	14.4877	1.10975	-4.81626	3.932	-2.44067	-2.09486	-1.59316	3.36329	12.1676	12.9117	4.46236	8.46461	9.31875	9.79285	3.89896	35.2914	0.332498	2.38836	16.3914	7.25581	5.75639	4.11985	10.1703	1.19412	2.04377	20.9843	10.8213	10.144
11.2951	9.96528	8.52659	6.23351	3.60887	12.3545	5.14803	-6.49645	14.8863	1.06083	-4.9264	4.24567	-2.36924	-2.10349	-1.87893	3.37638	12.2259	13.4605	4.616	9.02418	9.44497	10.2484	4.18678	36.2086	0.407984	2.86702	16.7008	7.91446	6.16625	4.26281	10.4502	0.982957	2.14149	21.1292	11.5111	10.4708
11.5466	10.2866	9.16518	6.85504	3.85572	12.897	5.15953	-6.54838	15.2873	1.00899	-5.02329	4.55234	-2.26685	-2.11328	-2.15396	3.39136	12.2514	13.966	4.7727	9.55772	9.53232	10.6692	4.46813	37.1736	0.488051	3.37351	17.0153	8.53491	6.56902	4.38642	10.7137	0.753102	2.20201	21.2651	12.193	10.7752
11.8163	10.6141	9.75299	7.47878	4.08796	13.3996	5.16559	-6.60041	15.6859	0.934036	-5.11182	4.82798	-2.15889	-2.11533	-2.4061	3.40502	12.2547	14.4178	4.89283	10.0656	9.58324	11.1184	4.75582	38.1502	0.56138	3.90721	17.3299	9.05178	6.9711	4.53664	10.9644	0.539277	2.29326	21.3843	12.9495	11.0435
12.0635	10.9278	10.3867	8.0841	4.31309	13.9085	5.18915	-6.65245	16.0695	0.898279	-5.19489	5.16689	-2.05342	-2.10733	-2.62942	3.40393	12.2444	14.8184	5.00294	10.5925	9.59337	11.5293	5.03589	39.1531	0.628307	4.45664	17.6453	9.47106	7.35731	4.63861	11.2111	0.347082	2.35041	21.4848	13.6547	11.3261
12.3189	11.237	11.08	8.70206	4.52959	14.4168	5.20847	-6.70338	16.4466	0.833086	-5.26052	5.507	-1.90635	-2.08424	-2.82812	3.40434	12.2429	15.2108	5.1013	11.1021	9.60079	11.929	5.31717	40.2221	0.688447	4.97617	17.9564	9.88532	7.73342	4.74298	11.4452	0.147323	2.42854	21.5696	14.315	11.5695
12.5659	11.5231	11.705	9.29854	4.73575	14.9083	5.24196	-6.75591	16.787	0.772443	-5.32898	5.89765	-1.76962	-2.06029	-2.99473	3.42236	12.2509	15.5897	5.15131	11.5963	9.61013	12.3228	5.55546	41.3553	0.751423	5.46171	18.2345	10.3139	8.11082	4.85042	11.6862	-0.0446227	2.48438	21.6421	15.0857	11.7758
12.8085	11.7923	12.2886	9.86877	4.951	15.3875	5.2789	-6.81002	17.0866	0.710467	-5.39908	6.32315	-1.61694	-2.03161	-3.15891	3.43926	12.2714	15.9299	5.17368	12.0743	9.60321	12.7374	5.80304	42.522	0.81868	5.91302	18.5219	10.6766	8.47354	4.97717	11.9144	-0.224902	2.55892	21.704	15.818	11.9505
13.0617	12.0111	12.8841	10.4353	5.14346	15.8471	5.31806	-6.86659	17.3469	0.649487	-5.46574	6.7126	-1.4577	-1.99987	-3.31374	3.45811	12.2964	16.3624	5.21107	12.4896	9.59128	13.1764	6.01363	43.6253	0.892021	6.31893	18.7796	10.9929	8.81264	5.12126	12.1487	-0.411089	2.63863	21.7533	16.489	12.103
13.2807	12.1989	13.5227	10.9976	5.32405	16.2964	5.36359	-6.92367	17.5706	0.586419	-5.53216	7.10158	-1.28148	-1.9576	-3.4418	3.47625	12.3207	16.8418	5.27554	12.8413	9.58788	13.6226	6.22632	44.5823	0.968428	6.73956	19.0177	11.2652	9.14864	5.28773	12.3832	-0.559057	2.74202	21.8022	17.2282	12.2221
13.5124	12.3526	14.0848	11.5299	5.51483	16.7203	5.409	-6.98013	17.7759	0.528831	-5.60897	7.46572	-1.09329	-1.91013	-3.54661	3.51631	12.3424	17.3163	5.34635	13.0784	9.58254	14.0156	6.37628	45.3862	1.04393	7.15397	19.2216	11.5564	9.44809	5.44621	12.6331	-0.707991	2.82379	21.8545	17.9448	12.3607
13.6984	12.4613	14.6203	12.0157	5.71116	17.1442	5.45197	-7.03512	17.9613	0.481015	-5.67339	7.83332	-0.896821	-1.8708	-3.6328	3.56562	12.3616	17.7337	5.40855	13.1483	9.57402	14.3841	6.42254	46.115	1.10789	7.63918	19.4169	11.8552	9.74652	5.61996	12.9129	-0.841594	2.94585	21.8923	18.5855	12.4839
13.9063	12.5525	15.1254	12.4455	5.88956	17.5751	5.50326	-7.07745	18.1188	0.443253	-5.74541	8.17772	-0.693742	-1.84257	-3.7043	3.60666	12.3816	18.0565	5.45892	12.9681	9.56203	14.7386	6.37185	46.8808	1.15723	8.13143	19.6186	12.068	10.0051	5.74613	13.2041	-0.948545	3.03594	21.9251	19.2374	12.5827
14.0662	12.6118	15.6867	12.8482	6.07364	17.9833	5.53817	-7.11672	18.2407	0.415381	-5.81656	8.49533	-0.495278	-1.80899	-3.76487	3.64409	12.4083	18.2123	5.48474	12.4995	9.54377	15.0534	6.25557	47.7305	1.19076	8.65115	19.7834	12.2294	10.2831	5.86315	13.4922	-1.08627	3.16173	21.9585	19.9338	12.646
14.1927	12.6432	16.1821	13.2441	6.25455	18.3872	5.56477	-7.15081	18.3375	0.381792	-5.89753	8.77741	-0.306468	-1.76449	-3.81465	3.69293	12.4356	18.2208	5.50275	11.741	9.5599	15.3126	6.18879	48.5922	1.20857	9.16661	19.8946	12.3728	10.5302	6.00064	13.7786	-1.23116	3.27045	21.9815	20.5502	12.664
14.337	12.673	16.6643	13.6267	6.44445	18.7809	5.5994	-7.17816	18.4209	0.378317	-5.97636	9.02837	-0.0898952	-1.72712	-3.84905	3.74472	12.4602	18.0852	5.50357	10.7604	9.56771	15.5402	6.21297	49.4386	1.21327	9.64703	19.9657	12.5182	10.7667	6.14488	14.0684	-1.39389	3.38943	21.9946	21.1037	12.663
14.4348	12.7037	17.1453	14.0212	6.63434	19.1398	5.64169	-7.19029	18.4972	0.360019	-6.05075	9.21994	0.108462	-1.68947	-3.88639	3.78918	12.4694	17.8975	5.53012	9.47886	9.54629	15.712	6.29204	50.2916	1.21033	10.1032	19.9761	12.6216	10.9654	6.3095	14.3553	-1.61655	3.49202	22.0022	21.6975	12.6406
14.5406	12.7399	17.667	14.4216	6.81248	19.471	5.65436	-7.20331	18.5682	0.351643	-6.13688	9.43091	0.324981	-1.64876	-3.91658	3.82091	12.4655	17.6896	5.57882	8.00707	9.49819	15.8538	6.3506	51.2135	1.20067	10.5414	19.98	12.7675	11.1534	6.45419	14.6599	-1.86403	3.58319	22.0042	22.2139	12.6107
14.5973	12.7887	18.1445	14.7776	7.00454	19.7848	5.66663	-7.2016	18.6304	0.339713	-6.21215	9.57277	0.544216	-1.60103	-3.95133	3.82697	12.4464	17.4787	5.60471	6.47707	9.4277	16.0212	6.38034	52.2431	1.18949	10.9421	19.9567	12.9005	11.3314	6.6362	14.9499	-2.09539	3.67245	21.9945	22.659	12.5759
14.6741	12.8433	18.579	15.1016	7.19432	20.0904	5.68024	-7.20183	18.6766	0.330603	-6.27773	9.6598	0.752738	-1.5373	-3.99622	3.80721	12.4281	17.1504	5.59392	4.92212	9.31851	16.21	6.32896	53.3319	1.17577	11.3085	19.9251	13.0457	11.4923	6.78883	15.2176	-2.3231	3.75352	21.987	23.1801	12.5184
14.7299	12.9203	19.017	15.3707	7.35832	20.3645	5.67478	-7.18699	18.7207	0.314422	-6.32553	9.73388	0.967561	-1.45071	-4.03083	3.76102	12.4177	16.7496	5.56026	3.46891	9.18325	16.394	6.25503	54.3793	1.16348	11.7329	19.8724	13.2069	11.6479	6.923	15.4703	-2.4951	3.83533	21.9739	23.6289	12.4588
14.741	13.012	19.4921	15.5693	7.55975	20.6333	5.65692	-7.16192	18.7688	0.304283	-6.37665	9.81585	1.1702	-1.33429	-4.05471	3.70053	12.4255	16.3806	5.51956	2.09201	9.04193	16.5551	6.15249	55.295	1.15244	12.1233	19.8386	13.3251	11.7896	7.02531	15.6891	-2.67121	3.88694	21.9536	23.9966	12.3721
14.7423	13.1268	19.9214	15.7739	7.74839	20.8599	5.62464	-7.13638	18.7978	0.280377	-6.40879	9.91584	1.38928	-1.18812	-4.04443	3.64072	12.4377	16.0229	5.49773	0.779723	8.88457	16.7061	6.08176	56.0709	1.13768	12.5217	19.8141	13.4176	11.9278	7.08457	15.8772	-2.83357	3.96613	21.9273	24.3606	12.2961
14.7031	13.2317	20.3197	15.9784	7.9288	21.073	5.58853	-7.10248	18.8281	0.262414	-6.42625	10.0193	1.58864	-1.025	-4.01297	3.57877	12.4461	15.7167	5.47845	-0.484661	8.74787	16.8479	6.04306	56.7359	1.1093	12.9105	19.7879	13.529	12.0599	7.11951	16.055	-3.01913	4.01534	21.8901	24.7142	12.1921
14.6737	13.3446	20.7189	16.1971	8.10546	21.246	5.56063	-7.06562	18.8469	0.223596	-6.4544	10.1811	1.78191	-0.84986	-3.98221	3.51677	12.4468	15.539	5.46168	-1.67822	8.63063	16.9617	5.96773	57.3226	1.07018	13.309	19.7703	13.6442	12.1796	7.11595	16.2165	-3.22607	4.10185	21.8386	25.0161	12.0888
14.6115	13.4702	21.1362	16.4071	8.2822	21.3933	5.5151	-7.02532	18.8359	0.211136	-6.47235	10.3565	1.96602	-0.677561	-3.95528	3.46004	12.4321	15.2469	5.40514	-2.79772	8.5354	17.0488	5.84481	57.8825	1.02038	13.7132	19.7417	13.7353	12.2899	7.10186	16.3717	-3.45817	4.15761	21.7802	25.3012	11.9806
14.521	13.5986	21.577	16.5982	8.44798	21.5033	5.45015	-6.98371	18.8045	0.213224	-6.48057	10.5645	2.14519	-0.498516	-3.91595	3.41056	12.4101	14.9184	5.35475	-3.81411	8.45443	17.1036	5.63561	58.4486	0.95986	14.1029	19.7123	13.8043	12.3778	7.06036	16.5543	-3.68572	4.26152	21.7198	25.6152	11.8393
14.4398	13.71	21.9825	16.7447	8.61223	21.584	5.37145	-6.94038	18.7476	0.188519	-6.47773	10.7693	2.32349	-0.300911	-3.86152	3.36028	12.376	14.6107	5.30258	-4.75333	8.39092	17.1314	5.37668	59.023	0.887351	14.4891	19.6961	13.8456	12.4989	6.98821	16.7169	-3.91076	4.32683	21.6473	25.8785	11.66
14.3482	13.8094	22.3401	16.8597	8.76643	21.6468	5.34441	-6.90712	18.6832	0.178282	-6.47096	10.9615	2.50512	-0.0930577	-3.79225	3.32645	12.3329	14.2825	5.27797	-5.64685	8.35334	17.1483	5.08619	59.6168	0.799494	14.8417	19.6522	13.867	12.602	6.8923	16.8613	-4.15282	4.45372	21.5842	26.0943	11.4273
14.235	13.9046	22.7133	16.9284	8.91626	21.6552	5.31634	-6.87065	18.6092	0.184085	-6.45602	11.1295	2.72296	0.145342	-3.70947	3.31458	12.2828	13.9261	5.23918	-6.50742	8.32807	17.181	4.82816	60.2392	0.722643	15.1901	19.6101	13.8452	12.6927	6.75196	16.9787	-4.41111	4.52996	21.5183	26.3224	11.1604
14.1222	14.001	23.0844	16.9663	9.06125	21.678	5.27595	-6.84758	18.5546	0.183471	-6.43466	11.2936	2.9451	0.394287	-3.61891	3.32343	12.2196	13.518	5.16352	-7.30952	8.28558	17.229	4.63696	60.8746	0.644917	15.5175	19.5659	13.8166	12.798	6.56693	17.1126	-4.66805	4.66978	21.46	26.5591	10.8619
14.004	14.0893	23.396	16.9832	9.20285	21.6987	5.23872	-6.82422	18.5151	0.194829	-6.40968	11.448	3.1866	0.638664	-3.51865	3.34074	12.1435	13.161	5.08126	-8.06137	8.22963	17.2405	4.49981	61.5309	0.575372	15.8158	19.5284	13.7853	12.8877	6.36624	17.1797	-4.9197	4.74467	21.409	26.7452	10.5821
13.8789	14.1634	23.6602	16.9784	9.3464	21.7014	5.21711	-6.80768	18.4772	0.200117	-6.37465	11.6024	3.44548	0.867135	-3.42348	3.3535	12.06	12.9262	5.02094	-8.78856	8.18136	17.2281	4.40573	62.1935	0.51091	16.152	19.4864	13.7402	12.9703	6.17167	17.2928	-5.16278	4.8879	21.3527	26.9655	10.2704
13.759	14.2583	23.9229	16.964	9.48438	21.7531	5.17366	-6.78891	18.4241	0.209588	-6.33447	11.7442	3.69556	1.09014	-3.31548	3.36756	11.9755	12.778	4.95433	-9.47575	8.13932	17.2268	4.29686	62.8916	0.450797	16.4543	19.4248	13.7373	13.0396	5.98843	17.3794	-5.40417	4.96372	21.299	27.1737	9.96082
13.6471	14.347	24.171	16.9541	9.62103	21.7767	5.16229	-6.77467	18.3416	0.217129	-6.27247	11.8663	3.94904	1.30672	-3.1941	3.38987	11.8908	12.5588	4.88447	-10.1087	8.09969	17.2549	4.1762	63.5773	0.378418	16.7594	19.3628	13.7633	13.0956	5.80458	17.4699	-5.6444	5.09808	21.2415	27.3721	9.66064
13.5649	14.4427	24.3851	16.9491	9.75651	21.7634	5.15166	-6.76435	18.2576	0.220619	-6.20599	11.9594	4.19218	1.52194	-3.02617	3.41197	11.8099	12.2618	4.73648	-10.6764	8.05601	17.2897	4.04138	64.239	0.299972	17.0748	19.2947	13.8077	13.1405	5.60798	17.5537	-5.89262	5.17178	21.1783	27.529	9.37099
13.486	14.5441	24.567	16.9393	9.88429	21.7108	5.16689	-6.75623	18.1598	0.222098	-6.14283	12.0298	4.43512	1.73597	-2.81141	3.43214	11.7313	12.0657	4.53466	-11.1769	8.01548	17.3232	3.90371	64.8643	0.220178	17.3865	19.2231	13.8282	13.1761	5.45648	17.6382	-6.1639	5.29317	21.1132	27.65	9.10482
13.4367	14.6439	24.7649	16.9131	10.0046	21.6266	5.17506	-6.75314	18.0646	0.225909	-6.07925	12.0852	4.68475	1.94906	-2.55054	3.46912	11.6619	11.8671	4.28989	-11.6249	7.98929	17.3773	3.7753	65.4805	0.142868	17.7101	19.1132	13.7963	13.2016	5.30759	17.7253	-6.44045	5.36013	21.0594	27.7574	8.84233
13.3984	14.7622	24.9129	16.8852	10.1345	21.5339	5.18237	-6.75504	17.9567	0.22923	-6.01757	12.1055	4.91857	2.15573	-2.24895	3.5048	11.6024	11.6557	4.04862	-12.0361	7.97695	17.4336	3.66152	66.064	0.067516	18.0263	18.9927	13.7583	13.2241	5.17631	17.8201	-6.73181	5.46374	20.9927	27.8172	8.58062
13.3674	14.8793	25.0686	16.8663	10.2561	21.468	5.16204	-6.75765	17.8448	0.235434	-5.96566	12.0864	5.1644	2.35396	-1.96204	3.55059	11.5539	11.4706	3.82897	-12.419	7.96806	17.4503	3.55255	66.5855	-0.0111269	18.3316	18.8438	13.7488	13.2439	5.05138	17.9232	-7.02475	5.52163	20.9363	27.8827	8.33231
13.3466	14.9977	25.1804	16.8419	10.3662	21.4302	5.1519	-6.7639	17.7179	0.243041	-5.92521	12.0423	5.39591	2.52965	-1.7223	3.59695	11.5065	11.3852	3.63106	-12.7688	7.95228	17.4247	3.44362	67.0308	-0.0905631	18.619	18.6913	13.8029	13.2615	4.91546	18.0463	-7.30162	5.61026	20.8801	27.9011	8.09474
13.3286	15.1162	25.3049	16.8046	10.4676	21.4206	5.13622	-6.76942	17.5618	0.250411	-5.8942	11.9973	5.61665	2.69565	-1.53071	3.63831	11.4724	11.2827	3.39668	-13.0995	7.92324	17.4008	3.3302	67.393	-0.165987	18.886	18.5303	13.8588	13.2728	4.77096	18.1661	-7.54794	5.66024	20.8273	27.8927	7.87502
13.3155	15.2376	25.3999	16.7563	10.5574	21.42	5.10679	-6.7764	17.3939	0.257862	-5.87325	11.9695	5.82567	2.86056	-1.36654	3.6814	11.4441	11.1504	3.13636	-13.3797	7.89528	17.3804	3.21626	67.6682	-0.238257	19.1391	18.3367	13.8921	13.2794	4.62905	18.2838	-7.79459	5.72481	20.7705	27.8765	7.65991
13.3096	15.3609	25.4661	16.6906	10.6353	21.4087	5.09178	-6.78077	17.2516	0.26665	-5.85562	11.9732	6.01368	3.00988	-1.21261	3.72503	11.4217	11.07	2.88763	-13.6134	7.86071	17.3424	3.10665	67.87	-0.314463	19.3699	18.1206	13.863	13.2786	4.47459	18.3926	-8.03428	5.76739	20.7207	27.8483	7.45764
13.2994	15.4882	25.5068	16.6212	10.7135	21.3772	5.06782	-6.78304	17.1465	0.274562	-5.8353	11.986	6.18764	3.13435	-1.05916	3.76555	11.4069	10.9398	2.65407	-13.7972	7.81513	17.2933	2.99926	68.0296	-0.392373	19.5838	17.9076	13.8269	13.2708	4.34479	18.4795	-8.29035	5.80671	20.6734	27.8108	7.27691
13.2904	15.6048	25.5421	16.5632	10.7825	21.3401	5.02736	-6.78743	17.0397	0.274508	-5.81167	11.9855	6.33552	3.23235	-0.901154	3.79914	11.3903	10.7953	2.44713	-13.9496	7.76399	17.2404	2.8972	68.1685	-0.477668	19.7655	17.6882	13.7996	13.2652	4.21937	18.5456	-8.57314	5.8342	20.6237	27.773	7.13878
13.283	15.7229	25.5669	16.5147	10.8426	21.2957	4.99152	-6.79222	16.9076	0.273817	-5.77942	11.9972	6.46595	3.29316	-0.74563	3.82925	11.385	10.6194	2.26782	-14.092	7.71055	17.1926	2.79286	68.2992	-0.561873	19.9215	17.4785	13.7746	13.2479	4.08754	18.5982	-8.8441	5.86121	20.5837	27.714	7.02787
13.2833	15.839	25.5911	16.4703	10.9006	21.2506	4.95902	-6.79599	16.7597	0.272151	-5.73485	12.027	6.57642	3.32905	-0.60757	3.865	11.3839	10.3011	2.11128	-14.2281	7.67055	17.1474	2.69471	68.4227	-0.644736	20.0507	17.2715	13.7167	13.2464	3.96417	18.6368	-9.18884	5.87914	20.5423	27.6667	6.93999
13.2938	15.9543	25.6033	16.4372	10.9504	21.2092	4.93052	-6.80395	16.6246	0.268094	-5.67345	12.0683	6.67435	3.34284	-0.505021	3.89771	11.3845	10.0075	1.9767	-14.342	7.63883	17.1079	2.61012	68.5315	-0.714881	20.1608	17.0644	13.6798	13.2414	3.84594	18.668	-9.51877	5.89476	20.5038	27.6195	6.8664
13.3141	16.0594	25.6227	16.4017	10.9865	21.1847	4.9139	-6.81497	16.5153	0.263382	-5.59401	12.1043	6.75576	3.3518	-0.433914	3.93055	11.3968	9.74604	1.86612	-14.4098	7.60696	17.0811	2.5399	68.5979	-0.766452	20.2537	16.8574	13.6353	13.2363	3.73963	18.6989	-9.8724	5.90577	20.477	27.5728	6.80611
13.3305	16.167	25.6442	16.3622	11.04	21.1874	4.89872	-6.82507	16.4309	0.255237	-5.50303	12.1288	6.81764	3.37083	-0.39422	3.96756	11.4217	9.54815	1.7802	-14.4318	7.58457	17.0836	2.49729	68.6336	-0.805854	20.3295	16.6591	13.615	13.225	3.61254	18.7337	-10.244	5.90925	20.4416	27.5376	6.75333
13.3637	16.2765	25.6628	16.3194	11.0693	21.2212	4.89179	-6.84082	16.344	0.245738	-5.4041	12.1306	6.86681	3.40189	-0.384357	3.99708	11.4477	9.40463	1.7109	-14.4192	7.58353	17.1085	2.46368	68.6154	-0.843254	20.3969	16.4745	13.5966	13.2046	3.48969	18.7698	-10.5916	5.92347	20.4238	27.5071	6.7101

## Sheet: BL-pelvis-sagittal-ascent
FAS_324	FAS_331	FAS_601	FAS_602	FAS_603	FAS_604	FAS_605	FAS_606	FAS_608	FAS_611	FAS_616	FAS_617	FAS_623	FAS_630	FAS_632	FAS_638	FAS_643	FAS_647	FAS_650	FAS_652	FAS_653	FAS_654	FAS_658	FAS_659	FAS_666	FAS_668	FAS_669	FAS_670	FAS_671	FAS_901	FAS_902	FAS_905	FAS_906	FAS_910	FAS_911	FAS_916
14.041	18.6653	25.7502	15.8178	11.3736	22.7488	3.33088	-7.43228	16.041	-0.504486	-3.1409	13.9851	7.81664	4.81568	1.86011	5.79746	12.2299	7.44324	0.764383	-12.1759	7.76874	17.5545	3.01509	66.5063	-2.16223	20.7797	12.6847	14.4148	12.6553	2.03822	18.4907	-10.4855	5.71232	19.3571	25.6103	6.19721
14.025	18.6929	25.7384	15.826	11.3752	22.755	3.32553	-7.44887	16.0426	-0.522396	-3.13088	13.9844	7.83742	4.79462	1.84785	5.82602	12.2176	7.56983	0.78887	-12.0232	7.76628	17.5563	3.11229	66.4314	-2.15833	20.7328	12.7201	14.4749	12.6852	2.16223	18.5092	-9.67367	5.71999	19.3472	25.5701	6.23086
14.0181	18.7264	25.7089	15.8496	11.3735	22.7706	3.32454	-7.46282	16.0634	-0.542839	-3.11721	13.9789	7.84969	4.78467	1.83512	5.85317	12.2043	7.77073	0.832133	-11.8426	7.78037	17.5701	3.22498	66.3564	-2.16418	20.6732	12.7589	14.5567	12.7238	2.3223	18.5279	-9.12589	5.71858	19.3435	25.5364	6.28527
14.0199	18.765	25.69	15.8864	11.3853	22.79	3.31758	-7.47707	16.1156	-0.561109	-3.10692	13.9801	7.87547	4.7759	1.80946	5.88786	12.19	7.99876	0.887058	-11.6424	7.80122	17.5666	3.35109	66.2919	-2.17696	20.6088	12.7997	14.6457	12.7586	2.52168	18.5498	-8.59035	5.72879	19.3518	25.5048	6.36183
14.0372	18.8059	25.6624	15.9228	11.3883	22.8142	3.31396	-7.49335	16.184	-0.575453	-3.10348	13.984	7.88168	4.75315	1.79468	5.92305	12.182	8.25279	0.962262	-11.431	7.82149	17.5827	3.49252	66.2476	-2.18943	20.5462	12.8416	14.7649	12.805	2.77277	18.5701	-7.97173	5.73506	19.3464	25.4749	6.45547
14.0678	18.8531	25.6403	15.9659	11.3923	22.8424	3.30314	-7.50377	16.2824	-0.589618	-3.09873	13.993	7.88005	4.75008	1.79078	5.97547	12.1741	8.53872	1.0625	-11.2075	7.83677	17.601	3.65554	66.1951	-2.19845	20.4917	12.8839	14.8862	12.8501	3.07273	18.5908	-7.41885	5.74788	19.3404	25.4477	6.56554
14.1163	18.9081	25.6271	16.0033	11.401	22.8694	3.30355	-7.51544	16.3891	-0.597192	-3.09528	14	7.88527	4.74149	1.79784	6.02831	12.1622	8.83086	1.17682	-10.9647	7.83503	17.6267	3.84189	66.1415	-2.20074	20.4432	12.9235	14.9986	12.9015	3.4224	18.6063	-6.87651	5.75724	19.3294	25.4264	6.68439
14.1813	18.9627	25.6173	16.0442	11.4043	22.8723	3.30272	-7.51498	16.4775	-0.595993	-3.09729	13.9959	7.89002	4.73116	1.78798	6.08943	12.1498	9.17163	1.30705	-10.6906	7.84873	17.6546	4.06852	66.0633	-2.19422	20.4082	12.9766	15.1013	12.9596	3.81567	18.6263	-6.29364	5.77309	19.3191	25.398	6.79717
14.2638	19.0174	25.6193	16.095	11.4092	22.8684	3.31951	-7.51243	16.5598	-0.598252	-3.09811	13.9951	7.89256	4.72458	1.77291	6.15215	12.1345	9.52809	1.44234	-10.3886	7.86493	17.686	4.32141	65.9481	-2.18417	20.3819	13.0379	15.2031	13.0087	4.24836	18.6392	-5.62729	5.79338	19.3077	25.3682	6.90645
14.359	19.0683	25.6317	16.1538	11.4118	22.8637	3.3318	-7.50405	16.6507	-0.586532	-3.09384	13.9904	7.87991	4.72002	1.75258	6.21656	12.1188	9.88073	1.57608	-10.0612	7.89194	17.7201	4.6034	65.7946	-2.17135	20.3652	13.1002	15.2947	13.0533	4.69944	18.6454	-5.07993	5.81785	19.2961	25.3354	7.00855
14.4645	19.1201	25.6437	16.2164	11.4141	22.859	3.34694	-7.49128	16.7385	-0.577833	-3.07987	13.9772	7.86225	4.7204	1.73314	6.28087	12.105	10.2481	1.70743	-9.71589	7.93413	17.7527	4.90283	65.6041	-2.16136	20.3471	13.1497	15.3793	13.083	5.16167	18.6546	-4.49406	5.84759	19.2865	25.2977	7.1064
14.5854	19.1741	25.6485	16.2669	11.4122	22.8496	3.37049	-7.47611	16.8366	-0.563677	-3.05761	13.9457	7.84764	4.71211	1.70274	6.34651	12.0917	10.674	1.84607	-9.35318	7.98513	17.7798	5.21381	65.3824	-2.13545	20.3304	13.2029	15.4346	13.111	5.63588	18.6612	-3.82231	5.87389	19.2816	25.2498	7.2097
14.7105	19.2217	25.664	16.3097	11.4064	22.8421	3.39503	-7.46101	16.9412	-0.549067	-3.03309	13.9273	7.80793	4.71235	1.67112	6.41426	12.0812	11.1559	1.98349	-8.96088	8.04327	17.7996	5.53089	65.1391	-2.10226	20.3097	13.2462	15.4749	13.1369	6.09753	18.6586	-3.24288	5.90604	19.2786	25.1999	7.32501
14.8533	19.2645	25.6697	16.3226	11.4012	22.8013	3.43477	-7.45054	17.0345	-0.5247	-3.00667	13.8942	7.77258	4.71593	1.63771	6.48482	12.07	11.7039	2.11549	-8.52919	8.1017	17.8095	5.85092	64.8754	-2.06039	20.2818	13.2664	15.5049	13.1576	6.53456	18.6617	-2.6756	5.94249	19.2709	25.1411	7.45682
15.0073	19.3068	25.6556	16.3232	11.39	22.7488	3.46888	-7.44577	17.1305	-0.503922	-2.98431	13.8669	7.72908	4.72126	1.59856	6.55218	12.0604	12.2157	2.23881	-8.07585	8.15256	17.8132	6.16723	64.6084	-2.00848	20.2444	13.2778	15.5113	13.1823	6.94711	18.6537	-2.10619	5.97731	19.276	25.0805	7.61237
15.1708	19.3455	25.6482	16.3153	11.3746	22.6715	3.49569	-7.44089	17.253	-0.477075	-2.95944	13.8441	7.70054	4.72547	1.55799	6.6259	12.0488	12.6526	2.34507	-7.5636	8.19511	17.8125	6.48635	64.3283	-1.94518	20.1887	13.2939	15.4853	13.1987	7.30514	18.6375	-1.48239	6.00596	19.2886	25.0159	7.78304
15.3382	19.3803	25.6271	16.2951	11.3521	22.563	3.5347	-7.44341	17.3829	-0.45232	-2.92763	13.842	7.65597	4.72631	1.49654	6.69385	12.0381	13.0973	2.43026	-6.98397	8.22806	17.8096	6.8123	64.0519	-1.8852	20.1099	13.2872	15.436	13.217	7.62456	18.6204	-1.00083	6.04616	19.3027	24.9364	7.97804
15.5128	19.4121	25.592	16.2621	11.3322	22.4776	3.58072	-7.44202	17.5277	-0.416596	-2.88772	13.8379	7.61763	4.72631	1.4315	6.75831	12.0268	13.5209	2.49231	-6.33267	8.23421	17.7898	7.09212	63.7724	-1.82122	20.0063	13.2466	15.3554	13.2467	7.90907	18.591	-0.498172	6.07403	19.3224	24.8596	8.18146
15.6901	19.4403	25.5345	16.2192	11.3112	22.3612	3.64787	-7.44228	17.6497	-0.374442	-2.85205	13.8247	7.59892	4.71674	1.37874	6.82987	12.0174	13.966	2.55028	-5.59182	8.22253	17.76	7.35185	63.4847	-1.76024	19.8911	13.2126	15.2508	13.2343	8.16979	18.5545	0.0322855	6.10801	19.3464	24.7623	8.39833
15.8675	19.4639	25.4215	16.1423	11.2714	22.2653	3.69887	-7.44115	17.7015	-0.332606	-2.80618	13.8119	7.5589	4.69556	1.31446	6.89722	12.0217	14.4037	2.59002	-4.77539	8.21379	17.7146	7.54744	63.1878	-1.69806	19.748	13.1616	15.1133	13.2269	8.40449	18.511	0.449434	6.12507	19.3675	24.6512	8.62167
16.034	19.4827	25.3351	16.043	11.2368	22.1353	3.76811	-7.44017	17.7047	-0.289199	-2.74718	13.7833	7.51881	4.66334	1.25152	6.96894	11.9964	14.8449	2.6095	-3.81801	8.20531	17.6638	7.70639	62.8926	-1.63569	19.5954	13.0815	14.9441	13.2044	8.6426	18.451	0.867311	6.17505	19.3875	24.5363	8.84688
16.192	19.4897	25.1772	15.9042	11.2046	21.9815	3.84613	-7.43824	17.694	-0.247404	-2.67912	13.7582	7.46939	4.63586	1.18509	7.03228	11.9921	15.3267	2.60817	-2.89733	8.19293	17.5911	7.85819	62.5938	-1.57199	19.4341	13.0266	14.7629	13.1622	8.85673	18.3737	1.26835	6.18098	19.3986	24.3826	9.07478
16.3326	19.4971	24.9728	15.7324	11.1465	21.7727	3.93665	-7.43304	17.695	-0.208241	-2.60856	13.7305	7.41441	4.59557	1.11431	7.09093	11.9823	15.7866	2.63272	-1.9161	8.17717	17.518	8.03034	62.2868	-1.50392	19.2656	12.9386	14.5552	13.1204	9.05821	18.2898	1.67633	6.22374	19.3967	24.2474	9.30233
16.4776	19.492	24.7696	15.5206	11.0777	21.5455	4.03801	-7.42592	17.6968	-0.166204	-2.54973	13.6605	7.34588	4.5519	1.04304	7.15493	11.971	16.2039	2.65705	-0.892144	8.1549	17.4215	8.20208	61.9728	-1.44436	19.0899	12.8262	14.3257	13.0107	9.1997	18.1735	2.00931	6.25603	19.3745	24.062	9.53071
16.5851	19.4741	24.4981	15.2846	11.0243	21.2828	4.14898	-7.41477	17.6524	-0.12861	-2.47398	13.6064	7.26118	4.49429	0.977092	7.21012	11.9462	16.4996	2.68968	0.183018	8.14914	17.299	8.40373	61.6394	-1.37794	18.9093	12.7087	14.0567	12.9018	9.30026	18.044	2.37022	6.28657	19.35	23.8935	9.75051
16.6664	19.4444	24.258	15.0174	10.9377	20.986	4.25945	-7.40719	17.5453	-0.0915515	-2.39665	13.546	7.185	4.43599	0.927376	7.25568	11.941	16.7307	2.70921	1.31077	8.17009	17.1675	8.58606	61.2742	-1.30795	18.7315	12.5848	13.7571	12.7645	9.34571	17.8863	2.73623	6.32267	19.3059	23.6729	9.94848
16.7373	19.4077	23.971	14.7232	10.8567	20.6838	4.38343	-7.38665	17.4013	-0.0537855	-2.30701	13.4694	7.10549	4.38653	0.85941	7.3136	11.9299	17	2.69126	2.46982	8.21794	17.0208	8.69568	60.8539	-1.24244	18.5498	12.4327	13.4279	12.6029	9.35037	17.7145	3.03807	6.33784	19.2581	23.4738	10.1368
16.7883	19.3691	23.6127	14.3959	10.779	20.3691	4.52902	-7.36972	17.2386	-0.0186783	-2.20753	13.3824	7.01844	4.31234	0.792745	7.38274	11.8466	17.2485	2.68622	3.68676	8.27433	16.8579	8.75866	60.3858	-1.15589	18.367	12.2804	13.1027	12.4315	9.32454	17.5092	3.34131	6.36562	19.2013	23.2377	10.2959
16.8151	19.3172	23.3222	14.069	10.6674	20.0288	4.67799	-7.34878	17.0405	0.00951163	-2.09181	13.2993	6.9516	4.26247	0.709038	7.38236	11.8143	17.4833	2.63252	4.95071	8.32474	16.7167	8.76113	59.852	-1.09352	18.1837	12.1171	12.7864	12.2141	9.23514	17.2917	3.62128	6.37952	19.1482	22.9761	10.4602
16.8143	19.2552	22.9904	13.7204	10.571	19.6491	4.81363	-7.3317	16.8527	0.0340723	-1.95064	13.1834	6.85987	4.20501	0.612014	7.39916	11.7391	17.6805	2.5457	6.25577	8.34684	16.521	8.76006	59.2838	-1.01141	18.0213	11.9502	12.4769	11.9887	9.11128	17.0568	3.88675	6.41636	19.0892	22.6949	10.5981
16.8064	19.1822	22.5501	13.3728	10.4467	19.2489	4.97276	-7.3112	16.7131	0.0686238	-1.7979	13.0576	6.75475	4.13859	0.525251	7.41081	11.673	17.8937	2.43457	7.58266	8.35625	16.3149	8.74479	58.6837	-0.934939	17.822	11.76	12.1451	11.7319	8.96607	16.7959	4.10498	6.42312	19.0187	22.3699	10.7415
16.7717	19.1054	22.2232	13.0004	10.3236	18.8049	5.10321	-7.28804	16.5575	0.0974801	-1.6352	12.9286	6.63632	4.05014	0.423479	7.41113	11.6004	18.0384	2.29218	8.86354	8.32837	16.112	8.71831	58.0636	-0.857872	17.6427	11.5512	11.8056	11.4554	8.8108	16.5383	4.31665	6.45437	18.933	22.0503	10.8749
16.7198	19.0173	21.7901	12.6034	10.1862	18.3534	5.24809	-7.26631	16.3105	0.128669	-1.50785	12.7677	6.51315	3.95989	0.335821	7.41575	11.5418	18.1533	2.19315	10.01	8.30213	15.9014	8.73685	57.4318	-0.78455	17.5061	11.3786	11.43	11.1638	8.65623	16.2633	4.55188	6.47399	18.8354	21.6562	11.0089
16.6337	18.9163	21.4207	12.2013	10.0663	17.8843	5.38943	-7.23956	15.9771	0.164946	-1.35592	12.5633	6.3812	3.86409	0.25479	7.40626	11.4549	18.2282	2.01261	11.0206	8.2707	15.7233	8.75807	56.7589	-0.697893	17.3481	11.1677	11.0276	10.8437	8.49906	15.9777	4.72603	6.49048	18.7322	21.2747	11.1214
16.5533	18.805	21.0606	11.7662	9.89674	17.3927	5.53747	-7.20185	15.5939	0.205486	-1.20544	12.3163	6.24526	3.75852	0.201535	7.39176	11.364	18.2375	1.81503	11.9148	8.23635	15.4598	8.76018	56.071	-0.608622	17.1738	10.9477	10.5965	10.4992	8.35399	15.6864	4.90057	6.50216	18.6164	20.851	11.2432
16.432	18.6811	20.6182	11.307	9.75121	16.8981	5.68995	-7.16852	15.2092	0.231979	-1.03318	12.0925	6.10802	3.65037	0.159522	7.37501	11.2883	18.248	1.60614	12.7285	8.20791	15.2446	8.80411	55.3616	-0.502972	17.0065	10.7133	10.1812	10.1325	8.21304	15.3945	5.0485	6.50619	18.4928	20.46	11.3642
16.2943	18.5442	20.2395	10.8588	9.58704	16.3932	5.8271	-7.12675	14.8011	0.272621	-0.884234	11.867	5.97465	3.53645	0.123432	7.3464	11.2097	18.212	1.37024	13.4757	8.19239	14.9769	8.84634	54.6165	-0.404542	16.7779	10.4993	9.76972	9.74005	8.05972	15.1175	5.18072	6.51529	18.3676	20.0042	11.4613
16.1406	18.4077	19.8625	10.3777	9.43698	15.8824	5.99063	-7.07784	14.3562	0.300491	-0.709048	11.6268	5.82493	3.41282	0.110294	7.31658	11.1138	18.1286	1.12408	14.1281	8.16488	14.7105	8.90672	53.9055	-0.308815	16.5511	10.2279	9.32438	9.32401	7.87801	14.8247	5.29977	6.5215	18.2325	19.6017	11.5699
16.0054	18.2604	19.4298	9.89717	9.25371	15.348	6.12301	-7.03144	13.9154	0.348523	-0.535346	11.3913	5.69185	3.29439	0.105267	7.28064	11.0108	17.9507	0.863071	14.6853	8.148	14.4431	8.93396	53.1677	-0.221754	16.2937	9.97633	8.87804	8.87052	7.71157	14.5016	5.40199	6.51642	18.0856	19.0663	11.6778
15.809	18.1016	19.0806	9.41929	9.07442	14.8005	6.2704	-6.98531	13.4718	0.38485	-0.358638	11.1338	5.5668	3.17311	0.132662	7.23698	10.9274	17.7213	0.614277	15.1441	8.12702	14.1323	8.93933	52.4499	-0.115553	16.002	9.71695	8.42225	8.41305	7.53519	14.1902	5.50773	6.51949	17.9458	18.6152	11.7761
15.6305	17.9366	18.621	8.94105	8.87965	14.243	6.44122	-6.93618	13.007	0.43609	-0.16144	10.8507	5.45863	3.05876	0.178167	7.17895	10.8348	17.4906	0.375668	15.5066	8.11327	13.8208	8.91142	51.7142	-0.0205196	15.6779	9.46758	7.98163	7.92929	7.35182	13.854	5.56578	6.49902	17.789	18.0698	11.8621
15.4143	17.7685	18.2496	8.46567	8.69354	13.6725	6.5588	-6.88838	12.4817	0.496166	0.0512671	10.5631	5.34211	2.92925	0.254162	7.14072	10.7431	17.1881	0.15725	15.7931	8.13038	13.4941	8.87578	50.982	0.0736819	15.3491	9.22714	7.572	7.45546	7.17507	13.5192	5.62778	6.49836	17.635	17.5675	11.9465
15.2202	17.597	17.8779	7.99823	8.49963	13.0774	6.70834	-6.82875	11.9193	0.579478	0.258661	10.2912	5.24286	2.77983	0.359119	7.08557	10.6575	16.9285	-0.0406967	16.0156	8.13223	13.1834	8.85719	50.2167	0.157947	14.9841	8.97313	7.09653	6.97685	6.99987	13.1749	5.68594	6.48198	17.4729	16.9724	12.0055
15.0318	17.4419	17.445	7.52875	8.29672	12.4815	6.83182	-6.76752	11.3411	0.657548	0.468587	9.97747	5.13837	2.63153	0.486202	7.01723	10.5803	16.6386	-0.224792	16.175	8.14769	12.8379	8.81574	49.4451	0.258344	14.591	8.74223	6.62894	6.51542	6.83955	12.8027	5.72298	6.46969	17.314	16.4707	12.0634
14.8169	17.2741	17.0386	7.07892	8.08177	11.893	6.95974	-6.69595	10.7419	0.749997	0.680161	9.65996	5.02491	2.46716	0.639029	6.96677	10.504	16.3854	-0.40545	16.2972	8.14465	12.4913	8.75372	48.6387	0.349932	14.2063	8.50589	6.14214	6.06516	6.66192	12.4561	5.77139	6.44091	17.1388	15.8788	12.1174
14.6216	17.1094	16.63	6.596	7.8697	11.3101	7.07928	-6.61458	10.138	0.855846	0.896976	9.34532	4.93885	2.30264	0.802398	6.90538	10.4324	16.121	-0.567501	16.314	8.15156	12.1443	8.66012	47.8231	0.464577	13.794	8.2674	5.70654	5.62887	6.49096	12.0809	5.80014	6.43096	16.9666	15.3721	12.1925
14.4007	16.9405	16.1057	6.1273	7.66359	10.7171	7.21308	-6.52139	9.57485	0.95564	1.11413	9.0643	4.83049	2.14862	0.979263	6.84292	10.3634	15.7813	-0.729659	16.1944	8.17023	11.7812	8.5148	47.0029	0.563474	13.3469	8.04966	5.28088	5.22185	6.30422	11.7244	5.82132	6.40358	16.7919	14.9024	12.2798
14.1723	16.7655	15.698	5.68899	7.44527	10.1348	7.32519	-6.41794	9.06479	1.05605	1.33459	8.76978	4.76102	2.00895	1.16442	6.76086	10.3073	15.3823	-0.852426	15.8836	8.18138	11.4201	8.35747	46.2118	0.676621	12.9213	7.86184	4.88344	4.85116	6.1324	11.3601	5.85127	6.3748	16.615	14.2879	12.3323
13.9432	16.5905	15.153	5.2511	7.22654	9.5526	7.43541	-6.30638	8.58863	1.16101	1.55759	8.48473	4.69532	1.86243	1.36957	6.69182	10.2338	14.9651	-0.968913	15.4663	8.21293	11.0416	8.18756	45.4174	0.768301	12.4628	7.6502	4.48372	4.49397	5.9615	11.0098	5.87452	6.35482	16.4389	13.8437	12.3907
13.6933	16.3929	14.632	4.8152	7.02797	8.95928	7.54377	-6.18247	8.0879	1.2725	1.78384	8.21573	4.61114	1.71498	1.60947	6.61729	10.1804	14.5147	-1.10205	15.0375	8.23432	10.6525	7.997	44.6048	0.870503	11.9805	7.38452	4.08496	4.16687	5.80174	10.6645	5.8935	6.33744	16.2618	13.2411	12.4246
13.4408	16.1849	14.1917	4.39175	6.78979	8.37531	7.63859	-6.05356	7.5866	1.35609	2.02119	7.96359	4.56533	1.57764	1.87449	6.54129	10.1094	14.0423	-1.21397	14.5847	8.23676	10.2611	7.80335	43.8022	0.972851	11.4987	7.16312	3.66124	3.86287	5.64247	10.3062	5.90268	6.32243	16.0964	12.8563	12.435
13.171	15.9746	13.6378	3.94692	6.58454	7.80707	7.72234	-5.91685	7.14699	1.45081	2.26813	7.71231	4.52986	1.44871	2.15145	6.47261	10.0494	13.5512	-1.31161	14.1474	8.23265	9.87762	7.59394	42.9708	1.0737	11.0156	6.93823	3.22516	3.57155	5.48723	9.94926	5.92578	6.31404	15.9304	12.2854	12.4356
12.8957	15.7299	13.0495	3.53304	6.35618	7.24747	7.8117	-5.77644	6.74765	1.55128	2.51784	7.48169	4.50314	1.33361	2.45372	6.4008	10.0046	13.0063	-1.41487	13.7324	8.23443	9.48981	7.37814	42.1589	1.1859	10.5453	6.70867	2.82585	3.31753	5.35938	9.59791	5.92298	6.30438	15.7709	11.9182	12.3839
12.6178	15.4781	12.5671	3.11903	6.13362	6.72332	7.89722	-5.63358	6.37211	1.6613	2.76789	7.28755	4.43588	1.22945	2.76722	6.33344	9.96123	12.4259	-1.48555	13.2806	8.25139	9.11805	7.16964	41.3482	1.30373	10.1307	6.43127	2.49876	3.08095	5.22025	9.25432	5.92403	6.29235	15.6083	11.4186	12.3319
12.3306	15.2163	11.933	2.68913	5.91627	6.20044	7.98592	-5.48572	6.02592	1.75884	3.02756	7.10724	4.45696	1.14063	3.0973	6.25802	9.92963	11.7769	-1.55353	12.8254	8.25832	8.74387	6.96778	40.525	1.43341	9.72066	6.22354	2.17846	2.88222	5.09428	8.90743	5.91663	6.29037	15.4573	11.129	12.2453
12.0226	14.9307	11.4402	2.2694	5.72279	5.69901	8.0701	-5.33403	5.70308	1.88065	3.28492	6.91218	4.51956	1.05839	3.43096	6.18399	9.90923	11.1311	-1.59851	12.3722	8.25664	8.38934	6.77817	39.6866	1.5599	9.32854	5.99532	1.85558	2.69487	4.96724	8.57326	5.89002	6.28553	15.3092	10.7249	12.1587
11.7304	14.6365	10.8803	1.83851	5.50778	5.20058	8.18792	-5.17839	5.39674	2.01024	3.53722	6.72744	4.59798	0.977274	3.76811	6.1267	9.89856	10.5797	-1.64404	11.9102	8.26569	8.05419	6.59146	38.8122	1.69834	8.95318	5.72151	1.55204	2.53133	4.83976	8.24383	5.86675	6.28953	15.1666	10.416	12.0706
11.4342	14.3224	10.3383	1.43195	5.31584	4.7328	8.29385	-5.01864	5.0835	2.14544	3.77737	6.56163	4.69951	0.893148	4.08894	6.08074	9.90232	9.97934	-1.67196	11.4357	8.27216	7.71969	6.41552	37.8964	1.86215	8.54372	5.49647	1.26171	2.38466	4.7162	7.93404	5.83916	6.28604	15.0292	10.1273	11.9618
11.137	14.0098	9.88369	1.0284	5.16561	4.29151	8.4071	-4.8591	4.78959	2.29793	4.0024	6.39053	4.81971	0.807354	4.3968	6.03839	9.91543	9.4314	-1.67759	10.9587	8.27755	7.39702	6.24793	36.9757	2.00826	8.1444	5.30026	0.994176	2.25254	4.61499	7.62602	5.7906	6.26866	14.9027	9.87029	11.8331
10.8548	13.6836	9.38764	0.640758	5.00533	3.84161	8.53443	-4.68932	4.50474	2.45581	4.21111	6.24994	4.94515	0.705771	4.68221	6.00602	9.93584	8.88734	-1.66886	10.4754	8.27045	7.09715	6.08534	36.0302	2.18017	7.74674	5.08152	0.714339	2.1268	4.50587	7.35639	5.73951	6.25057	14.7785	9.69401	11.6793
10.5838	13.3646	8.86137	0.2808	4.86947	3.41947	8.67434	-4.51821	4.22352	2.62148	4.39385	6.12881	5.07235	0.600816	4.95774	5.99193	9.95978	8.35278	-1.62518	9.99534	8.26105	6.8236	5.92915	35.0631	2.36072	7.35838	4.8283	0.413978	2.00632	4.42351	7.10265	5.66671	6.20026	14.6401	9.49437	11.4999
10.3105	13.0374	8.46637	-0.0590083	4.77205	3.02973	8.82719	-4.33864	3.93085	2.79263	4.55242	6.03231	5.23447	0.479198	5.22398	5.99448	9.98144	7.90127	-1.55856	9.52073	8.22102	6.57957	5.78301	34.1001	2.54343	6.99754	4.65086	0.0863522	1.89025	4.35216	6.87943	5.59941	6.16931	14.5108	9.36037	11.3143
10.0479	12.7206	8.00377	-0.378497	4.71745	2.67734	8.97644	-4.16135	3.61791	2.96981	4.68437	5.94325	5.36322	0.339728	5.47812	6.01474	9.99953	7.36777	-1.45112	9.0452	8.1535	6.3714	5.64396	33.1228	2.73604	6.65469	4.48631	-0.239121	1.77603	4.30217	6.68839	5.52336	6.09735	14.3895	9.293	11.1197
9.80254	12.3989	7.62101	-0.675981	4.68375	2.30786	9.11261	-3.98496	3.33971	3.13902	4.78023	5.88097	5.53885	0.186353	5.71824	6.05668	10.0223	6.86391	-1.32956	8.56053	8.06347	6.20026	5.50938	32.143	2.93837	6.34477	4.26955	-0.544134	1.65851	4.26888	6.52661	5.45163	6.01837	14.2616	9.26996	10.9204
9.55834	12.0862	7.2599	-0.952643	4.70979	1.9512	9.21695	-3.82226	3.07492	3.31711	4.84587	5.82339	5.70486	0.0148723	5.93416	6.11807	10.0319	6.35348	-1.18395	8.07636	7.95737	6.05975	5.37399	31.1756	3.13651	6.06471	4.08392	-0.842979	1.53902	4.24871	6.41197	5.38897	5.87043	14.156	9.26772	10.7297
9.31823	11.7767	6.92247	-1.22226	4.76517	1.60637	9.29543	-3.67436	2.83143	3.48612	4.88303	5.79335	5.88778	-0.176615	6.11472	6.21004	10.0323	5.84193	-1.03136	7.58163	7.85311	5.95584	5.22988	30.2411	3.33497	5.8059	3.9282	-1.19196	1.41887	4.23426	6.31022	5.32148	5.78632	14.0491	9.31506	10.5554
9.07494	11.4618	6.63583	-1.4641	4.87685	1.27302	9.32701	-3.55228	2.61743	3.63378	4.89132	5.7914	6.0189	-0.393445	6.26371	6.30036	10.0288	5.41241	-0.873533	7.08181	7.73493	5.87838	5.06994	29.3335	3.5279	5.55377	3.76705	-1.55969	1.30207	4.22273	6.25376	5.24975	5.57552	13.9454	9.35578	10.4084
8.82786	11.1198	6.36574	-1.68415	5.01661	0.953833	9.31458	-3.45741	2.42427	3.7859	4.88326	5.80659	6.14018	-0.627896	6.40736	6.389	10.0252	4.92605	-0.723332	6.56632	7.61893	5.834	4.89632	28.4949	3.70693	5.2985	3.56511	-1.90171	1.18038	4.19666	6.21764	5.18946	5.48228	13.8493	9.42019	10.3115
8.56579	10.7702	6.07589	-1.87469	5.18354	0.648106	9.28336	-3.3859	2.248	3.9317	4.8418	5.82878	6.244	-0.88331	6.54966	6.47602	10.0233	4.47839	-0.587223	6.05878	7.49662	5.80547	4.70748	27.6838	3.86862	5.03878	3.36995	-2.24671	1.05669	4.15214	6.19774	5.11572	5.22713	13.7493	9.46258	10.2625
8.29071	10.4063	5.87606	-2.0412	5.36886	0.349271	9.21945	-3.3499	2.05804	4.0706	4.78783	5.83715	6.31269	-1.14617	6.69989	6.5366	10.0269	4.01634	-0.471609	5.56766	7.36325	5.78287	4.5042	26.9401	4.01141	4.77729	3.18822	-2.60963	0.919632	4.10629	6.18902	5.03639	5.03684	13.6452	9.49698	10.2349
8.0065	10.0304	5.62308	-2.17611	5.56534	0.0512659	9.13639	-3.33704	1.86205	4.19092	4.72523	5.82997	6.3521	-1.42952	6.83449	6.57178	10.038	3.52937	-0.375063	5.09763	7.21993	5.73546	4.29267	26.2328	4.13418	4.50942	2.97134	-2.97343	0.774459	4.03846	6.18134	4.95418	4.82714	13.5379	9.47994	10.2125
7.68996	9.64947	5.42017	-2.28952	5.7622	-0.211964	9.04071	-3.34925	1.6706	4.30974	4.62264	5.80274	6.36887	-1.72123	6.93124	6.57123	10.0801	3.10845	-0.281279	4.65085	7.07709	5.65164	4.06645	25.5475	4.24033	4.23014	2.74456	-3.34493	0.626028	3.9501	6.17002	4.8758	4.56421	13.4287	9.46298	10.1571
7.35535	9.28271	5.23501	-2.39128	5.93282	-0.509051	8.9409	-3.37522	1.47067	4.41068	4.5026	5.76854	6.36566	-2.01729	6.9989	6.53122	10.154	2.61539	-0.191793	4.21067	6.94987	5.52412	3.82664	24.8673	4.33496	3.94108	2.5205	-3.73916	0.474533	3.83513	6.15068	4.76407	4.35823	13.3084	9.37253	10.0466
6.99702	8.91922	5.03869	-2.50329	6.07415	-0.807142	8.84144	-3.41557	1.27946	4.51949	4.39636	5.73804	6.33273	-2.30846	7.05373	6.47061	10.2509	2.15026	-0.100615	3.79912	6.84109	5.36145	3.57271	24.1881	4.41534	3.65882	2.28683	-4.13681	0.345047	3.71072	6.11167	4.65237	4.10588	13.1699	9.29473	9.8423
6.61375	8.57195	4.84115	-2.63641	6.18046	-1.11905	8.74636	-3.49459	1.05662	4.6184	4.23874	5.7232	6.2854	-2.58515	7.11715	6.37783	10.3722	1.71045	-0.0115475	3.39561	6.73988	5.17772	3.30718	23.5022	4.48638	3.38272	2.0018	-4.51271	0.220321	3.56608	6.05061	4.54227	3.85229	13.0105	9.17668	9.56694
6.21591	8.24844	4.66118	-2.80112	6.25948	-1.42584	8.66148	-3.56141	0.795675	4.73853	4.10161	5.73254	6.22019	-2.83001	7.20822	6.25761	10.4949	1.2502	0.0782621	3.0322	6.65381	4.98061	3.03469	22.8074	4.54812	3.12652	1.74368	-4.83699	0.105156	3.42306	5.98269	4.41124	3.58982	12.829	9.05729	9.23144
5.80005	7.93904	4.43417	-2.98286	6.29587	-1.71571	8.59124	-3.6315	0.55469	4.86501	3.95221	5.7761	6.13634	-3.04216	7.34608	6.12285	10.616	0.889647	0.179207	2.68147	6.57088	4.77151	2.75346	22.1148	4.60625	2.8994	1.48932	-5.0967	0.00130354	3.28824	5.97531	4.26206	3.34984	12.6336	8.97983	8.91063
5.38879	7.65052	4.26263	-3.17133	6.29226	-1.97366	8.51366	-3.69357	0.351951	4.99901	3.80424	5.86863	6.03783	-3.22803	7.48972	5.97517	10.7355	0.50493	0.297295	2.34947	6.4936	4.55181	2.47165	21.4499	4.65539	2.73384	1.22291	-5.30433	-0.0990768	3.18401	6.01516	4.11279	3.06847	12.4585	8.93655	8.67978
5.0042	7.38135	4.05546	-3.35103	6.23919	-2.20004	8.45033	-3.75533	0.16663	5.15913	3.66938	6.02189	5.92682	-3.3931	7.61835	5.82013	10.8656	0.161787	0.448316	2.01878	6.41682	4.31838	2.18876	20.8129	4.69597	2.63049	0.945444	-5.4628	-0.196696	3.11471	6.15778	3.9587	2.8752	12.2939	8.87816	8.55075
4.6649	7.13516	3.86782	-3.52341	6.16129	-2.39045	8.40226	-3.79544	-0.0507228	5.35628	3.52657	6.22266	5.80052	-3.53461	7.71343	5.66347	10.9987	-0.182219	0.628803	1.68669	6.3634	4.0718	1.91038	20.2221	4.72953	2.57782	0.694272	-5.57856	-0.301335	3.06499	6.35806	3.76835	2.62369	12.1291	8.85119	8.49265

## Sheet: FU-pelvis-sagittal-descent
FAS_324	FAS_331	FAS_601	FAS_602	FAS_603	FAS_604	FAS_605	FAS_606	FAS_608	FAS_611	FAS_616	FAS_617	FAS_623	FAS_630	FAS_632	FAS_638	FAS_643	FAS_647	FAS_650	FAS_652	FAS_653	FAS_654	FAS_658	FAS_659	FAS_666	FAS_668	FAS_669	FAS_670	FAS_671	FAS_901	FAS_902	FAS_905	FAS_906	FAS_910	FAS_911	FAS_916
4.77943	-5.74588	-1.18911	-8.68817	0.531494	-2.4265	0.421052	-10.1181	-10.266	-7.71065	2.88063	-24.5807	-2.61881	11.3256	-16.2683	-3.27336	-6.92044	2.29553	-4.54543	-0.525185	8.84321	2.63653	-3.71865	2.35851	1.91224	-16.3414	-3.40157	-2.19203	-10.4345	-19.9752	4.93883	0.465598	-18.1638	-5.88251	2.00526	6.10811
4.9789	-5.70348	-1.27277	-8.67303	0.358203	-2.37473	0.610128	-10.0406	-10.0729	-7.72867	2.88322	-24.3703	-2.50907	11.1449	-16.2876	-3.25244	-7.04474	2.26187	-4.51233	-0.337956	8.85806	2.57504	-3.62556	2.31102	1.93269	-16.386	-3.31958	-2.22181	-10.3423	-19.8615	4.9328	0.435747	-18.0568	-5.76465	1.9817	6.08988
5.4279	-5.50132	-1.32054	-8.66618	0.208162	-2.28501	0.764881	-9.96762	-9.77109	-7.68347	2.88274	-24.1109	-2.42878	10.9262	-16.2306	-3.22187	-7.19876	2.18361	-4.4752	-0.109408	8.95364	2.49934	-3.5008	2.25867	1.95114	-16.4733	-3.17727	-2.24432	-10.2017	-19.7113	4.9416	0.296795	-17.946	-5.54467	1.94255	6.09564
5.73549	-5.40857	-1.36514	-8.6756	0.0455557	-2.1364	0.922977	-9.8927	-9.39244	-7.6201	2.86646	-23.698	-2.35927	10.6708	-16.1416	-3.19526	-7.33408	2.09128	-4.42301	0.136921	9.08329	2.38377	-3.32976	2.23015	1.95808	-16.5677	-2.99344	-2.26355	-10.0535	-19.4866	4.96962	-0.0134612	-17.7974	-5.32428	1.90955	6.09951
6.16815	-5.17043	-1.36371	-8.70733	-0.104355	-1.8853	1.1635	-9.82781	-8.95809	-7.45467	2.85734	-23.3497	-2.28359	10.3653	-16.073	-3.17403	-7.42868	1.94781	-4.37982	0.406725	9.23795	2.29502	-3.13184	2.17008	1.95869	-16.6508	-2.79058	-2.27978	-9.92105	-19.2648	5.01988	-0.416406	-17.5965	-5.07815	1.89763	6.09833
6.74363	-4.93662	-1.34334	-8.76864	-0.276854	-1.56235	1.34478	-9.75598	-8.41175	-7.24568	2.82772	-22.8461	-2.22928	10.0164	-16.0575	-3.13598	-7.49492	1.80629	-4.35416	0.694048	9.38659	2.19418	-2.85712	2.14143	1.95231	-16.74	-2.56016	-2.267	-9.71332	-18.917	5.11269	-0.866449	-17.3762	-4.75698	1.89692	6.1072
7.23963	-4.53855	-1.31339	-8.77842	-0.531598	-1.2575	1.59051	-9.67404	-7.90664	-7.0497	2.80194	-22.3198	-2.15678	9.60601	-16.1358	-3.1321	-7.58392	1.67555	-4.36889	0.959449	9.51365	2.0111	-2.59986	2.12564	1.93485	-16.8128	-2.31883	-2.24292	-9.55903	-18.5602	5.23518	-1.32351	-17.081	-4.43155	1.87747	6.09047
7.7936	-4.22189	-1.28366	-8.76528	-0.775177	-0.98687	1.7855	-9.5799	-7.44016	-6.84148	2.75452	-21.7324	-2.08941	9.22312	-16.2913	-3.06843	-7.48951	1.52931	-4.43928	1.23882	9.58535	1.89936	-2.33122	2.11211	1.90906	-16.8641	-2.06458	-2.22992	-9.37759	-18.1935	5.35867	-1.7738	-16.7525	-4.11251	1.84964	6.06869
8.26872	-3.63147	-1.27778	-8.74489	-1.01386	-0.723859	2.0605	-9.49403	-7.02423	-6.50443	2.70942	-21.0001	-2.05295	8.80614	-16.5039	-3.00211	-7.4697	1.40211	-4.53821	1.52256	9.61699	1.77038	-2.13421	2.10568	1.85621	-16.9022	-1.79547	-2.2174	-9.16981	-17.7518	5.43473	-2.18887	-16.3852	-3.7453	1.78187	6.03468
8.82766	-3.30188	-1.28576	-8.76592	-1.27267	-0.50751	2.41535	-9.3562	-6.74757	-6.20237	2.67349	-20.2563	-2.01886	8.39693	-16.7801	-2.91748	-7.4036	1.25242	-4.60184	1.81097	9.62669	1.54028	-1.94898	2.10264	1.77566	-16.9362	-1.52011	-2.23299	-8.95743	-17.357	5.46021	-2.59165	-15.8679	-3.39424	1.67398	5.98937
9.28965	-2.59848	-1.30842	-8.77328	-1.605	-0.317863	2.69532	-9.195	-6.43756	-5.89288	2.64834	-19.332	-1.98225	7.99898	-17.1162	-2.80245	-7.29606	1.11876	-4.6562	2.09459	9.60229	1.34872	-1.76148	2.04541	1.67255	-16.9472	-1.25207	-2.24853	-8.73444	-16.8927	5.42404	-3.06465	-15.3953	-3.05287	1.49167	5.94801
9.72977	-2.22225	-1.38118	-8.82516	-1.85049	-0.186697	3.03558	-9.05193	-6.1581	-5.59698	2.59559	-18.5144	-1.94339	7.60509	-17.4924	-2.70761	-7.27718	1.02126	-4.71693	2.37407	9.54204	1.1913	-1.55446	1.94486	1.53561	-16.9746	-0.945538	-2.30311	-8.49386	-16.458	5.33227	-3.54148	-14.9291	-2.65799	1.26161	5.89416
10.2106	-1.59431	-1.49259	-8.87331	-2.09816	-0.118984	3.28223	-8.89348	-5.83781	-5.20535	2.54996	-17.6144	-1.90621	7.19186	-17.9132	-2.59118	-7.22148	0.89497	-4.80382	2.65425	9.44086	0.983778	-1.39892	1.82999	1.39179	-17.0041	-0.69738	-2.40301	-8.20384	-16.0791	5.16754	-3.9142	-14.3525	-2.35584	1.08815	5.8257
10.5869	-1.15291	-1.65398	-8.92179	-2.36798	-0.0926295	3.63993	-8.72706	-5.50405	-4.78732	2.49667	-16.6586	-1.88157	6.84008	-18.3795	-2.47245	-7.20611	0.763311	-4.88392	2.9726	9.32137	0.733787	-1.27077	1.65801	1.24454	-17.0486	-0.435156	-2.53815	-7.93093	-15.7021	4.96711	-4.1991	-13.7903	-1.95333	0.73966	5.75968
11.0501	-0.714166	-1.81753	-8.9585	-2.57072	-0.0780973	3.95179	-8.58393	-5.21695	-4.37165	2.40717	-15.779	-1.91169	6.46052	-18.8759	-2.30522	-7.20546	0.677734	-4.95233	3.32882	9.16953	0.522564	-1.16415	1.48641	1.05549	-17.0932	-0.182282	-2.67894	-7.62419	-15.2994	4.76887	-4.49502	-13.1823	-1.59454	0.463784	5.68252
11.3138	-0.416964	-1.97736	-9.0074	-2.76009	-0.0461837	4.32707	-8.45786	-4.9958	-4.00382	2.26596	-15.0567	-1.95346	6.11111	-19.392	-2.12968	-7.17206	0.586339	-5.0459	3.69734	9.01145	0.294711	-1.0162	1.32762	0.873678	-17.1293	0.0504533	-2.83866	-7.30347	-14.9607	4.56905	-4.74141	-12.6269	-1.13748	0.202469	5.60906
11.6792	0.0217642	-2.1752	-9.05775	-2.92269	0.00689662	4.72475	-8.32252	-4.7263	-3.54805	2.11983	-14.2152	-2.03925	5.76811	-19.9085	-1.9754	-7.11263	0.485078	-5.14342	4.09026	8.87712	0.0614909	-0.866104	1.1988	0.701249	-17.1982	0.338101	-3.05609	-7.01207	-14.6402	4.38491	-4.95942	-12.0129	-0.763254	-0.0765425	5.54552
12.0286	0.204117	-2.35094	-9.09682	-3.04249	0.0674824	5.03991	-8.25574	-4.40224	-3.11613	1.94805	-13.4434	-2.14036	5.42379	-20.4263	-1.8036	-7.02732	0.402816	-5.24382	4.51496	8.71933	-0.166289	-0.67978	1.03745	0.527853	-17.2932	0.619756	-3.30238	-6.74133	-14.3684	4.15961	-5.21342	-11.4594	-0.233916	-0.366878	5.48986
12.3291	0.63526	-2.49226	-9.1366	-3.1178	0.159554	5.28682	-8.15681	-4.00323	-2.69328	1.72904	-12.6533	-2.30636	5.04443	-20.9568	-1.6432	-6.92842	0.337346	-5.33337	4.93288	8.55155	-0.431512	-0.532671	0.900429	0.319806	-17.3738	0.883595	-3.54117	-6.41851	-14.1753	3.8787	-5.43195	-10.7991	0.181889	-0.6285	5.43734
12.7091	0.856261	-2.59968	-9.18386	-3.15604	0.272967	5.59316	-8.12165	-3.4575	-2.29023	1.53072	-11.963	-2.47795	4.69212	-21.4797	-1.49712	-6.74058	0.242767	-5.42339	5.39393	8.34417	-0.685547	-0.412493	0.783184	0.162582	-17.4335	1.23274	-3.75616	-6.15029	-14.0522	3.58793	-5.66333	-10.2479	0.619818	-0.869081	5.38708
13.0019	1.19632	-2.64445	-9.2494	-3.115	0.402421	5.83145	-8.06717	-2.91866	-1.84012	1.35122	-11.3169	-2.67235	4.34562	-21.9893	-1.36589	-6.60905	0.17229	-5.49357	5.8323	8.15456	-0.886884	-0.273174	0.680238	0.00809309	-17.4851	1.53602	-3.97306	-5.88165	-14.0053	3.27407	-5.93337	-9.70767	1.10468	-1.13046	5.33002
13.4143	1.5392	-2.67563	-9.33286	-3.0407	0.541278	6.14665	-8.04555	-2.36771	-1.35657	1.15176	-10.5826	-2.85554	4.01709	-22.4923	-1.20541	-6.4377	0.131047	-5.56269	6.20314	7.98952	-1.12082	-0.0895445	0.560915	-0.177027	-17.5462	1.83164	-4.17884	-5.51098	-14.0324	2.93124	-6.24225	-9.23485	1.55283	-1.33074	5.24686
13.9048	1.8748	-2.63804	-9.39183	-2.94107	0.680725	6.35709	-8.0106	-1.73062	-0.908742	0.917086	-10.0082	-3.05463	3.70832	-23.0189	-1.02373	-6.31501	0.116528	-5.62342	6.57548	7.87411	-1.34359	0.0928847	0.470727	-0.278452	-17.6563	2.20559	-4.41599	-5.18393	-14.1118	2.60718	-6.54397	-8.75672	1.9363	-1.48246	5.15943
14.3183	2.18157	-2.56519	-9.46003	-2.81801	0.822487	6.58294	-7.99304	-1.04311	-0.465311	0.713317	-9.42937	-3.26671	3.41471	-23.542	-0.856126	-6.19447	0.0948253	-5.68942	6.93249	7.77744	-1.5405	0.327714	0.396648	-0.435684	-17.7793	2.49442	-4.61333	-4.81059	-14.2203	2.23777	-6.85639	-8.34383	2.38964	-1.63841	5.06528
14.8176	2.51785	-2.39501	-9.52824	-2.63676	0.975733	6.8618	-7.97764	-0.404616	0.0133796	0.511921	-8.90757	-3.49667	3.13352	-24.0536	-0.717424	-6.14944	0.0635375	-5.78092	7.24969	7.63679	-1.7293	0.52969	0.308382	-0.541728	-17.9589	2.80855	-4.77722	-4.38729	-14.3446	1.93219	-7.16475	-8.04765	2.84109	-1.73797	4.9669
15.2333	2.72958	-2.16137	-9.57126	-2.47896	1.15072	7.12903	-7.98038	0.393949	0.579873	0.2403	-8.46638	-3.74772	2.85726	-24.5414	-0.595515	-6.14202	0.0275942	-5.87372	7.58799	7.49091	-1.90945	0.716046	0.214978	-0.656082	-18.1021	3.16594	-4.97615	-3.93519	-14.4916	1.6498	-7.48193	-7.61647	3.24346	-1.83265	4.86828
15.7181	3.13211	-1.89662	-9.57618	-2.34683	1.34942	7.31325	-7.99921	1.14074	1.07785	-0.00937544	-7.99645	-4.00879	2.63299	-24.9748	-0.475422	-6.17765	0.0753586	-5.96549	7.85269	7.3599	-2.06043	0.941527	0.14886	-0.732884	-18.2648	3.46991	-5.18051	-3.55089	-14.6412	1.43084	-7.71304	-7.10142	3.82682	-1.8993	4.78254
16.1682	3.41193	-1.54809	-9.52557	-2.15438	1.53255	7.51653	-8.04174	1.84662	1.51997	-0.25018	-7.59743	-4.1925	2.44386	-25.3086	-0.366707	-6.21327	0.176414	-6.05119	8.12068	7.30504	-2.19427	1.21194	0.17631	-0.799554	-18.4149	3.80974	-5.39923	-3.11754	-14.7822	1.19424	-7.99453	-6.65623	4.31239	-1.92367	4.67672
16.5801	3.75423	-1.15499	-9.39571	-2.01599	1.72599	7.70595	-8.08841	2.67059	1.94203	-0.518651	-7.26185	-4.34915	2.29745	-25.3395	-0.297518	-6.31211	0.293089	-6.12958	8.44777	7.29225	-2.34812	1.48221	0.171038	-0.867343	-18.5409	4.17486	-5.61617	-2.74017	-14.9597	0.981664	-8.25071	-6.25268	4.80374	-1.89179	4.6054
17.0388	4.04335	-0.666779	-9.2571	-1.88536	1.99739	7.90716	-8.13861	3.38539	2.28511	-0.831526	-6.96247	-4.48413	2.50359	-25.1566	-0.233697	-6.39615	0.414119	-6.15666	8.701	7.3935	-2.42702	1.77545	0.164799	-0.918701	-18.6504	4.46947	-5.83069	-2.47406	-15.1285	0.757516	-8.4561	-5.88751	5.37553	-1.82189	4.53139
17.4043	4.35908	-0.161113	-9.05437	-1.78821	2.22168	8.06034	-8.16622	4.12406	2.5909	-1.10264	-6.70055	-4.54536	2.41937	-25.1941	-0.148856	-6.48681	0.482842	-6.13228	9.02826	7.5139	-2.50917	2.07552	0.16508	-0.921576	-18.7648	4.77576	-5.9951	-2.24878	-15.2881	0.54372	-8.6339	-5.50678	5.89334	-1.72193	4.48622
17.8407	4.72044	0.264463	-8.82089	-1.66034	2.4711	8.26133	-8.17503	4.89623	2.86076	-1.36225	-6.46315	-4.58935	2.36043	-25.7099	-0.0646062	-6.56617	0.54107	-6.05693	9.32145	7.63155	-2.56266	2.34968	0.199518	-0.929328	-18.8942	5.1001	-6.18245	-2.07777	-15.4422	0.332646	-8.8045	-5.11298	6.3859	-1.57712	4.45669
18.1391	5.03366	0.806032	-8.51248	-1.52295	2.67094	8.44837	-8.15213	5.68206	3.17703	-1.67114	-6.20879	-4.61772	2.31589	-26.2829	-0.0191883	-6.64052	0.531134	-5.94658	9.63809	7.75445	-2.57655	2.65569	0.246639	-0.888655	-19.0273	5.37161	-6.34588	-1.94588	-15.6774	0.10125	-8.92118	-4.75682	7.1237	-1.36076	4.43748
18.4596	5.31958	1.35556	-8.18995	-1.42163	2.82576	8.65756	-8.05591	6.38484	3.54329	-1.94692	-5.98682	-4.61405	2.2863	-26.5219	0.0679788	-6.6871	0.534464	-5.80728	9.98721	7.85211	-2.57051	2.93632	0.315223	-0.866768	-19.1267	5.64557	-6.49454	-1.77768	-15.9179	-0.149925	-8.98937	-4.38978	7.51091	-1.18141	4.42202
18.7732	5.57786	1.91492	-7.87064	-1.2814	3.01834	8.82037	-7.98401	7.13826	3.99643	-2.20457	-5.71182	-4.5803	2.25755	-26.4344	0.174631	-6.77076	0.544621	-5.63434	10.3022	7.96649	-2.5316	3.11405	0.379537	-0.806583	-19.2192	5.93893	-6.64846	-1.5872	-16.2157	-0.346637	-9.0541	-4.01605	8.25319	-0.952497	4.42002
19.0243	5.86536	2.45567	-7.53805	-1.16371	3.19228	9.02067	-7.85259	7.75941	4.47399	-2.46418	-5.51796	-4.52103	2.23408	-26.2289	0.299943	-6.86025	0.535643	-5.50184	10.6577	8.08983	-2.45288	3.32635	0.43189	-0.740249	-19.2927	6.14094	-6.79338	-1.40986	-16.4769	-0.532001	-9.08888	-3.65351	8.61276	-0.674008	4.42714
19.2816	6.06853	3.03294	-7.15129	-1.0231	3.36056	9.30213	-7.61079	8.36467	5.02683	-2.72482	-5.36209	-4.40891	2.20507	-25.8787	0.452762	-6.95774	0.494634	-5.37297	11.0135	8.23348	-2.35501	3.529	0.482876	-0.663188	-19.391	6.40383	-6.90506	-1.17069	-16.6567	-0.752222	-9.09286	-3.26025	9.20599	-0.442617	4.43144
19.4403	6.30042	3.56191	-6.82402	-0.91411	3.59386	9.52127	-7.47905	8.93914	5.61951	-2.92187	-5.1881	-4.28533	2.17037	-25.3231	0.583731	-7.08524	0.478136	-5.12449	11.3765	8.41787	-2.24393	3.71346	0.568631	-0.584126	-19.4745	6.59909	-6.98794	-0.938092	-16.7622	-0.916679	-9.05637	-2.91606	9.60804	-0.220017	4.4396
19.6363	6.46484	3.98304	-6.45168	-0.759769	3.7898	9.70498	-7.26739	9.47096	6.25459	-3.08353	-5.05444	-4.11175	2.12946	-24.5176	0.721192	-7.21207	0.528059	-4.8976	11.7281	8.5993	-2.11451	3.9027	0.647581	-0.529225	-19.6875	6.80553	-7.07518	-0.717767	-16.7644	-1.26041	-8.917	-2.56402	10.1238	0.0392683	4.43823
19.8177	6.57785	4.43631	-6.11389	-0.605027	4.01128	9.88087	-7.08598	9.99267	6.8086	-3.23688	-4.92313	-3.93663	2.07857	-23.4718	0.850298	-7.36137	0.638659	-4.78075	12.1171	8.74707	-1.95396	4.10505	0.729288	-0.459576	-19.9254	6.99514	-7.14657	-0.469954	-16.6973	-1.49482	-8.79612	-2.20026	10.3953	0.401985	4.44964
19.9542	6.65966	4.90458	-5.74366	-0.499431	4.27137	10.1372	-6.94796	10.4962	7.28872	-3.36523	-4.80415	-3.7392	2.03218	-22.2207	0.987956	-7.55131	0.789345	-4.65691	12.5416	8.88883	-1.78929	4.2335	0.840708	-0.368649	-20.1128	7.09062	-7.23681	-0.227098	-16.597	-1.70483	-8.63027	-1.93692	10.8837	0.611286	4.46267
20.0815	6.71936	5.32619	-5.39003	-0.37838	4.53625	10.3467	-6.85111	10.9732	7.71303	-3.48679	-4.68889	-3.55206	1.9977	-20.753	1.11872	-7.70746	0.949415	-4.51064	12.9597	9.02793	-1.58576	4.38766	0.97062	-0.297252	-20.3446	7.17072	-7.31062	-0.0308447	-16.4891	-1.91072	-8.41895	-1.61381	11.2221	0.920848	4.45634
20.2041	6.74853	5.83971	-4.91847	-0.272228	4.75262	10.5382	-6.76746	11.3738	7.98935	-3.61839	-4.57314	-3.3843	1.96616	-19.1179	1.21994	-7.84594	1.07856	-4.33598	13.3478	9.18047	-1.40337	4.52215	1.09329	-0.23179	-20.5379	7.22398	-7.39247	0.158754	-16.4547	-2.10775	-8.23776	-1.38804	11.623	1.30764	4.42894
20.2832	6.81162	6.19409	-4.51333	-0.164761	4.96693	10.774	-6.64454	11.7976	8.17353	-3.76507	-4.50008	-3.21893	1.93149	-17.4328	1.28424	-7.96352	1.22145	-4.16708	13.6733	9.34086	-1.19825	4.72169	1.2475	-0.135815	-20.6999	7.22808	-7.44645	0.32484	-16.482	-2.34798	-8.06992	-1.18658	11.8973	1.62343	4.3854
20.3752	6.84107	6.63084	-4.1148	-0.0561636	5.22892	10.9788	-6.61703	12.1529	8.24813	-3.92558	-4.47506	-2.99934	1.88369	-15.7414	1.36522	-8.05917	1.30264	-3.93159	14.0175	9.52064	-1.02633	4.98585	1.43684	-0.0519459	-20.817	7.24217	-7.51613	0.45284	-16.544	-2.55357	-7.90327	-0.908915	12.3116	1.96823	4.3625
20.4246	6.88837	7.12362	-3.76608	0.0579634	5.52962	11.1748	-6.54077	12.5028	8.30413	-4.07838	-4.45382	-2.77138	1.84296	-14.0782	1.39534	-8.16647	1.40397	-3.65766	14.3324	9.67105	-0.839212	5.26308	1.64635	0.0157817	-20.9107	7.25023	-7.61005	0.581858	-16.5633	-2.74563	-7.72464	-0.64975	12.4934	2.34143	4.33455
20.4567	6.97112	7.53078	-3.41858	0.173782	5.83873	11.3803	-6.46205	12.8482	8.3566	-4.27191	-4.49057	-2.51489	1.79707	-12.5318	1.42991	-8.28678	1.47298	-3.42994	14.6617	9.85392	-0.687434	5.55145	1.89897	0.0620426	-21.0044	7.25177	-7.69503	0.66465	-16.5218	-2.95607	-7.59373	-0.343222	12.9347	2.75058	4.26583
20.499	7.02087	7.95822	-3.10269	0.23268	6.20648	11.5719	-6.35813	13.1148	8.45923	-4.44964	-4.52976	-2.22912	1.74861	-11.1514	1.46272	-8.3859	1.50621	-3.27906	14.9646	10.0273	-0.568015	5.86336	2.14159	0.0742725	-21.1222	7.25325	-7.75483	0.772518	-16.3666	-3.1638	-7.4797	-0.139001	13.1345	3.0219	4.17337
20.4946	7.1041	8.35414	-2.78929	0.297145	6.49427	11.7804	-6.25755	13.2869	8.60345	-4.61275	-4.52957	-1.9573	1.69698	-9.95024	1.50832	-8.48792	1.53602	-3.19242	15.2288	10.1663	-0.340877	6.15543	2.37563	0.0836314	-21.2094	7.20277	-7.78662	0.879508	-16.1664	-3.35389	-7.33414	0.0795859	13.461	3.35939	4.09683
20.5039	7.19697	8.71394	-2.54965	0.341569	6.79341	11.9126	-6.13123	13.4753	8.75663	-4.76455	-4.48433	-1.66763	1.64389	-8.92941	1.56605	-8.67643	1.58884	-3.21147	15.4457	10.3444	-0.099545	6.42074	2.67605	0.0669166	-21.2546	7.10017	-7.82083	0.990827	-15.9617	-3.54909	-7.16936	0.328881	13.6399	3.69508	3.99984
20.5173	7.26789	9.10182	-2.3022	0.365709	7.13163	12.0514	-5.99428	13.6455	8.94064	-4.91716	-4.48957	-1.3373	1.60827	-8.13669	1.63316	-8.76897	1.71548	-3.30337	15.6705	10.4913	0.0769168	6.70451	2.93657	0.0663088	-21.3145	6.98942	-7.86137	1.10299	-15.6871	-3.70476	-6.96635	0.58055	13.9212	3.95203	3.91348
20.5107	7.41618	9.41667	-2.0751	0.385568	7.50511	12.2353	-5.85621	13.8265	9.10285	-5.04679	-4.46722	-0.998252	1.58502	-7.57581	1.74072	-8.94879	1.88853	-3.44705	15.8376	10.6377	0.219107	6.933	3.19756	0.0697626	-21.3289	6.81138	-7.92342	1.22861	-15.4961	-3.88723	-6.85042	0.847447	14.1238	4.20195	3.84169
20.5404	7.48051	9.75977	-1.84334	0.423291	7.81858	12.3666	-5.7256	13.9959	9.23458	-5.16076	-4.45094	-0.607487	1.58348	-7.1992	1.85842	-9.07548	2.05986	-3.54191	15.9662	10.7738	0.365457	7.12026	3.51089	0.0766089	-21.3655	6.67762	-7.95742	1.34043	-15.3006	-4.0485	-6.81007	1.12083	14.3352	4.47966	3.75469
20.539	7.6036	10.0955	-1.61604	0.445645	8.14239	12.4784	-5.62467	14.123	9.34827	-5.27658	-4.5136	-0.275901	1.57372	-6.87898	1.99249	-9.19457	2.16629	-3.62427	16.0558	10.8319	0.477429	7.31593	3.88934	0.109273	-21.3752	6.46968	-7.98307	1.45721	-15.1675	-4.21498	-6.79811	1.37353	14.4931	4.71168	3.65959
20.5565	7.69889	10.4246	-1.34215	0.481541	8.43398	12.5879	-5.54566	14.2227	9.45192	-5.38134	-4.65778	0.0635305	1.55643	-6.53372	2.12947	-9.34792	2.26243	-3.6879	16.0659	10.9905	0.560547	7.47917	4.23131	0.13171	-21.3862	6.24318	-8.00599	1.56909	-15.0843	-4.41634	-6.80665	1.64775	14.6922	4.88691	3.58747
20.5691	7.8072	10.7103	-1.11868	0.524648	8.74488	12.7034	-5.48654	14.2989	9.51104	-5.47641	-4.89496	0.342223	1.54274	-6.19184	2.26072	-9.49296	2.40522	-3.73584	16.0241	11.1007	0.641245	7.61837	4.51449	0.165892	-21.3971	6.00603	-8.01738	1.69248	-15.0175	-4.59212	-6.81312	1.87535	14.8633	5.08314	3.49987
20.5814	7.86041	11.0088	-0.937551	0.56813	9.01681	12.8383	-5.44975	14.3665	9.55436	-5.57269	-4.77236	0.727482	1.58227	-5.8947	2.40936	-9.63347	2.54945	-3.81671	15.9599	11.217	0.761402	7.76908	4.83342	0.204653	-21.416	5.75273	-8.02446	1.79723	-14.985	-4.7628	-6.82343	2.14828	15.0846	5.24219	3.3928
20.583	7.97457	11.3221	-0.689732	0.599767	9.29083	12.9403	-5.44131	14.4085	9.58413	-5.68816	-4.52617	1.07082	1.64047	-5.66202	2.53193	-9.71167	2.64231	-3.79273	15.8727	11.362	0.857226	7.8427	5.17155	0.225982	-21.436	5.46363	-8.04197	1.89594	-14.9726	-4.88889	-6.86478	2.37068	15.2402	5.38458	3.28548
20.5888	8.02774	11.6627	-0.480419	0.637541	9.513	12.9924	-5.44694	14.4404	9.57962	-5.80973	-4.41335	1.50144	1.70394	-5.51282	2.62718	-9.83148	2.72649	-3.76441	15.7704	11.4925	1.00437	7.8706	5.51286	0.279859	-21.5002	5.20955	-8.07647	1.98306	-14.9557	-4.99244	-6.88147	2.60773	15.4932	5.52566	3.14338
20.5794	8.13438	11.9072	-0.217373	0.647081	9.75086	13.0566	-5.4392	14.4758	9.55267	-5.89628	-4.38855	1.88419	1.7586	-5.45435	2.69872	-9.89243	2.80528	-3.82927	15.5133	11.5919	1.16678	7.88323	5.79354	0.349582	-21.5437	4.91241	-8.09813	2.04873	-14.9628	-5.07137	-6.8706	2.84115	15.6184	5.65177	3.0252
20.5648	8.18518	12.1788	0.0294687	0.663932	9.98283	13.1197	-5.42597	14.4971	9.54543	-6.01875	-4.33904	2.2029	1.80499	-5.46903	2.73196	-9.98729	2.92163	-3.97877	15.3983	11.5919	1.29482	7.86378	6.13658	0.420904	-21.5751	4.64771	-8.13682	2.13736	-15.0251	-5.16471	-6.89584	3.02396	15.7805	5.74068	2.91403
20.5385	8.26819	12.3638	0.32409	0.685152	10.2645	13.164	-5.44253	14.5089	9.5028	-6.12867	-4.33977	2.53613	1.85148	-5.45514	2.76708	-10.046	3.06461	-4.21065	15.2623	11.5556	1.4328	7.84722	6.43753	0.499893	-21.5855	4.41197	-8.17494	2.22166	-15.1248	-5.20656	-6.96999	3.17206	15.9503	5.82855	2.78372
20.5118	8.34939	12.5386	0.564839	0.712109	10.4679	13.1909	-5.41881	14.5275	9.44577	-6.24423	-4.33682	2.9187	1.90713	-5.42674	2.76687	-10.0916	3.22219	-4.47323	15.1047	11.5215	1.56677	7.77559	6.73243	0.567304	-21.5951	4.12487	-8.2116	2.28981	-15.2926	-5.27882	-7.01775	3.26817	16.0939	5.9015	2.63391
20.4805	8.41243	12.7003	0.795956	0.729449	10.6776	13.2587	-5.40858	14.5326	9.38122	-6.36351	-4.36828	3.31895	1.97149	-5.39066	2.75823	-10.1615	3.342	-4.73625	14.9382	11.495	1.6742	7.71206	7.01567	0.630973	-21.5933	3.84033	-8.22715	2.35709	-15.4874	-5.33324	-7.11197	3.38783	16.1947	5.97681	2.50857
20.4557	8.48176	12.8012	0.984411	0.744762	10.924	13.3121	-5.38834	14.5627	9.35813	-6.50425	-4.38162	3.69422	2.02684	-5.42151	2.7471	-10.2049	3.44206	-5.01123	14.7681	11.447	1.7758	7.63113	7.23676	0.689131	-21.5799	3.61934	-8.21253	2.41348	-15.8158	-5.39081	-7.25146	3.53566	16.3312	6.04103	2.40618
20.4299	8.56606	12.9039	1.18067	0.739617	11.1989	13.3603	-5.37304	14.5988	9.31389	-6.61356	-4.39898	4.05052	2.07383	-5.47544	2.74345	-10.2618	3.46732	-5.27163	14.6274	11.3758	1.88802	7.52798	7.45392	0.751792	-21.4916	3.35721	-8.19677	2.4598	-16.2787	-5.45721	-7.3869	3.67919	16.4146	6.09433	2.32648
20.4068	8.62054	12.9814	1.38667	0.749015	11.4445	13.4149	-5.36634	14.6154	9.29159	-6.69636	-4.42816	4.3741	2.11627	-5.55636	2.74158	-10.2963	3.51293	-5.47512	14.4925	11.2674	1.97537	7.39813	7.68348	0.784016	-21.4428	3.10325	-8.19447	2.50573	-16.7938	-5.56236	-7.51497	3.778	16.5295	6.13999	2.24509
20.3662	8.72805	13.0422	1.61318	0.769056	11.693	13.492	-5.35738	14.6067	9.25064	-6.76441	-4.44887	4.65232	2.14963	-5.68003	2.76395	-10.352	3.58913	-5.65934	14.3622	11.1787	2.06546	7.2153	7.91362	0.83249	-21.3878	2.88017	-8.22444	2.54334	-17.3465	-5.64133	-7.61378	3.86145	16.6122	6.15949	2.1441
20.3391	8.7873	13.0963	1.78621	0.783417	11.9043	13.4967	-5.36045	14.5684	9.19317	-6.82	-4.4646	4.90189	2.16959	-5.82549	2.79915	-10.383	3.60784	-5.9036	14.2174	11.0788	2.1525	6.94128	8.13536	0.868629	-21.2926	2.63358	-8.2735	2.58921	-18.0062	-5.71452	-7.72127	3.91655	16.7432	6.17112	2.04635
20.3018	8.87585	13.1466	1.93195	0.79128	12.1178	13.4746	-5.36823	14.5366	9.14011	-6.86834	-4.48402	5.14249	2.19527	-5.96994	2.87528	-10.4271	3.62672	-6.19412	14.0481	11.017	2.20651	6.72458	8.34093	0.922414	-21.2178	2.45499	-8.32753	2.62602	-18.6453	-5.79984	-7.81214	3.94034	16.8163	6.17908	1.95021
20.2609	8.96059	13.1758	2.0664	0.794057	12.297	13.4368	-5.36807	14.4896	9.0557	-6.9066	-4.49326	5.32513	2.22419	-6.10715	2.93344	-10.4652	3.66562	-6.44791	13.8501	11.0065	2.26766	6.54363	8.52809	0.973977	-21.0966	2.27295	-8.38051	2.65497	-19.3283	-5.87658	-7.91862	3.97961	16.9522	6.17468	1.89824
20.2382	9.03533	13.2171	2.15181	0.791909	12.454	13.3437	-5.37146	14.4449	8.96865	-6.93186	-4.47052	5.48861	2.25401	-6.27314	2.91999	-10.4994	3.72351	-6.69075	13.6801	10.9902	2.31074	6.36301	8.71331	1.03355	-21.0251	2.11328	-8.41603	2.6774	-20.0297	-5.91886	-8.02085	4.01463	17.0165	6.1657	1.86504
20.2182	9.12387	13.2552	2.25593	0.773982	12.6044	13.268	-5.36334	14.4471	8.8812	-6.95154	-4.43956	5.63468	2.28218	-6.46028	2.91977	-10.543	3.80019	-6.99125	13.5569	10.9988	2.34482	6.17959	8.8281	1.0729	-20.9326	1.97123	-8.45587	2.69504	-20.6789	-5.9732	-8.14926	4.0428	17.1261	6.15048	1.83458
20.2063	9.19543	13.2779	2.32362	0.760438	12.8026	13.176	-5.35069	14.4372	8.77623	-6.96255	-4.41849	5.75274	2.30412	-6.63227	2.95189	-10.5756	3.88184	-7.22373	13.458	10.9864	2.35585	5.97223	8.92946	1.11685	-20.8938	1.84574	-8.52065	2.70207	-21.2718	-6.00391	-8.27528	4.06696	17.2004	6.12564	1.78867
20.2052	9.28959	13.3044	2.34572	0.728753	12.9646	13.0885	-5.33942	14.4531	8.66157	-6.96938	-4.41851	5.84983	2.31781	-6.73105	2.96217	-10.6138	3.93381	-7.43376	13.3989	10.9696	2.38033	5.75087	8.98583	1.14752	-20.8514	1.70872	-8.58925	2.70467	-21.8093	-6.02678	-8.42076	4.08595	17.2775	6.09148	1.74893
20.201	9.36273	13.3548	2.36278	0.681321	13.1532	13.0072	-5.33505	14.4582	8.56693	-6.96063	-4.42224	5.93774	2.31858	-6.75835	2.94981	-10.6454	3.97618	-7.64867	13.3456	10.9625	2.3844	5.59675	9.03752	1.1619	-20.783	1.60587	-8.65113	2.70477	-22.2044	-6.05415	-8.55973	4.11935	17.3395	6.03833	1.70202
20.2095	9.45689	13.3715	2.40023	0.62481	13.3294	12.9389	-5.33933	14.4261	8.50395	-6.93723	-4.45421	5.99694	2.32426	-6.77191	2.94427	-10.6752	4.0309	-7.8492	13.3265	10.947	2.38453	5.4507	9.10003	1.1773	-20.6403	1.48597	-8.66881	2.70391	-22.6134	-6.04787	-8.68387	4.14891	17.4344	6.00901	1.68378
20.2117	9.52428	13.4165	2.39699	0.566943	13.4903	12.8955	-5.34518	14.408	8.45777	-6.91296	-4.49422	6.06122	2.3202	-6.80138	2.97777	-10.6968	4.09158	-8.02475	13.3182	10.9063	2.38984	5.33021	9.18031	1.19099	-20.5541	1.39323	-8.68087	2.70223	-22.9724	-6.03559	-8.82205	4.1635	17.4726	5.98243	1.68445
20.2202	9.62537	13.4322	2.36804	0.52864	13.6071	12.8759	-5.36097	14.4124	8.39373	-6.87392	-4.55552	6.12713	2.29402	-6.82845	3.01238	-10.7329	4.21986	-8.18843	13.319	10.8753	2.41464	5.22422	9.2705	1.2178	-20.4732	1.32695	-8.67498	2.69253	-23.2795	-6.02588	-8.93575	4.14397	17.5491	5.9605	1.69536
20.2269	9.68271	13.457	2.35005	0.517332	13.7002	12.8613	-5.37934	14.3932	8.34554	-6.83185	-4.60253	6.18639	2.25048	-6.83391	3.05585	-10.7537	4.33659	-8.36707	13.3111	10.8167	2.42254	5.16332	9.36741	1.24745	-20.444	1.26446	-8.66642	2.69106	-23.5861	-6.0175	-9.03874	4.13739	17.5761	5.92676	1.71205

## Sheet: FU-pelvis-sagittal-ascent
FAS_324	FAS_331	FAS_601	FAS_602	FAS_603	FAS_604	FAS_605	FAS_606	FAS_608	FAS_611	FAS_616	FAS_617	FAS_623	FAS_630	FAS_632	FAS_638	FAS_643	FAS_647	FAS_650	FAS_652	FAS_653	FAS_654	FAS_658	FAS_659	FAS_666	FAS_668	FAS_669	FAS_670	FAS_671	FAS_901	FAS_902	FAS_905	FAS_906	FAS_910	FAS_911	FAS_916
21.5129	11.6726	14.3781	1.8342	0.186322	14.3638	15.4637	-5.43637	13.8452	7.41899	-5.59547	-5.26012	7.30726	2.86451	-6.52036	4.96094	-10.1591	4.58097	-10.1854	14.7943	10.1465	3.43788	6.15916	10.5524	0.95768	-20.5988	-1.46988	-9.13523	2.09223	-19.8891	-5.12512	-10.1651	4.5972	18.2243	5.43136	2.06309
21.5249	11.7043	14.3859	1.81713	0.19499	14.3779	15.4657	-5.45601	13.8092	7.41803	-5.57355	-5.27712	7.333	2.86345	-6.48644	4.986	-10.147	4.6216	-10.1492	14.9311	10.1786	3.45794	6.23367	10.5312	0.973362	-20.5766	-1.47323	-9.12619	2.11415	-18.4662	-5.11647	-10.0551	4.60973	18.23	5.44744	2.10018
21.5381	11.7514	14.3995	1.78892	0.198499	14.3967	15.4754	-5.47299	13.8397	7.40622	-5.5443	-5.2728	7.3527	2.87227	-6.47204	5.09917	-10.1327	4.60427	-10.0926	15.0941	10.2327	3.46305	6.33003	10.5112	0.973507	-20.5759	-1.488	-9.10403	2.14348	-17.5724	-5.09614	-9.91607	4.60819	18.2277	5.46476	2.10952
21.5675	11.7812	14.4181	1.74957	0.230058	14.4033	15.4931	-5.46411	13.9596	7.39756	-5.51222	-5.31606	7.38573	2.88921	-6.47527	5.13291	-10.1108	4.6028	-10.0056	15.2726	10.2827	3.48402	6.42874	10.486	0.979511	-20.5485	-1.51009	-9.07532	2.17507	-16.8745	-5.08691	-9.72428	4.61773	18.2192	5.46678	2.08697
21.5998	11.842	14.4418	1.72349	0.269778	14.4203	15.5149	-5.44634	14.1084	7.36594	-5.46548	-5.35298	7.43057	2.91324	-6.43659	5.16195	-10.083	4.6344	-9.91654	15.4901	10.3271	3.50193	6.54568	10.4553	0.993848	-20.5165	-1.53488	-9.02856	2.21612	-16.2097	-5.08094	-9.55698	4.63115	18.1914	5.45474	2.0575
21.6247	11.8875	14.4794	1.68982	0.320111	14.4202	15.5459	-5.42304	14.2373	7.33867	-5.42974	-5.40466	7.46405	2.93734	-6.37077	5.19736	-10.0251	4.65212	-9.8011	15.7477	10.385	3.49949	6.69864	10.4309	1.00325	-20.5081	-1.55492	-8.96809	2.26929	-15.6065	-5.06358	-9.28662	4.65412	18.1541	5.4291	2.01859
21.6547	11.9233	14.5095	1.63011	0.404567	14.4363	15.5927	-5.40087	14.3991	7.31211	-5.38437	-5.46014	7.49256	2.96022	-6.29508	5.24003	-9.98868	4.70526	-9.67527	16.0575	10.4737	3.4966	6.91245	10.3979	1.0148	-20.4753	-1.57828	-8.91152	2.32694	-15.0301	-5.05081	-8.96899	4.68894	18.1351	5.39322	2.00709
21.6858	11.9756	14.5502	1.57172	0.49179	14.4416	15.6571	-5.38897	14.5495	7.2662	-5.34132	-5.52639	7.52333	2.98578	-6.20829	5.31185	-9.91968	4.82778	-9.52165	16.3613	10.5512	3.48795	7.20399	10.3671	1.02979	-20.4941	-1.60123	-8.83914	2.3982	-14.5114	-4.99423	-8.64935	4.7355	18.067	5.35604	2.00283
21.699	12.0187	14.6002	1.51555	0.587968	14.4609	15.6989	-5.3799	14.7104	7.22218	-5.29848	-5.61511	7.55222	3.00723	-6.09723	5.40475	-9.86326	4.92991	-9.31498	16.7373	10.6273	3.48908	7.43909	10.3399	1.05628	-20.4695	-1.62187	-8.75626	2.45416	-13.9958	-4.96433	-8.42982	4.76901	17.9981	5.294	2.01268
21.7231	12.0609	14.6485	1.44618	0.705616	14.4504	15.7448	-5.35674	14.8502	7.18184	-5.25607	-5.73104	7.58068	3.03152	-5.96534	5.49622	-9.76809	5.01388	-9.08905	17.1205	10.705	3.45139	7.70253	10.312	1.07881	-20.4487	-1.65283	-8.7	2.49196	-13.5699	-4.89864	-8.06681	4.80094	17.948	5.2462	2.03002
21.7298	12.095	14.7065	1.34383	0.83224	14.4272	15.7886	-5.33168	14.9365	7.12649	-5.2164	-5.8307	7.62024	3.08018	-5.81667	5.57824	-9.71263	5.13712	-8.78504	17.4304	10.7567	3.43874	7.96318	10.2788	1.12241	-20.3959	-1.67703	-8.6399	2.51568	-13.1487	-4.86777	-7.70217	4.82202	17.8534	5.19077	2.049
21.751	12.1447	14.7323	1.25583	0.928677	14.3907	15.8319	-5.28058	14.9785	7.06928	-5.17295	-5.9546	7.67114	3.14248	-5.67738	5.65728	-9.61227	5.28584	-8.48533	17.6999	10.832	3.39362	8.24171	10.2331	1.16498	-20.3318	-1.71045	-8.56577	2.54574	-12.7946	-4.82105	-7.29735	4.83145	17.7975	5.11896	2.08012
21.7565	12.169	14.7772	1.15084	1.0609	14.3565	15.8667	-5.21187	15.0357	7.0159	-5.12632	-6.05164	7.71838	3.20995	-5.55323	5.74163	-9.55481	5.46149	-8.21614	17.9605	10.8957	3.34448	8.44591	10.18	1.21264	-20.283	-1.7583	-8.48372	2.54906	-12.5037	-4.76812	-6.98289	4.82866	17.7435	5.06998	2.12438
21.7763	12.218	14.8318	1.02907	1.17317	14.3138	15.9091	-5.1563	15.1149	6.96285	-5.06803	-6.14327	7.76299	3.28169	-5.44308	5.82685	-9.46072	5.53857	-7.93954	18.2043	10.9545	3.26467	8.63508	10.1436	1.25066	-20.2062	-1.80309	-8.39685	2.54964	-12.2427	-4.71536	-6.60876	4.81787	17.7039	4.98938	2.19544
21.7938	12.2601	14.8481	0.874071	1.29284	14.2523	15.964	-5.08838	15.1809	6.89841	-4.99673	-6.27702	7.79623	3.35794	-5.33147	5.93979	-9.38368	5.55762	-7.68854	18.4009	11.016	3.18757	8.88812	10.0857	1.30714	-20.1425	-1.85541	-8.29539	2.52409	-12.0402	-4.66062	-6.25204	4.78781	17.6811	4.91547	2.27776
21.8293	12.2978	14.8955	0.736899	1.40768	14.1564	16.0174	-5.04936	15.2002	6.83711	-4.91655	-6.44744	7.85164	3.43212	-5.21498	6.03063	-9.31134	5.55672	-7.42908	18.5531	11.0659	3.10482	9.10528	10.01	1.33623	-20.0241	-1.93452	-8.16952	2.47199	-11.9118	-4.60463	-5.95896	4.77381	17.6622	4.86657	2.36509
21.8476	12.3436	14.9086	0.614575	1.49777	14.0736	16.067	-5.0065	15.2015	6.7657	-4.81875	-6.59121	7.88611	3.5219	-5.10198	6.14393	-9.20599	5.55682	-7.24097	18.663	11.1047	2.99962	9.26685	9.93649	1.39051	-19.9749	-1.9632	-8.06749	2.43171	-11.9048	-4.53353	-5.67215	4.74783	17.6221	4.78815	2.47076
21.8741	12.3751	14.9396	0.475593	1.60716	13.9101	16.1062	-4.98091	15.1446	6.67605	-4.71399	-6.75809	7.94989	3.60844	-5.00956	6.23562	-9.14045	5.55293	-7.09532	18.7048	11.1277	2.88821	9.39259	9.86447	1.41514	-19.8646	-2.02839	-7.93377	2.3369	-11.9687	-4.47662	-5.38395	4.71462	17.6003	4.71214	2.57495
21.8906	12.3944	14.9255	0.339146	1.71281	13.7586	16.118	-4.94811	15.0323	6.59572	-4.60926	-6.88663	8.02715	3.69484	-4.96249	6.32258	-9.00692	5.50944	-6.96055	18.6916	11.1404	2.78118	9.5446	9.78588	1.43876	-19.7384	-2.0773	-7.81381	2.23156	-12.0736	-4.40786	-5.11036	4.63993	17.5412	4.64746	2.68655
21.8811	12.4173	14.8893	0.21311	1.80082	13.6021	16.1108	-4.91065	14.895	6.51448	-4.49051	-7.02724	8.09093	3.76996	-4.97869	6.40158	-8.93594	5.47224	-6.8073	18.6686	11.1317	2.67093	9.60958	9.68899	1.44094	-19.6186	-2.15351	-7.68739	2.11168	-12.2501	-4.30428	-4.9259	4.56736	17.4689	4.57916	2.79958
21.8677	12.4411	14.8645	0.0699911	1.87574	13.4547	16.0446	-4.89441	14.7294	6.41639	-4.35457	-7.14079	8.13906	3.8483	-5.06095	6.49045	-8.79463	5.37549	-6.69699	18.5469	11.0954	2.57709	9.64055	9.58326	1.46882	-19.5002	-2.2413	-7.54509	1.94526	-12.4904	-4.20507	-4.71427	4.51626	17.3762	4.46055	2.95777
21.8392	12.4418	14.8134	-0.104914	1.95172	13.2062	15.9885	-4.85553	14.5506	6.32818	-4.22996	-7.27601	8.18851	3.92842	-5.24823	6.57622	-8.689	5.29923	-6.66808	18.4703	10.9964	2.45409	9.62617	9.45359	1.48527	-19.362	-2.34032	-7.3624	1.75114	-12.733	-4.13698	-4.48315	4.46964	17.2638	4.39654	3.10608
21.8151	12.4482	14.6589	-0.281684	1.99677	13.0128	15.841	-4.80332	14.3453	6.2329	-4.09488	-7.37688	8.24541	4.02085	-5.52118	6.67055	-8.52589	5.1798	-6.6875	18.3935	10.9309	2.29173	9.50734	9.31717	1.50067	-19.2563	-2.47582	-7.16911	1.54756	-13.0003	-4.01106	-4.29506	4.41956	17.1271	4.2745	3.25309
21.7862	12.4393	14.5778	-0.488958	2.07339	12.714	15.6925	-4.72864	14.0882	6.12579	-3.96395	-7.45561	8.26526	4.1048	-5.89634	6.74141	-8.41751	5.00288	-6.74773	18.3457	10.7852	2.17572	9.36465	9.17946	1.52546	-19.1336	-2.61621	-7.00369	1.30528	-13.2227	-3.91386	-4.10492	4.35312	17.0026	4.17095	3.37025
21.7609	12.4173	14.3718	-0.701035	2.09343	12.5055	15.493	-4.66568	13.7946	6.01934	-3.81015	-7.56799	8.30217	4.19502	-6.3396	6.79879	-8.22392	4.80246	-6.86092	18.2678	10.6127	1.97971	9.14462	8.99877	1.57808	-18.9365	-2.74432	-6.81476	1.04967	-13.3823	-3.83045	-3.9256	4.31926	16.8556	4.0405	3.5209
21.7385	12.3803	14.1095	-0.907922	2.12594	12.2802	15.2962	-4.60303	13.3722	5.92216	-3.66226	-7.64129	8.31118	4.28227	-6.8714	6.83473	-8.08911	4.60718	-7.03457	18.1306	10.4601	1.81684	8.95308	8.81914	1.611	-18.7821	-2.90169	-6.6441	0.751064	-13.5411	-3.74345	-3.76703	4.28138	16.7006	3.83953	3.66289
21.7157	12.3764	13.8485	-1.14924	2.11884	12.0573	15.0855	-4.54805	12.9488	5.80099	-3.53843	-7.7591	8.30459	4.37623	-7.44258	6.86709	-7.91681	4.46571	-7.19044	17.977	10.308	1.65396	8.63427	8.60974	1.67556	-18.6594	-3.0618	-6.48639	0.437496	-13.6561	-3.65512	-3.629	4.19538	16.5947	3.72187	3.78929
21.6986	12.3584	13.5	-1.40817	2.12398	11.7294	14.8365	-4.52552	12.3817	5.72292	-3.37811	-7.85074	8.28101	4.45373	-8.08344	6.8774	-7.7332	4.31464	-7.39899	17.8116	10.1619	1.43121	8.26587	8.3851	1.71039	-18.5748	-3.2166	-6.33528	0.178473	-13.7539	-3.55894	-3.45118	4.08654	16.469	3.50095	3.90131
21.6628	12.3408	13.2822	-1.62409	2.08904	11.4529	14.6084	-4.5166	11.7423	5.67728	-3.20162	-7.92563	8.25257	4.54377	-8.72543	6.88349	-7.62298	4.16202	-7.67158	17.667	9.99034	1.28665	7.89695	8.12245	1.75967	-18.452	-3.3915	-6.18648	-0.0983371	-13.8245	-3.4673	-3.31052	3.93532	16.3697	3.31044	4.01911
21.628	12.3368	12.9269	-1.86198	2.0567	11.145	14.4273	-4.53741	11.0522	5.64436	-3.04489	-8.01025	8.21335	4.62033	-9.41545	6.88006	-7.44806	3.99834	-7.95488	17.4858	9.83659	1.11361	7.56044	7.89008	1.83994	-18.3022	-3.58193	-6.03956	-0.351422	-13.8683	-3.3997	-3.20894	3.78196	16.2391	3.04577	4.10936
21.5765	12.3002	12.5584	-2.08794	1.97057	10.866	14.1198	-4.56768	10.3169	5.625	-2.86465	-8.04886	8.16575	4.70471	-10.0961	6.85489	-7.35221	3.80477	-8.27393	17.2863	9.6992	0.844226	7.13986	7.65648	1.90882	-18.1526	-3.85137	-5.90812	-0.627037	-13.8584	-3.27288	-3.09445	3.63303	16.09	2.82873	4.18895
21.507	12.264	12.2016	-2.33746	1.90408	10.5251	13.8903	-4.60164	9.58574	5.59987	-2.69227	-8.08213	8.10712	4.78627	-10.742	6.79229	-7.21031	3.60263	-8.59612	17.0895	9.49581	0.714123	6.69606	7.45052	1.98728	-18.0451	-4.09522	-5.77741	-0.870348	-13.8616	-3.1893	-3.00306	3.45479	15.9839	2.66003	4.29377
21.4429	12.2246	11.7942	-2.54422	1.84213	10.1981	13.6637	-4.64266	8.85272	5.54891	-2.50013	-8.11646	8.04213	4.84945	-11.3815	6.73464	-7.07602	3.46219	-8.94776	16.8591	9.30998	0.453343	6.32817	7.20382	2.04018	-17.9783	-4.28205	-5.6527	-1.12478	-13.8138	-3.11605	-2.82595	3.29021	15.7826	2.37321	4.41726
21.3446	12.1816	11.4327	-2.78181	1.70242	9.92973	13.4479	-4.65692	8.01095	5.50404	-2.30004	-8.16998	7.97564	4.92355	-11.9618	6.67371	-6.96956	3.31624	-9.30698	16.636	9.11986	0.231393	6.02052	6.89842	2.07788	-17.9258	-4.54138	-5.5404	-1.36176	-13.7199	-3.03532	-2.68472	3.0978	15.5881	2.13433	4.56871
21.2494	12.0922	10.9467	-3.0525	1.59617	9.58209	13.2234	-4.66657	7.2673	5.43335	-2.1206	-8.27751	7.92173	4.9751	-12.4986	6.59334	-6.90078	3.19086	-9.63979	16.363	8.89683	0.069189	5.62871	6.67833	2.10129	-17.7922	-4.70012	-5.4349	-1.61481	-13.62	-2.98913	-2.55965	2.92097	15.3364	1.86316	4.70477
21.0915	12.0374	10.5757	-3.35442	1.43436	9.23941	13.0149	-4.67112	6.37174	5.35191	-1.91577	-8.36168	7.86649	5.03281	-12.978	6.52005	-6.77893	3.07786	-9.93989	16.0962	8.71387	-0.190923	5.12459	6.46591	2.15115	-17.5876	-4.84554	-5.33091	-1.84863	-13.5071	-2.93028	-2.46758	2.68323	15.1564	1.62215	4.8266
20.973	11.9181	10.1688	-3.56921	1.35987	8.93451	12.7959	-4.65802	5.63191	5.22663	-1.67345	-8.4479	7.79164	5.07924	-13.3935	6.41476	-6.67345	2.98772	-10.2111	15.8093	8.53687	-0.39026	4.70555	6.25065	2.17608	-17.3511	-4.97117	-5.22506	-2.10553	-13.3849	-2.88197	-2.34571	2.47632	14.8954	1.41479	4.93144
20.811	11.8549	9.77875	-3.84517	1.20238	8.56384	12.5577	-4.6534	4.77823	5.18405	-1.45286	-8.51237	7.69696	5.12325	-13.8192	6.31088	-6.53494	2.85022	-10.438	15.535	8.30605	-0.609581	4.3906	6.03934	2.19534	-17.1887	-5.04316	-5.10089	-2.3254	-13.2429	-2.85878	-2.21131	2.16648	14.6016	1.14803	5.01734
20.6155	11.7625	9.33071	-4.14181	1.03441	8.20548	12.3234	-4.63589	4.07311	5.13868	-1.20342	-8.58488	7.59447	5.16063	-14.1595	6.22922	-6.42496	2.65821	-10.6217	15.2291	8.06666	-0.805496	4.0422	5.85566	2.23288	-17.0107	-5.10628	-4.96888	-2.5391	-13.1335	-2.82325	-2.07969	1.85651	14.4245	0.919737	5.08475
20.3945	11.6422	8.92204	-4.4353	0.858839	7.85845	12.0835	-4.62484	3.29322	5.07777	-0.928461	-8.66082	7.49499	5.19901	-14.4996	6.12993	-6.28068	2.50497	-10.7604	14.9001	7.84236	-0.974447	3.68183	5.64671	2.2104	-16.8567	-5.15395	-4.83836	-2.75669	-12.9787	-2.798	-1.98644	1.53733	14.1928	0.724056	5.12118
20.1891	11.5378	8.49506	-4.65149	0.700286	7.49816	11.878	-4.60071	2.55329	5.04282	-0.652168	-8.73719	7.37587	5.23161	-14.7415	6.06257	-6.18459	2.4013	-10.8712	14.5958	7.60469	-1.1255	3.27496	5.44259	2.23448	-16.6845	-5.20026	-4.71221	-2.94155	-12.8576	-2.76181	-1.89221	1.19256	13.8976	0.512058	5.13775
19.9436	11.3953	7.98997	-4.97683	0.563344	7.14513	11.6218	-4.57836	1.92257	5.02182	-0.337834	-8.79282	7.26983	5.25765	-14.9431	5.95617	-6.05372	2.19513	-11.0521	14.2946	7.44539	-1.2425	3.02257	5.25764	2.22428	-16.5698	-5.25547	-4.56095	-3.10225	-12.6828	-2.74124	-1.79234	0.89057	13.6671	0.375071	5.18198
19.6407	11.3179	7.68693	-5.24652	0.378303	6.84278	11.3976	-4.52315	1.27108	4.95709	-0.0533454	-8.84608	7.16618	5.28357	-15.1468	5.84241	-5.94648	1.98953	-11.1919	14.0196	7.30237	-1.33717	2.71912	5.08775	2.24012	-16.4132	-5.33522	-4.40382	-3.25181	-12.5245	-2.72726	-1.73923	0.557373	13.3698	0.173708	5.24937
19.4172	11.1373	7.1984	-5.54778	0.230213	6.42515	11.1451	-4.47065	0.749605	4.91563	0.26435	-8.88429	7.07141	5.31272	-15.2436	5.7505	-5.80897	1.7954	-11.2576	13.748	7.17969	-1.40621	2.42063	4.9142	2.24931	-16.2474	-5.4207	-4.24807	-3.41682	-12.3421	-2.68167	-1.60998	0.200779	13.1598	0.0728075	5.31798
19.0532	10.9665	6.87968	-5.77511	0.0459221	6.0532	10.8806	-4.40002	0.258743	4.84684	0.629513	-8.9297	6.98342	5.33125	-15.2883	5.58694	-5.70917	1.62326	-11.2188	13.4977	7.06975	-1.43744	2.06031	4.76239	2.26237	-16.0669	-5.51052	-4.07732	-3.54708	-12.1452	-2.68468	-1.50515	-0.178218	12.8461	-0.0569724	5.38171
18.7344	10.831	6.45354	-6.01929	-0.102741	5.64883	10.5829	-4.31675	-0.25707	4.77951	0.95283	-8.9685	6.92416	5.35848	-15.2677	5.49038	-5.63756	1.49856	-11.1434	13.2448	7.0414	-1.44843	1.80001	4.60486	2.26915	-15.8675	-5.59626	-3.87358	-3.73496	-11.971	-2.65957	-1.38003	-0.590102	12.5186	-0.183764	5.44174
18.4089	10.6579	6.08146	-6.24702	-0.248027	5.38252	10.3658	-4.22168	-0.725601	4.72101	1.30862	-9.02188	6.89365	5.385	-15.2253	5.34851	-5.57701	1.41855	-11.0612	13.0242	7.02856	-1.33613	1.55934	4.46487	2.26161	-15.6798	-5.65201	-3.68849	-3.86262	-11.8191	-2.6293	-1.3119	-1.0206	12.3157	-0.263662	5.49092
18.0586	10.5156	5.7116	-6.42756	-0.413073	4.96784	10.1877	-4.13537	-1.17945	4.59201	1.68694	-9.08692	6.84074	5.42861	-15.0946	5.22249	-5.50703	1.3131	-10.9419	12.7434	7.04491	-1.25981	1.32955	4.35039	2.25214	-15.5299	-5.62864	-3.49528	-4.00876	-11.6448	-2.57812	-1.19383	-1.45943	12.0149	-0.328863	5.54791
17.6539	10.3294	5.29356	-6.62252	-0.53664	4.66147	10.0208	-4.03783	-1.57165	4.47547	2.06077	-9.17848	6.81946	5.49249	-14.8817	5.10122	-5.46831	1.21062	-10.8924	12.5047	7.05894	-1.09427	1.20842	4.27198	2.25111	-15.3667	-5.56242	-3.26014	-4.16978	-11.5332	-2.47067	-1.07527	-1.93227	11.7101	-0.3468	5.58701
17.3738	10.1275	4.88408	-6.79085	-0.642121	4.30655	9.86885	-3.92597	-1.90141	4.39274	2.44815	-9.24554	6.78129	5.57576	-14.631	4.94619	-5.43495	1.097	-10.7359	12.2796	7.09146	-0.888483	1.20157	4.20184	2.24247	-15.184	-5.37953	-3.02356	-4.38781	-11.4099	-2.34059	-0.959811	-2.35651	11.4063	-0.340468	5.64145
16.9276	9.945	4.55305	-6.95544	-0.748318	4.06133	9.69557	-3.8359	-2.19869	4.2994	2.80138	-9.37578	6.7386	5.68507	-14.3292	4.79171	-5.41989	1.03476	-10.6022	12.0666	7.13376	-0.659904	1.3376	4.14232	2.28484	-15.0143	-5.18065	-2.78153	-4.57215	-11.2824	-2.20905	-0.856488	-2.80898	11.1272	-0.293287	5.72395
16.5983	9.76869	4.13251	-7.06921	-0.820304	3.7521	9.54076	-3.76643	-2.45109	4.18041	3.17509	-9.50623	6.72034	5.80335	-13.9953	4.57614	-5.42885	1.06624	-10.3795	11.8299	7.2121	-0.335506	1.54899	4.09519	2.31968	-14.9167	-4.94651	-2.49791	-4.74966	-11.1615	-1.96389	-0.792195	-3.21014	10.8335	-0.161801	5.81646
16.3286	9.53248	3.7507	-7.15532	-0.878254	3.55531	9.38582	-3.68863	-2.76805	4.12417	3.59377	-9.7316	6.72285	5.95581	-13.6399	4.35779	-5.42781	1.08983	-10.123	11.5787	7.32245	-0.0517653	1.79482	4.06483	2.33037	-14.8173	-4.71295	-2.18724	-4.96158	-11.069	-1.74411	-0.74904	-3.61487	10.4924	-0.000269747	5.93978
15.8879	9.32646	3.47464	-7.18985	-0.918029	3.29147	9.24693	-3.62057	-3.01899	4.06755	3.94615	-9.98044	6.74331	6.14287	-13.2825	4.16783	-5.45458	1.12928	-9.87847	11.3472	7.48381	0.302406	1.96874	4.01933	2.41202	-14.6924	-4.52047	-1.8832	-5.18784	-10.9887	-1.53208	-0.703583	-3.97384	10.1223	0.204802	6.10845
15.5721	9.1191	3.00204	-7.17888	-0.935156	3.10486	9.13462	-3.55548	-3.2992	3.96603	4.33586	-10.2401	6.77638	6.36456	-12.8953	3.90184	-5.47307	1.19735	-9.64586	11.1426	7.70397	0.654476	2.09794	3.99299	2.48305	-14.5594	-4.31854	-1.5819	-5.39587	-10.9339	-1.23511	-0.626351	-4.39149	9.78764	0.51477	6.32167
15.2448	8.85966	2.77061	-7.1292	-0.913672	2.96993	9.03875	-3.48964	-3.49023	3.88937	4.74479	-10.5788	6.80476	6.41584	-12.5277	3.6915	-5.50499	1.29361	-9.42038	10.897	7.92335	0.958532	2.32373	3.97187	2.58847	-14.4721	-4.15238	-1.22436	-5.61157	-10.9132	-1.01657	-0.533249	-4.75804	9.42046	0.755766	6.5289
14.9731	8.6085	2.45285	-7.03316	-0.86266	2.79325	8.92803	-3.44893	-3.69677	3.78583	5.10317	-10.8724	6.84741	6.71953	-12.1623	3.44616	-5.55392	1.40951	-9.20981	10.6133	8.21943	1.37116	2.46615	3.96308	2.72751	-14.3458	-4.00475	-0.884152	-5.82474	-10.9309	-0.705638	-0.448563	-5.12359	8.91296	1.2102	6.75271
14.4435	8.32641	2.14563	-6.90968	-0.750623	2.68524	8.7816	-3.40618	-3.8799	3.69645	5.49026	-11.2759	6.88252	7.01898	-11.8395	3.1941	-5.59761	1.54738	-9.01422	10.3364	8.50902	1.77835	2.58217	3.94348	2.88895	-14.2373	-3.79415	-0.550024	-6.0556	-10.9795	-0.398654	-0.371082	-5.53486	8.51424	1.58509	7.02574
14.2317	8.06754	1.98648	-6.73156	-0.608313	2.56959	8.66701	-3.37896	-4.00245	3.61221	5.79499	-11.7119	6.91503	7.35287	-11.5659	2.94265	-5.67123	1.65507	-8.8164	10.035	8.80498	2.09163	2.68823	3.94484	3.1452	-14.0851	-3.6268	-0.169376	-6.3057	-11.0565	-0.081649	-0.242791	-5.92293	8.10836	1.962	7.27437
13.9017	7.70885	1.74227	-6.53574	-0.472688	2.51929	8.44471	-3.34604	-4.07073	3.52631	6.08662	-12.1037	6.93314	7.69099	-11.3464	2.68812	-5.72871	1.77682	-8.60124	9.74636	9.1014	2.43411	2.81773	3.94868	3.31547	-13.9398	-3.43019	0.214877	-6.53369	-11.2088	0.38643	-0.114127	-6.37525	7.62389	2.45199	7.61717
13.6174	7.42451	1.64071	-6.32257	-0.199122	2.38774	8.25817	-3.33673	-4.08321	3.42043	6.41505	-12.6881	6.93614	8.04096	-11.1823	2.41164	-5.77742	1.89519	-8.36712	9.38709	9.37511	2.76085	2.91224	3.94469	3.54802	-13.8744	-3.20288	0.571989	-6.73639	-11.4041	0.755323	0.00836035	-6.75585	7.23502	2.92656	7.90485
13.3614	7.07796	1.52091	-6.10588	0.00932752	2.34086	8.06101	-3.336	-4.1119	3.28801	6.62742	-13.1489	6.98849	8.41175	-11.0739	2.11918	-5.83103	2.02565	-8.13054	9.06585	9.64727	3.0076	2.95098	3.98589	3.79689	-13.8626	-3.06463	0.914074	-6.93482	-11.6307	1.19781	0.152313	-7.25296	6.86727	3.34944	8.14031
13.0337	6.68577	1.4732	-5.87675	0.345994	2.23386	7.87232	-3.35384	-4.18919	3.12842	6.86285	-13.6304	6.9871	8.80848	-11.0295	1.85267	-5.84623	2.22796	-7.90481	8.76949	10.0123	3.29835	2.97613	4.02162	4.07251	-13.8718	-2.94973	1.30661	-7.13925	-12.0321	1.78052	0.295838	-7.71058	6.51799	3.9163	8.42093
12.7088	6.45428	1.43492	-5.62216	0.626417	2.17619	7.67486	-3.40754	-4.26592	2.92857	7.09753	-14.0859	7.00205	9.15605	-11.0712	1.60901	-5.87207	2.40371	-7.69123	8.43818	10.2631	3.52679	2.94674	4.08306	4.31198	-13.8887	-2.8367	1.6497	-7.3132	-12.4078	2.2058	0.419244	-8.1699	6.23671	4.26052	8.6657
12.4612	6.04963	1.453	-5.45045	0.918515	2.07845	7.42832	-3.51624	-4.39882	2.73857	7.24462	-14.6177	7.0153	9.55448	-11.2137	1.29661	-5.86528	2.59792	-7.50031	8.11847	10.518	3.68411	2.85701	4.11483	4.55272	-13.9216	-2.75335	1.93983	-7.48048	-12.8949	2.83413	0.524675	-8.71498	5.80031	4.72379	8.88054
12.1243	5.7341	1.48085	-5.29566	1.26446	1.96554	7.12798	-3.65089	-4.53704	2.53778	7.41326	-15.1305	7.02585	9.91451	-11.4493	0.989132	-5.81374	2.75768	-7.31805	7.78695	10.715	3.88967	2.72864	4.15652	4.81693	-13.9805	-2.70307	2.23615	-7.60708	-13.3648	3.50567	0.614014	-9.2745	5.45548	5.08903	9.03809
11.7195	5.34236	1.52551	-5.12195	1.56619	1.81472	6.88503	-3.78679	-4.7195	2.27853	7.51108	-15.7188	7.00371	10.2732	-11.7534	0.620398	-5.75738	2.90364	-7.16299	7.48721	10.9359	4.01523	2.55944	4.19198	5.00259	-14.0346	-2.66963	2.46655	-7.75676	-13.751	4.02367	0.666295	-9.85015	5.12751	5.3777	9.18896
11.4269	4.92351	1.56508	-5.03427	1.85384	1.68862	6.60577	-3.95772	-4.88368	2.03034	7.58946	-16.2305	6.91283	10.6128	-12.0914	0.34727	-5.63236	3.0641	-6.99844	7.16094	11.1196	4.12405	2.37123	4.10581	5.17392	-14.0805	-2.6638	2.65204	-7.87377	-14.2318	4.67956	0.664294	-10.4358	4.68955	5.69776	9.27692
10.9318	4.58791	1.58441	-5.00785	2.06694	1.54939	6.29315	-4.05007	-5.00789	1.78836	7.65791	-16.7164	6.78856	10.9623	-12.4541	-0.00101612	-5.55799	3.2386	-6.82454	6.81572	11.3303	4.23899	2.1141	4.07328	5.33386	-14.131	-2.71723	2.80264	-7.99392	-14.6786	5.42147	0.667836	-11.0058	4.41553	5.88249	9.31896
10.5583	4.04407	1.62202	-5.01163	2.31561	1.36856	5.97997	-4.15464	-5.14119	1.48449	7.68807	-17.2246	6.67683	11.2882	-12.8276	-0.321359	-5.40363	3.40022	-6.68635	6.45361	11.4405	4.27105	1.89316	4.07776	5.50616	-14.2108	-2.81305	2.89682	-8.09589	-15.1416	5.97176	0.622076	-11.5844	3.97475	6.10817	9.28781
10.1547	3.56156	1.62154	-5.02924	2.46471	1.13348	5.75298	-4.19398	-5.28595	1.21401	7.70801	-17.6984	6.46326	11.645	-13.1957	-0.612227	-5.29916	3.53203	-6.59414	6.14569	11.5236	4.31809	1.63467	4.09334	5.56079	-14.2853	-2.97023	2.92941	-8.1806	-15.5286	6.5243	0.59835	-12.121	3.64099	6.20846	9.26136
9.74543	2.92033	1.64132	-5.08785	2.61824	0.908554	5.47686	-4.21235	-5.51906	0.95523	7.70914	-18.1099	6.12219	11.9751	-13.5556	-0.928277	-5.21143	3.63847	-6.55635	5.78172	11.5621	4.33502	1.38449	4.08899	5.65032	-14.3764	-3.1717	2.94011	-8.27747	-15.8903	7.14784	0.586963	-12.6577	3.31035	6.28513	9.21434
9.07549	2.47507	1.6284	-5.21963	2.69454	0.684336	5.2381	-4.23357	-5.7236	0.667421	7.72632	-18.4754	5.89727	12.2544	-13.8902	-1.16297	-5.12089	3.74989	-6.5439	5.45739	11.5656	4.3364	1.05505	4.06163	5.78587	-14.4533	-3.36516	2.94093	-8.36644	-16.2184	7.7618	0.572904	-13.16	2.82847	6.34702	9.1535
8.70886	1.89762	1.61868	-5.31673	2.74245	0.361105	5.00735	-4.26578	-5.93323	0.320648	7.70082	-18.7359	5.60714	12.5515	-14.1937	-1.43179	-5.06205	3.85638	-6.55579	5.11755	11.5405	4.33251	0.758488	4.02519	5.8135	-14.5469	-3.62446	2.93217	-8.45522	-16.5149	8.10936	0.561011	-13.6576	2.55386	6.37969	9.12198
8.20778	1.04409	1.6217	-5.4223	2.77275	0.0805549	4.78275	-4.31506	-6.1419	0.0339213	7.70192	-18.9367	5.23826	12.8068	-14.4735	-1.71881	-5.01236	3.96172	-6.57976	4.7867	11.4932	4.32012	0.502356	3.9821	5.85242	-14.5723	-3.90991	2.92174	-8.51208	-16.9035	8.57716	0.558194	-14.0718	2.20622	6.37796	9.09751
7.55974	0.475553	1.62989	-5.53987	2.77265	-0.300128	4.54411	-4.39402	-6.35122	-0.281013	7.71141	-19.0626	4.92009	13.0356	-14.7506	-1.9287	-4.95456	4.05888	-6.60837	4.45947	11.4285	4.29756	0.194885	3.91999	5.85378	-14.5465	-4.14899	2.90799	-8.56836	-17.2424	8.99731	0.560365	-14.4124	1.88799	6.3977	9.09292
7.10968	-0.147174	1.6163	-5.63975	2.79267	-0.613317	4.30405	-4.47648	-6.61614	-0.599949	7.70142	-19.1971	4.57622	13.2439	-15.033	-2.10009	-4.91459	4.07916	-6.65959	4.15419	11.3236	4.27289	-0.0581823	3.82534	5.83011	-14.5385	-4.37401	2.86489	-8.59845	-17.5279	9.22781	0.587642	-14.7623	1.64637	6.42631	9.10961
6.55312	-0.808356	1.599	-5.74071	2.85458	-1.00991	4.07619	-4.59413	-6.91378	-0.822763	7.69445	-19.3163	4.22215	13.4539	-15.2978	-2.23891	-4.88181	4.08843	-6.72161	3.82911	11.2364	4.24669	-0.311687	3.75763	5.80151	-14.5493	-4.55942	2.80876	-8.64957	-17.8201	9.48301	0.574256	-15.0324	1.36344	6.474	9.09479
6.13007	-1.26235	1.56933	-5.84232	2.93234	-1.41152	3.8296	-4.7306	-7.16826	-1.09355	7.66267	-19.4359	3.75108	13.6377	-15.5264	-2.32317	-4.83651	4.09353	-6.82534	3.5173	11.1495	4.16515	-0.474585	3.67113	5.74085	-14.585	-4.73574	2.73311	-8.67855	-18.0711	9.78638	0.580313	-15.2383	1.15118	6.52574	9.09904
5.78234	-1.71525	1.52289	-5.98523	3.00227	-1.80832	3.60059	-4.86021	-7.43382	-1.27236	7.57379	-19.5299	3.4778	13.8298	-15.7036	-2.4246	-4.7822	4.08131	-6.94545	3.20659	11.0866	4.1465	-0.601264	3.59349	5.63547	-14.6503	-5.14459	2.62167	-8.67874	-18.3109	9.98343	0.518487	-15.4286	0.917623	6.59704	9.12683

## Sheet: BL-hip-sagittal-descent
FAS_324	FAS_331	FAS_601	FAS_602	FAS_603	FAS_604	FAS_605	FAS_606	FAS_608	FAS_611	FAS_616	FAS_617	FAS_623	FAS_630	FAS_632	FAS_638	FAS_643	FAS_647	FAS_650	FAS_652	FAS_653	FAS_654	FAS_658	FAS_659	FAS_666	FAS_668	FAS_669	FAS_670	FAS_671	FAS_901	FAS_902	FAS_905	FAS_906	FAS_910	FAS_911	FAS_916
3.30887	5.00884	-2.01624	-2.16907	4.33217	-4.24318	9.38146	-6.20861	-1.37184	1.79252	-2.81729	-0.0843565	4.16451	-4.60122	3.86206	4.80546	8.52509	4.30054	-0.980526	-4.00548	11.0273	6.27643	-1.91738	17.1488	8.54679	-2.04637	6.24714	-6.75236	-2.60683	3.4164	3.8708	5.03544	11.8796	20.7622	3.22113	4.76605
4.16122	5.8161	-1.70277	-1.83312	4.56634	-3.46876	9.61725	-5.90265	-0.0831879	1.84113	-2.62512	0.34986	4.58798	-4.37226	3.68464	5.26066	8.70575	5.23038	-0.940617	-3.42513	11.7018	6.54863	-1.20999	17.8199	8.64531	-1.68849	7.04659	-5.80548	-2.17041	4.43959	4.57385	6.05341	12.2738	21.7484	3.59804	5.31446
5.17717	6.71675	-1.3669	-1.43763	4.84695	-2.46702	9.8722	-5.59333	1.5544	2.03337	-2.3683	0.896907	5.02568	-3.98524	3.51617	5.81118	8.96852	6.19115	-0.857275	-2.70813	12.4504	6.8684	-0.394265	18.6304	8.79186	-1.24009	7.89656	-4.62659	-1.68655	5.59231	5.44926	7.23018	12.9314	22.7473	4.09024	6.02733
6.32261	7.68595	-1.01894	-0.951472	5.16542	-1.22625	10.1713	-5.23469	3.52138	2.35031	-2.09783	1.49033	5.47932	-3.44114	3.3765	6.45809	9.32575	7.15975	-0.635872	-1.8597	13.2596	7.2488	0.536782	19.6272	8.95307	-0.703207	8.82224	-3.37086	-1.13393	6.86654	6.44277	8.4955	13.3658	23.758	4.7885	6.86492
7.54673	8.71647	-0.483944	-0.317329	5.54193	0.163007	10.4981	-4.85434	5.72144	2.80549	-1.74302	2.25634	5.9449	-2.76302	3.29352	7.18224	9.81187	8.25957	-0.215218	-0.878446	14.1562	7.7139	1.59098	20.8216	9.16174	-0.151394	9.88401	-1.88693	-0.511424	8.23707	7.4808	9.87127	14.0415	24.7697	5.6083	7.81133
8.81005	9.79115	0.120514	0.500681	6.0037	1.64201	10.8615	-4.46028	8.04585	3.43293	-1.39162	3.09113	6.42283	-1.97935	3.33925	7.98062	10.3016	9.53921	0.403521	0.234801	15.1537	8.24886	2.76695	22.2043	9.40596	0.433549	11.3237	-0.233753	0.185713	9.71852	8.54316	11.4076	14.5208	25.7858	6.47624	8.87349
10.107	10.9079	0.785171	1.49861	6.51014	3.14501	11.2618	-4.05294	10.4227	4.15204	-0.953754	3.96713	6.91107	-1.13613	3.49646	8.85053	10.8848	10.9589	1.22243	1.45572	16.2847	8.84478	4.05054	23.7192	9.6946	1.00921	12.8873	1.63041	0.952427	11.2762	9.63561	13.0574	15.2221	26.8132	7.37974	10.0224
11.4338	12.0482	1.50969	2.64648	7.06212	4.67108	11.6811	-3.62564	12.8011	4.88615	-0.451798	4.8731	7.41444	-0.269656	3.71032	9.79078	11.491	12.6234	2.16136	2.7793	17.5174	9.54685	5.42586	25.2871	10.0274	1.57714	14.4784	3.67522	1.79389	12.916	10.7641	14.7466	15.7508	27.8516	8.34626	11.2358
12.7788	13.2116	2.50854	3.8976	7.6382	6.24634	12.1415	-3.18	15.142	5.61223	0.106991	5.80949	7.94057	0.600807	3.97977	10.8394	12.1111	14.5003	3.17159	4.17831	18.863	10.3298	6.87493	26.8687	10.3985	2.17959	16.0592	5.93776	2.69235	14.6796	11.9462	16.3971	16.4675	28.9082	9.45757	12.5123
14.1494	14.3931	3.58018	5.22174	8.24134	7.86505	12.624	-2.71881	17.4193	6.29979	0.713511	6.77167	8.49279	1.48972	4.38817	11.9919	12.7602	16.3287	4.23717	5.66189	20.2767	11.2198	8.37332	28.5244	10.8061	2.85134	17.6343	8.33959	3.63514	16.5271	13.1764	18.0112	17.0536	29.9891	10.5839	13.8311
15.5402	15.5881	4.66651	6.57472	8.87669	9.51735	13.1297	-2.24284	19.5989	6.94891	1.37705	7.74476	9.06896	2.42715	4.79981	13.2045	13.4714	18.078	5.36754	7.21995	21.754	12.1767	9.90221	30.3041	11.2399	3.61951	19.365	10.7229	4.62119	18.3815	14.4603	19.6439	17.8111	31.0872	11.6922	15.1757
16.9558	16.7976	5.75519	7.9751	9.5725	11.1723	13.6524	-1.75549	21.6809	7.57074	2.07547	8.71332	9.67679	3.43482	5.31528	14.44	14.2434	19.8843	6.58468	8.8654	23.2486	13.2196	11.4435	32.2143	11.6975	4.49292	21.0573	13.0816	5.67548	20.2538	15.7974	21.2868	18.4628	32.1952	13.1045	16.5203
18.3906	18.0319	7.0609	9.44855	10.3399	12.8214	14.1941	-1.25954	23.6447	8.18383	2.78542	9.69939	10.3107	4.5284	5.88376	15.6987	15.1031	21.6887	7.92761	10.6094	24.7133	14.393	12.9832	34.21	12.1662	5.47975	22.6848	15.3551	6.79991	22.1947	17.1795	22.973	19.2376	33.33	14.4943	17.878
19.8501	19.2829	8.42709	10.9738	11.1865	14.4926	14.7617	-0.761307	25.4832	8.79011	3.4918	10.7362	10.9744	5.71603	6.50219	16.9966	15.9814	23.4253	9.38642	12.4569	26.1598	15.6814	14.5264	36.249	12.653	6.55953	24.2159	17.5219	8.00642	24.1969	18.604	24.728	19.9658	34.4612	15.8051	19.252
21.3217	20.5433	9.76209	12.5316	12.116	16.2168	15.3598	-0.261978	27.2513	9.40145	4.1753	11.8476	11.6777	6.98867	7.11939	18.3205	16.8565	25.0698	10.8996	14.3879	27.5922	17.0177	16.0746	38.2918	13.1594	7.69751	25.6891	19.662	9.30194	26.2636	20.0606	26.5009	20.7471	35.5933	17.3214	20.6534
22.8206	21.8351	10.9973	14.1284	13.0966	18.0096	15.9964	0.231982	28.9916	10.0326	4.81931	13.0099	12.4253	8.29901	7.6417	19.671	17.7383	26.9121	12.3981	16.377	29.0285	18.3906	17.6399	40.3433	13.6984	8.87436	27.2956	21.8281	10.6881	28.3169	21.5353	28.2419	21.5514	36.723	18.8083	22.0837
24.3462	23.1472	12.4262	15.7758	14.1524	19.8877	16.6692	0.720298	30.6719	10.6666	5.416	14.2354	13.2076	9.58525	8.10603	21.0465	18.6427	28.9243	13.8734	18.4111	30.5096	19.8366	19.2278	42.4019	14.2699	10.0843	28.8572	23.9983	12.1679	30.298	23.0333	29.908	22.3331	37.8432	20.1995	23.5733
25.8659	24.4882	13.8868	17.5045	15.2438	21.805	17.3784	1.20264	32.3278	11.2961	5.95334	15.4851	14.0172	10.8482	8.59946	22.4345	19.5912	31.2345	15.3591	20.4793	32.0826	21.3698	20.8514	44.4628	14.8793	11.3343	30.369	26.1526	13.7301	32.2235	24.5554	31.5956	23.1796	38.9492	21.6767	25.1096
27.4344	25.8538	15.2783	19.316	16.387	23.7562	18.1188	1.68059	34.021	11.9321	6.43267	16.7827	14.8739	12.0852	9.18709	23.8159	20.5805	33.5513	16.8706	22.5666	33.671	22.9642	22.5067	46.5145	15.5157	12.6343	31.8213	28.2928	15.3636	34.0142	26.1064	33.2618	23.9376	40.0534	23.2746	26.7082
29.0373	27.2471	16.5573	21.2031	17.5635	25.7257	18.8899	2.15251	35.7437	12.5698	6.87657	18.1416	15.7606	13.3051	9.83588	25.1772	21.6052	36.0777	18.3954	24.6977	35.2613	24.5704	24.1903	48.5715	16.1797	14.003	33.2511	30.4634	17.0496	35.7139	27.6762	34.8994	24.8241	41.1463	24.815	28.3523
30.6489	28.6661	18.0837	23.1844	18.8124	27.6951	19.703	2.62832	37.5069	13.2252	7.27374	19.5621	16.7289	14.4986	10.5135	26.5032	22.6402	38.4597	19.9237	26.8521	36.8794	26.2151	25.9515	50.6246	16.8762	15.4107	34.8237	32.6028	18.7758	37.3527	29.2371	36.4764	25.5586	42.2271	26.355	30.0402
32.2534	30.108	19.7388	25.2118	20.0927	29.6744	20.5361	3.10207	39.321	13.8893	7.65136	21.0399	17.7163	15.6936	11.2658	27.8003	23.6685	40.6339	21.4708	29.0118	38.5321	27.9279	27.7324	52.6623	17.5958	16.9184	36.3914	34.6787	20.5257	39.0066	30.8171	37.987	26.477	43.2898	28.1192	31.7557
33.8919	31.5742	21.3941	27.2521	21.4109	31.6474	21.4138	3.57783	41.0833	14.5873	8.00084	22.5413	18.7807	16.9084	12.0756	29.0745	24.679	42.5661	23.0536	31.1249	40.1924	29.6739	29.5784	54.6473	18.3431	18.4379	37.9382	36.7955	22.298	40.6809	32.4305	39.452	27.2079	44.3283	29.8069	33.4976
35.5257	33.0609	23.0098	29.3188	22.7494	33.6102	22.3072	4.05576	42.7735	15.2994	8.34148	24.0606	19.8774	18.1235	12.8606	30.3177	25.6799	44.6958	24.6738	33.1911	41.8226	31.4597	31.442	56.5746	19.1162	19.9948	39.4583	38.9819	24.0893	42.4139	34.0583	40.9093	28.1505	45.3368	31.4317	35.2385
37.1688	34.5663	24.906	31.4042	24.1163	35.5596	23.2163	4.53519	44.4012	15.9969	8.69834	25.6143	21.0001	19.3119	13.5898	31.508	26.6829	46.6433	26.3256	35.2247	43.3931	33.2972	33.3172	58.4457	19.9137	21.6084	40.9552	41.2114	25.8972	44.1203	35.7614	42.3502	28.877	46.3153	33.2953	37.0079
38.7706	36.0907	26.9608	33.5061	25.509	37.4473	24.1348	5.01333	45.9556	16.7138	9.07376	27.2209	22.16	20.4711	14.307	32.6352	27.6871	48.5909	27.9944	37.3073	44.9011	35.1698	35.1977	60.2515	20.7348	23.2352	42.5905	43.5455	27.7178	45.8168	37.4827	43.7881	29.8446	47.2691	35.1184	38.7979
40.4208	37.6229	28.9388	35.6304	26.9233	39.3025	25.0709	5.48823	47.4816	17.4032	9.50521	28.8818	23.3454	21.6105	15.0334	33.7268	28.68	50.5478	29.6957	39.3832	46.377	37.0583	37.0654	62.0072	21.5776	24.904	44.1748	45.865	29.5399	47.5386	39.2016	45.2255	30.5678	48.2085	36.8722	40.5875
42.0477	39.167	30.8167	37.7439	28.325	41.1035	26.0022	5.9619	49.0152	18.1063	9.99861	30.5649	24.5376	22.7328	15.7794	34.7438	29.6436	52.7679	31.3767	41.448	47.8439	38.9481	38.9312	63.7379	22.4373	26.5795	45.7286	48.1386	31.3679	49.2003	40.9641	46.6409	31.5613	49.1381	38.763	42.3496
43.686	40.7172	32.848	39.8235	29.7821	42.8695	26.9451	6.43215	50.5583	18.7884	10.5467	32.2449	25.7643	23.8283	16.5399	35.6884	30.5781	54.8631	33.0417	43.4485	49.3248	40.8619	40.7906	65.4738	23.314	28.269	47.2529	50.3745	33.2007	50.8696	42.6863	48.0414	32.2548	50.057	40.7447	44.1155
45.3077	42.2704	35.0132	41.8996	31.1685	44.5659	27.8955	6.9066	52.0911	19.4452	11.1435	33.92	27.0214	24.9039	17.3237	36.5609	31.4727	57.1089	34.6475	45.4101	50.7808	42.7907	42.6449	67.2152	24.1998	29.9963	48.7291	52.6076	35.0224	52.4759	44.3935	49.3566	33.2439	50.9612	42.5752	45.8311
46.9237	43.8231	37.0488	43.9559	32.5812	46.2655	28.8488	7.38898	53.6074	20.0906	11.7819	35.5724	28.2797	25.9625	18.1053	37.3792	32.3408	59.2363	36.2297	47.3189	52.1539	44.6842	44.4733	68.9684	25.0889	31.7534	50.3063	54.7962	36.8377	54.0337	46.0835	50.6428	33.9355	51.855	44.3961	47.5154
48.5479	45.3669	38.946	46.0015	33.9551	47.9032	29.7987	7.88011	55.0743	20.6915	12.4462	37.1655	29.5707	27.0145	18.8888	38.1571	33.1979	61.2825	37.754	49.1731	53.4548	46.6095	46.2714	70.7242	25.9691	33.5352	51.8568	56.8511	38.649	55.601	47.7454	51.9566	34.8859	52.7273	46.419	49.1516
50.1288	46.8844	40.9565	48.02	35.2974	49.5461	30.7612	8.3815	56.499	21.3348	13.1354	38.8131	30.8454	28.0655	19.6836	38.8842	34.0476	63.2496	39.2605	51.0362	54.6905	48.4899	48.0356	72.4955	26.8367	35.3213	53.3643	58.7915	40.432	57.0724	49.3885	53.3134	35.5578	53.5804	48.2916	50.7971
51.7028	48.3747	43.1124	50.0562	36.6041	51.1922	31.7255	8.89484	57.9089	21.9227	13.8626	40.4424	32.1212	29.1261	20.4881	39.5863	34.8964	65.279	40.7537	52.8782	55.9109	50.3468	49.7722	74.3494	27.6858	37.0577	54.8293	60.7196	42.1906	58.4994	50.9959	54.6597	36.4522	54.415	50.021	52.3883
53.2498	49.8233	45.0847	52.0687	37.8747	52.7961	32.6949	9.418	59.2755	22.5045	14.5966	42.1161	33.4023	30.17	21.3164	40.2833	35.7474	67.2767	42.1801	54.6935	57.1084	52.1763	51.4398	76.2783	28.5237	38.7402	56.2431	62.6364	43.9375	59.8796	52.5867	55.9915	37.1079	55.2376	52.0994	53.9136
54.7782	51.2285	46.9171	54.055	39.1332	54.3677	33.6791	9.95291	60.5541	23.0676	15.3375	43.8206	34.6862	31.2005	22.1394	40.9557	36.5952	69.2376	43.5561	56.4808	58.2645	54.0046	53.0957	78.2587	29.3509	40.3697	57.7372	64.4668	45.6475	61.258	54.1329	57.3061	37.9543	56.0451	54.0316	55.3723
56.3038	52.5599	48.7927	56.0493	40.3418	55.8964	34.6534	10.4974	61.7514	23.6181	16.0894	45.4674	35.9641	32.2178	22.9629	41.609	37.4211	71.2305	44.9283	58.1946	59.3866	55.8199	54.6797	80.1916	30.1676	41.9317	59.1804	66.2399	47.3071	62.6455	55.6643	58.5968	38.6221	56.8304	55.7859	56.7771
57.774	53.8319	50.8061	58.0491	41.5142	57.3946	35.6462	11.0549	62.8859	24.1501	16.8504	47.0954	37.2473	33.2269	23.7993	42.2483	38.2173	73.1614	46.3254	59.8356	60.497	57.5881	56.2332	81.99	30.973	43.4907	60.5598	67.931	48.9411	64.0505	57.1689	59.916	39.4601	57.6109	57.7741	58.1238
59.2476	55.0387	52.6299	60.0126	42.6752	58.8551	36.6284	11.6258	63.9949	24.6742	17.6028	48.6742	38.5304	34.228	24.6375	42.9229	38.9819	75.1336	47.7299	61.3312	61.5963	59.2259	57.6599	83.6258	31.7639	45.0191	61.868	69.6214	50.5044	65.4222	58.6742	61.2273	40.1169	58.3824	59.7203	59.4806
60.6483	56.1745	54.3524	61.9138	43.8205	60.3309	37.5925	12.206	65.0658	25.1935	18.3748	50.2387	39.8143	35.1956	25.4851	43.614	39.7215	77.1297	49.1288	62.6061	62.6763	60.801	58.888	85.1373	32.5244	46.6049	63.1368	71.3185	52.0396	66.7783	60.1984	62.5761	40.9336	59.1223	61.4706	60.8174
62.054	57.2559	56.0621	63.74	44.9226	61.8427	38.5634	12.8077	66.0883	25.7078	19.124	51.7658	41.0935	36.1241	26.3476	44.2937	40.4485	79.0924	50.5108	63.5524	63.7406	62.3399	59.9074	86.6302	33.2523	48.177	64.4905	72.9111	53.4941	68.0305	61.7153	63.8585	41.5891	59.8266	63.2817	62.1196
63.3813	58.275	57.942	65.5247	46.0096	63.334	39.5257	13.4126	67.0574	26.2155	19.8536	53.2577	42.3536	37.0336	27.2239	44.9585	41.1759	80.7779	51.8577	64.1027	64.7662	63.8199	60.8057	88.1498	33.9503	49.7631	65.7783	74.4125	54.9419	69.2335	63.2116	65.2084	42.3601	60.5044	65.2277	63.3644
64.6445	59.2495	59.6522	67.2883	47.071	64.8302	40.4864	14.0272	67.9857	26.698	20.5435	54.7093	43.5856	37.9448	28.099	45.6224	41.9001	82.2844	53.1826	64.2585	65.8166	65.2164	61.782	89.6134	34.6224	51.3253	66.9602	75.8631	56.3146	70.4218	64.6876	66.6214	43.0352	61.1421	66.9741	64.5425
65.9057	60.1917	61.2734	69.023	48.1193	66.2991	41.4315	14.6454	68.8849	27.2046	21.2119	56.1179	44.8396	38.8394	28.9597	46.2713	42.6145	83.6398	54.4655	64.1258	66.8268	66.5277	62.9199	91.0037	35.2717	52.8193	68.0459	77.2642	57.6383	71.5989	66.1466	67.817	43.7521	61.7446	68.6017	65.677
67.0842	61.1081	62.89	70.7614	49.143	67.7276	42.3913	15.2799	69.7758	27.6727	21.8628	57.4448	46.057	39.7181	29.7771	46.8861	43.3017	84.9932	55.7603	63.5949	67.7768	67.7293	64.1472	92.366	35.9068	54.2535	69.0255	78.5661	58.8824	72.7785	67.5787	69.082	44.4191	62.3157	70.4337	66.7701
68.2424	62.0031	64.6442	72.4985	50.1286	69.1152	43.3231	15.9075	70.6566	28.139	22.4713	58.775	47.2811	40.5842	30.5508	47.4625	43.9619	86.2579	57.0602	62.7755	68.6712	68.8723	65.3428	93.7759	36.5256	55.6311	70.0463	79.9314	60.0784	73.9158	69.0097	70.1447	45.0591	62.8585	72.0598	67.8387
69.3145	62.8924	66.2552	74.1712	51.1085	70.5014	44.252	16.5462	71.5079	28.5848	23.0727	60.003	48.4846	41.4445	31.2592	47.9959	44.5926	87.5141	58.3314	61.8373	69.4853	70.0224	66.4614	95.2741	37.1368	56.9334	70.9739	81.27	61.2341	75.0832	70.4064	71.2632	45.7014	63.3723	73.4789	68.8813
70.3816	63.7676	67.7438	75.7937	52.0661	71.8568	45.1694	17.1747	72.3156	29.0232	23.6639	61.1467	49.6452	42.3053	31.8955	48.4794	45.2122	88.5773	59.5639	60.8483	70.2152	71.1933	67.4369	96.8263	37.7335	58.1639	71.8206	82.6032	62.3347	76.2059	71.751	72.4131	46.2798	63.8678	75.1481	69.8892
71.3911	64.64	69.2157	77.3305	52.9763	73.1413	46.0719	17.8099	73.0857	29.4345	24.2572	62.2586	50.7858	43.1677	32.4894	48.9221	45.8224	89.5526	60.7604	59.9415	70.8892	72.3413	68.3341	98.3429	38.3204	59.4322	72.5732	83.9292	63.3928	77.2861	73.0563	73.5182	46.9011	64.3412	76.6568	70.8804
72.319	65.5041	70.8103	78.7599	53.9129	74.3914	46.9499	18.4448	73.8248	29.8407	24.8277	63.3595	51.8931	44.039	33.0587	49.3289	46.441	90.5207	61.9391	59.1039	71.5449	73.4412	69.1786	99.7435	38.8949	60.6341	73.2902	85.1487	64.3977	78.2928	74.2968	74.659	47.3973	64.7943	77.9565	71.8435
73.2048	66.3649	72.272	80.1738	54.8183	75.5618	47.7939	19.0684	74.5068	30.2106	25.4045	64.4532	52.9979	44.9293	33.6399	49.7221	47.053	91.4494	63.1257	58.3159	72.157	74.4712	70.0675	101.029	39.451	61.8221	73.9972	86.2884	65.3635	79.2156	75.4756	75.7339	47.9962	65.2224	79.3119	72.8057
74.0178	67.1983	73.6413	81.5712	55.6964	76.6955	48.617	19.6907	75.1567	30.5737	25.9807	65.5153	54.054	45.8324	34.2204	50.0921	47.6515	92.4683	64.3109	57.5592	72.7613	75.42	70.9864	102.224	39.9752	62.9756	74.6651	87.4264	66.2824	80.0787	76.6096	76.7497	48.4546	65.6234	80.6434	73.7359
74.8105	68.0103	74.9792	82.9607	56.5499	77.7733	49.4483	20.3053	75.7628	30.8986	26.529	66.6067	55.0705	46.7461	34.7827	50.444	48.2303	93.6286	65.4915	56.8575	73.3539	76.2755	71.8605	103.358	40.4708	64.1167	75.3198	88.5285	67.1533	80.8601	77.7004	77.6543	49.0377	65.9974	81.8026	74.6623
75.5413	68.8015	76.3626	84.3073	57.3817	78.7923	50.2386	20.9148	76.3136	31.2391	27.0717	67.6783	56.0431	47.6475	35.3265	50.7907	48.782	94.5454	66.612	56.2215	73.9352	77.0653	72.6532	104.478	40.9381	65.2418	75.8898	89.56	67.9789	81.595	78.7533	78.4344	49.4697	66.348	82.9181	75.5826
76.2177	69.5682	77.812	85.5914	58.1791	79.7412	50.9952	21.5126	76.8235	31.5824	27.6159	68.7513	56.972	48.5386	35.8706	51.1371	49.315	95.4622	67.7142	55.6814	74.5041	77.8018	73.3338	105.627	41.378	66.3215	76.4372	90.5549	68.7458	82.2785	79.8122	79.1747	50.0525	66.6881	84.1392	76.4693
76.8764	70.2852	79.1635	86.7854	58.9506	80.6334	51.7222	22.1021	77.295	31.8796	28.1602	69.7932	57.8693	49.43	36.4122	51.4624	49.8229	96.4453	68.7887	55.211	75.0556	78.4836	73.965	106.804	41.7877	67.3686	77.0305	91.4728	69.5221	82.9078	80.8197	79.8837	50.4621	67.0062	85.2032	77.3121
77.4982	70.9607	80.3728	87.9127	59.6877	81.5072	52.4786	22.6629	77.734	32.1788	28.6942	70.7939	58.7442	50.3105	36.9467	51.7923	50.3091	97.1815	69.863	54.7727	75.6026	79.1153	74.5857	108.016	42.1637	68.3462	77.5359	92.3268	70.2503	83.4847	81.7753	80.5343	51.0481	67.3271	86.1183	78.0829
78.0713	71.5963	81.6198	88.9577	60.3966	82.3399	53.2111	23.2093	78.1467	32.4827	29.2219	71.7487	59.6304	51.2035	37.4794	52.1439	50.7768	97.8261	70.8988	54.3524	76.1245	79.7328	75.2519	109.25	42.5388	69.2784	78.0535	93.1095	70.9395	83.9913	82.6666	81.1221	51.4395	67.6375	87.0913	78.7986
78.6183	72.2019	82.9255	89.9411	61.079	83.1386	53.9285	23.72	78.5598	32.7613	29.736	72.6731	60.5062	52.0829	38.0134	52.5198	51.218	98.2963	71.8772	53.9809	76.5918	80.3254	75.9997	110.454	42.8984	70.1498	78.505	93.8707	71.6152	84.4301	83.5373	81.6567	52.0172	67.9508	88.1147	79.4725
79.1263	72.7678	84.0404	90.8659	61.7367	83.9256	54.6251	24.2088	78.9753	33.037	30.2334	73.5581	61.3821	52.9373	38.5566	52.8967	51.6353	98.8265	72.8316	53.6411	77.0183	80.8355	76.8075	111.617	43.2553	70.9517	78.9159	94.6076	72.2463	84.8313	84.307	82.1368	52.3804	68.2613	88.9233	80.1414
79.6015	73.2863	85.0432	91.7298	62.3771	84.7425	55.313	24.6648	79.3808	33.2893	30.7205	74.4134	62.2433	53.7514	39.0873	53.2551	52.0313	99.3996	73.7949	53.3063	77.4231	81.2771	77.6358	112.733	43.606	71.7615	79.3183	95.2728	72.8374	85.2107	85.0967	82.578	52.9372	68.5552	89.8135	80.7547
80.0514	73.7964	86.07	92.5449	62.9939	85.5245	55.9624	25.1011	79.7572	33.5309	31.1808	75.2205	63.0854	54.5388	39.6105	53.6015	52.4109	100.105	74.7563	52.9891	77.7975	81.7066	78.4129	113.845	43.9504	72.5071	79.7274	95.9419	73.3862	85.5701	85.8334	82.9796	53.2888	68.833	90.6145	81.3382
80.484	74.2723	87.115	93.3254	63.5857	86.2731	56.6261	25.5063	80.0963	33.7545	31.6385	75.9637	63.8903	55.3021	40.1198	53.9486	52.7724	100.651	75.705	52.7091	78.1401	82.1488	79.1321	114.897	44.2602	73.2335	80.054	96.6403	73.8868	85.9125	86.5512	83.3476	53.8017	69.0842	91.3763	81.8858
80.9198	74.726	88.0056	94.0732	64.1542	86.9334	57.2632	25.8841	80.4262	33.962	32.0689	76.631	64.6698	56.0523	40.6636	54.2794	53.1193	101.159	76.5522	52.4792	78.4508	82.5884	79.8027	115.883	44.5405	73.9527	80.3574	97.3237	74.3491	86.2177	87.2312	83.6763	54.1353	69.3117	92.0684	82.4092
81.3286	75.1575	88.795	94.7788	64.6935	87.5247	57.9026	26.2361	80.7235	34.1565	32.4644	77.232	65.4081	56.7863	41.2691	54.5871	53.4499	101.696	77.3364	52.297	78.7486	83.0076	80.4398	116.797	44.7963	74.661	80.6251	97.8964	74.7738	86.5644	87.886	83.9562	54.6026	69.5189	92.7009	82.9108
81.732	75.5657	89.6381	95.4203	65.2043	88.0689	58.51	26.5574	80.9977	34.342	32.8353	77.7709	66.1409	57.504	41.9276	54.8972	53.7721	102.256	78.044	52.1511	79.0631	83.428	81.0624	117.697	45.0361	75.3714	80.8947	98.3461	75.1625	86.903	88.5091	84.2142	54.913	69.7101	93.337	83.363
82.1151	75.967	90.3413	96.0238	65.7033	88.5997	59.0963	26.8501	81.239	34.5195	33.1798	78.2369	66.8241	58.1941	42.6397	55.205	54.0848	102.696	78.7123	52.0208	79.3729	83.8208	81.6544	118.578	45.2548	76.0647	81.1054	98.7585	75.5245	87.2468	89.1175	84.4389	55.3289	69.879	93.8137	83.7866
82.4762	76.3459	91.0411	96.6	66.1764	89.1392	59.6252	27.119	81.4616	34.6907	33.4902	78.6295	67.4967	58.8561	43.322	55.5188	54.3882	103.113	79.3536	51.9114	79.6551	84.1331	82.2119	119.414	45.447	76.738	81.3346	99.182	75.8631	87.5738	89.7115	84.6574	55.6122	70.0328	94.3924	84.1675
82.8145	76.7034	91.5986	97.1253	66.6177	89.6634	60.123	27.3601	81.6534	34.8548	33.7675	78.9686	68.1362	59.4723	43.9374	55.8362	54.6703	103.555	79.958	51.826	79.902	84.3734	82.7092	120.206	45.618	77.3807	81.4921	99.6681	76.1775	87.872	90.3051	84.902	55.9752	70.1711	94.827	84.513
83.1217	77.0414	92.182	97.5952	67.029	90.1637	60.5878	27.5791	81.8013	35.0088	34.0151	79.2738	68.7214	60.0564	44.4737	56.1482	54.9395	103.96	80.4821	51.7568	80.1168	84.5988	83.1456	120.952	45.7783	77.9862	81.6203	100.114	76.4628	88.1347	90.8728	85.1358	56.2289	70.2962	95.1582	84.8169
83.4039	77.3611	92.6545	98.0146	67.4075	90.624	60.9809	27.7739	81.9154	35.1524	34.2324	79.5615	69.2775	60.6166	44.9564	56.4649	55.189	104.284	80.9187	51.7272	80.3196	84.8128	83.5296	121.645	45.9313	78.5553	81.7311	100.498	76.7242	88.3771	91.4098	85.3581	56.5265	70.4057	95.5357	85.0634
83.6581	77.6627	93.0779	98.3775	67.7535	91.022	61.3741	27.9497	82.0518	35.2865	34.4233	79.8601	69.7683	61.1337	45.4148	56.7827	55.4189	104.661	81.3019	51.7223	80.5029	84.9966	83.8831	122.288	46.0658	79.0795	81.841	100.784	76.9562	88.5846	91.9085	85.523	56.7495	70.5053	95.8246	85.2618
83.8692	77.9411	93.3924	98.7047	68.0746	91.3392	61.6973	28.107	82.2253	35.4065	34.596	80.1539	70.2174	61.5956	45.8736	57.0882	55.632	104.949	81.611	51.7592	80.6628	85.138	84.1935	122.89	46.185	79.562	81.8996	101.051	77.16	88.8054	92.3493	85.6628	56.9762	70.5923	96.0603	85.4239
84.048	78.1986	93.6756	99.018	68.3628	91.6002	61.971	28.2426	82.3967	35.5026	34.7508	80.4289	70.6188	61.9982	46.3405	57.3678	55.8138	105.352	81.8757	51.8065	80.7968	85.2456	84.4691	123.44	46.2797	79.9907	81.9311	101.325	77.3458	89.0053	92.7325	85.7878	57.1581	70.6675	96.268	85.5809
84.1996	78.4339	93.9211	99.3082	68.6179	91.7947	62.206	28.3613	82.5502	35.5832	34.8958	80.7102	70.9771	62.3262	46.805	57.6296	55.9836	105.681	82.0944	51.836	80.9	85.349	84.7002	123.929	46.3601	80.3609	81.9385	101.614	77.5001	89.188	93.077	85.885	57.3277	70.7329	96.4812	85.7274
84.3323	78.6489	94.139	99.5647	68.8456	91.9579	62.3948	28.4616	82.6795	35.644	35.0394	80.9855	71.2927	62.5901	47.2413	57.8894	56.1395	105.823	82.2715	51.8489	80.9937	85.4363	84.9009	124.347	46.4234	80.6756	81.9442	101.869	77.6512	89.3633	93.3716	85.9532	57.4706	70.786	96.6298	85.8501
84.4549	78.8479	94.3021	99.7828	69.0411	92.1018	62.5533	28.5426	82.8094	35.6845	35.1878	81.2318	71.577	62.7877	47.6244	58.1352	56.2823	105.973	82.42	51.8767	81.0788	85.5203	85.0818	124.684	46.4849	80.9369	81.9407	102.141	77.7791	89.5287	93.6244	85.9627	57.5885	70.8282	96.7554	85.9393
84.5639	79.0162	94.4608	99.9564	69.2017	92.2398	62.6826	28.6083	82.9354	35.7092	35.3425	81.4311	71.8165	62.9482	47.9508	58.3586	56.4284	106.059	82.5415	51.9334	81.1388	85.601	85.2361	124.909	46.5519	81.1467	81.9234	102.39	77.8929	89.6809	93.8309	85.9463	57.6939	70.8702	96.8975	85.9891
84.6469	79.1749	94.6051	100.082	69.3549	92.375	62.7876	28.6572	83.05	35.7084	35.4991	81.5854	72.0218	63.0956	48.2124	58.5531	56.5789	106.174	82.6376	52.0257	81.1795	85.6965	85.3967	125.057	46.6149	81.3015	81.8736	102.631	77.9866	89.7328	93.9971	85.8979	57.766	70.8969	96.9993	86.0007
84.7261	79.3235	94.7105	100.162	69.4665	92.535	62.8757	28.6921	83.1244	35.6933	35.6522	81.6861	72.2012	63.2359	48.421	58.7051	56.7188	106.317	82.7349	52.1326	81.2186	85.8024	85.5262	125.085	46.6591	81.4112	81.8258	102.807	78.0607	89.7319	94.1214	85.7635	57.8474	70.9256	97.0695	85.9826

## Sheet: BL-hip-sagittal-ascent
FAS_324	FAS_331	FAS_601	FAS_602	FAS_603	FAS_604	FAS_605	FAS_606	FAS_608	FAS_611	FAS_616	FAS_617	FAS_623	FAS_630	FAS_632	FAS_638	FAS_643	FAS_647	FAS_650	FAS_652	FAS_653	FAS_654	FAS_658	FAS_659	FAS_666	FAS_668	FAS_669	FAS_670	FAS_671	FAS_901	FAS_902	FAS_905	FAS_906	FAS_910	FAS_911	FAS_916
86.191	79.636	94.9532	99.8011	70.7807	93.5174	65.4432	25.4163	82.3905	34.343	39.6842	81.1371	73.8372	63.0155	51.0784	60.9936	58.3601	107.696	83.9782	53.8754	79.9348	86.4522	90.7072	122.198	43.8476	80.782	80.8185	103.429	77.3851	92.6299	93.6987	86.7185	56.424	70.782	96.4419	86.1154
86.1598	79.6249	94.8838	99.7086	70.7548	93.4893	65.4528	25.3825	82.4	34.3262	39.6854	81.0962	73.8008	62.9498	51.0082	60.9655	58.3009	107.589	83.9091	54.0051	79.8603	86.3928	90.6689	122.162	43.8224	80.6289	80.7505	103.285	77.3583	92.6334	93.6371	87.0237	56.4195	70.7312	96.3502	86.0607
86.1136	79.6131	94.7677	99.5939	70.7187	93.4341	65.4503	25.3424	82.4172	34.3038	39.6817	81.0365	73.7323	62.8839	50.9172	60.9261	58.2257	107.462	83.8227	54.1518	79.8	86.3336	90.6086	122.11	43.7679	80.4494	80.6704	103.096	77.3282	92.5996	93.5559	86.9123	56.4033	70.6762	96.2458	85.9996
86.0513	79.5973	94.6197	99.4498	70.6832	93.349	65.4392	25.2939	82.4401	34.2797	39.6668	80.965	73.654	62.8014	50.8	60.8865	58.1375	107.297	83.7023	54.3019	79.7348	86.2279	90.5155	122.052	43.6872	80.2482	80.5547	102.87	77.2774	92.5241	93.4566	86.6876	56.3882	70.618	96.14	85.9389
85.9753	79.5745	94.4585	99.2519	70.6277	93.2438	65.4188	25.2354	82.4345	34.2536	39.6325	80.8759	73.5342	62.6838	50.6733	60.8378	58.0349	107.075	83.5602	54.4524	79.6504	86.1176	90.3911	121.998	43.5905	80.0315	80.3956	102.629	77.2238	92.4151	93.3286	86.3442	56.3714	70.5394	96.0023	85.8783
85.8747	79.5435	94.2356	99.0093	70.5574	93.102	65.3858	25.1727	82.3949	34.2222	39.5906	80.7722	73.3792	62.5661	50.5352	60.7978	57.9152	106.808	83.3922	54.6022	79.5493	85.9809	90.2283	121.91	43.4822	79.8047	80.1641	102.322	77.1505	92.2658	93.1745	86.0263	56.3387	70.4394	95.8647	85.8087
85.7558	79.5049	94.0057	98.6989	70.4751	92.9171	65.3459	25.1052	82.3208	34.1944	39.5366	80.6397	73.2023	62.4171	50.3798	60.7442	57.7697	106.559	83.1811	54.7658	79.4183	85.8192	90.0333	121.796	43.3663	79.5689	79.9285	101.927	77.0611	92.0708	92.9866	85.6971	56.3067	70.3113	95.693	85.7341
85.615	79.4464	93.7162	98.3312	70.3705	92.683	65.2951	25.0355	82.1918	34.1729	39.463	80.471	72.9944	62.2346	50.1874	60.6812	57.5998	106.256	82.9301	54.9491	79.2858	85.628	89.806	121.627	43.2444	79.328	79.6561	101.464	76.9525	91.8368	92.7694	85.3114	56.2505	70.1625	95.5134	85.6399
85.4502	79.3678	93.4116	97.9198	70.2454	92.3954	65.2377	24.9633	82.0174	34.1451	39.3745	80.2842	72.7533	62.0227	49.9605	60.5986	57.4017	105.92	82.621	55.1413	79.1323	85.4048	89.529	121.398	43.1079	79.0815	79.298	100.93	76.808	91.5605	92.5163	84.8341	56.2144	69.9882	95.2855	85.5287
85.2553	79.2615	93.1303	97.4565	70.0987	92.0507	65.161	24.8862	81.8048	34.1284	39.2717	80.0662	72.4634	61.7739	49.705	60.4964	57.1715	105.481	82.263	55.3376	78.9568	85.1448	89.2005	121.104	42.9557	78.8288	78.9246	100.316	76.6211	91.2319	92.2229	84.4291	56.1265	69.7846	95.0463	85.3963
85.0292	79.1274	92.7659	96.9465	69.922	91.6588	65.0671	24.8004	81.5377	34.104	39.155	79.8025	72.1407	61.4914	49.4279	60.3706	56.9163	105.024	81.8406	55.5238	78.7639	84.8426	88.8118	120.745	42.7803	78.5611	78.5153	99.6432	76.3826	90.8387	91.8994	83.9736	56.0698	69.5534	94.7546	85.2406
84.7731	78.9682	92.3212	96.371	69.7208	91.204	64.9544	24.7008	81.2347	34.0774	39.0268	79.4783	71.7889	61.1596	49.1123	60.2234	56.6263	104.584	81.3718	55.7059	78.5541	84.4914	88.3472	120.325	42.611	78.282	78.0296	98.901	76.0995	90.3958	91.5491	83.4106	55.9401	69.3038	94.4329	85.0593
84.4791	78.7708	91.9215	95.7344	69.4902	90.7054	64.8225	24.5823	80.9026	34.0417	38.8762	79.1211	71.374	60.8004	48.7681	60.0555	56.3097	104.252	80.8446	55.8958	78.3258	84.092	87.8052	119.846	42.4342	77.9876	77.4262	98.0968	75.7729	89.8879	91.148	82.9143	55.8337	69.0371	94.0815	84.8577
84.164	78.5406	91.4072	95.0139	69.2268	90.1193	64.6729	24.4383	80.5382	34.0032	38.7058	78.705	70.9301	60.4066	48.4016	59.8644	55.9551	103.875	80.2579	56.1023	78.0777	83.6409	87.1875	119.309	42.2521	77.6796	76.8191	97.2339	75.3984	89.3092	90.7303	82.3811	55.6787	68.7368	93.6927	84.6476
83.8226	78.2762	90.8553	94.2294	68.9318	89.4769	64.4965	24.2649	80.1531	33.9403	38.5094	78.2528	70.4415	59.9745	47.9991	59.6465	55.5708	103.385	79.6069	56.2938	77.7968	83.1474	86.4928	118.73	42.0644	77.3512	76.175	96.277	74.9803	88.6545	90.2658	81.7893	55.4544	68.4327	93.2593	84.4307
83.4488	77.9796	90.2726	93.3888	68.6045	88.7421	64.2924	24.0674	79.7538	33.8663	38.2945	77.7642	69.9293	59.5015	47.5679	59.4058	55.1526	102.779	78.8867	56.52	77.4808	82.6142	85.7276	118.105	41.8795	76.9886	75.3939	95.2423	74.5092	87.9002	89.763	81.0887	55.3148	68.1139	92.8333	84.1909
83.0446	77.6473	89.6215	92.4895	68.2377	87.9785	64.0639	23.8361	79.2959	33.7689	38.0659	77.254	69.3736	58.9848	47.0895	59.1336	54.6962	102.058	78.1053	56.796	77.1273	82.0475	84.9034	117.44	41.6726	76.588	74.6181	94.1617	73.9928	87.0701	89.2304	80.4786	55.0017	67.7771	92.345	83.9414
82.6092	77.2807	89.0094	91.5377	67.8489	87.1722	63.8114	23.5853	78.7812	33.6601	37.8253	76.6911	68.7859	58.4312	46.5744	58.8297	54.2092	101.448	77.2676	57.1143	76.7126	81.4328	83.9684	116.733	41.4534	76.1428	73.8133	93.0094	73.4467	86.1682	88.6515	79.7594	54.7939	67.4198	91.8398	83.6644
82.1355	76.8815	88.2999	90.5393	67.4282	86.3062	63.5343	23.3091	78.1785	33.5385	37.5554	76.0734	68.1926	57.835	46.0454	58.5009	53.6952	100.634	76.4035	57.4974	76.2444	80.7801	82.9613	115.988	41.2151	75.6616	72.9838	91.7954	72.8083	85.2133	88.0358	78.8767	54.4355	67.0455	91.3201	83.3568
81.6286	76.4445	87.4051	89.4708	66.9587	85.4004	63.2265	23.016	77.4736	33.3907	37.2726	75.4085	67.5435	57.1961	45.4746	58.1402	53.166	99.8713	75.5044	57.9247	75.7337	80.0845	81.8434	115.212	40.965	75.1259	72.0351	90.5109	72.1345	84.1984	87.3827	78.1004	54.182	66.6504	90.678	83.0176
81.0792	75.974	86.6755	88.3483	66.4667	84.4462	62.89	22.7009	76.7017	33.224	36.9827	74.6881	66.8635	56.5149	44.8737	57.7514	52.5669	99.0452	74.5521	58.4984	75.1834	79.3626	80.6495	114.423	40.7046	74.5558	71.115	89.1572	71.3998	83.166	86.6834	77.2601	53.7452	66.236	90.0911	82.6394
80.4877	75.4583	85.7411	87.156	65.9501	83.4167	62.5268	22.3717	75.899	33.0301	36.6834	73.9318	66.1447	55.8096	44.239	57.3222	51.9661	98.119	73.5417	58.9808	74.5882	78.5949	79.417	113.611	40.4363	73.948	70.2493	87.7727	70.6054	82.0824	85.9395	76.3953	53.4367	65.7901	89.3474	82.2291
79.8452	74.915	84.6967	85.9003	65.3795	82.3529	62.143	22.0314	75.0837	32.81	36.3589	73.1399	65.3917	55.0605	43.566	56.8631	51.3288	97.3011	72.5218	59.5098	73.9465	77.8084	78.1806	112.769	40.1653	73.2997	69.2528	86.3544	69.773	80.9679	85.1616	75.4053	52.953	65.315	88.6738	81.7818
79.1788	74.3311	83.7034	84.577	64.7663	81.152	61.7345	21.6798	74.2481	32.5708	35.996	72.2685	64.5881	54.2819	42.8556	56.3787	50.6645	96.2073	71.46	60.0617	73.2607	76.9749	76.9339	111.893	39.8766	72.6092	68.2406	84.8898	68.8264	79.7756	84.325	74.5876	52.5934	64.8008	87.8109	81.3038
78.4383	73.7082	82.515	83.2	64.1481	79.9104	61.3045	21.3199	73.3385	32.3043	35.6281	71.3861	63.7301	53.4607	42.1156	55.8604	49.9548	95.0985	70.3811	60.6478	72.5526	76.0879	75.707	110.971	39.5873	71.8795	67.2624	83.3415	67.841	78.5407	83.4515	73.6536	52.0702	64.2672	87.0595	80.7852
77.6451	73.0528	81.4669	81.7662	63.4656	78.6028	60.8518	20.946	72.3363	32.0123	35.2319	70.4654	62.8555	52.6128	41.3661	55.3052	49.2437	93.7913	69.2569	61.2703	71.8299	75.1692	74.4561	109.99	39.2925	71.1241	66.2999	81.7304	66.7825	77.2498	82.5227	72.5453	51.4857	63.6988	86.0852	80.2072
76.8117	72.3675	80.3295	80.2815	62.764	77.2412	60.3658	20.574	71.2466	31.7007	34.8219	69.4996	61.9446	51.7537	40.5789	54.7421	48.5005	92.3637	68.0645	61.911	71.0893	74.2072	73.113	108.926	38.982	70.3324	65.1788	80.0808	65.6536	75.9248	81.5568	71.6455	51.0696	63.1099	85.2331	79.5899
75.9284	71.6621	78.9561	78.7374	62.0443	75.8174	59.8593	20.1864	70.0887	31.3637	34.3934	68.5002	60.9893	50.84	39.7852	54.1674	47.6468	91.0567	66.8588	62.5927	70.3214	73.2011	71.6877	107.784	38.6877	69.5085	64.1256	78.432	64.471	74.5784	80.5309	70.6101	50.3694	62.5003	84.2526	78.9165
75.0052	70.9218	77.8124	77.1783	61.2628	74.3195	59.3159	19.795	68.8563	30.9983	33.9539	67.4858	60.0392	49.9314	38.9678	53.4889	46.8336	89.5811	65.58	63.2946	69.5118	72.1994	70.1733	106.562	38.3512	68.6524	63.058	76.7845	63.19	73.1713	79.47	69.5871	49.9065	61.8835	83.19	78.2279
74.0239	70.1568	76.534	75.5775	60.4758	72.7479	58.7257	19.3855	67.6046	30.6083	33.5147	66.4145	59.0297	48.9891	38.129	52.8065	45.9437	88.0962	64.2474	63.9967	68.631	71.1147	68.6279	105.289	38.0252	67.7894	61.9555	75.132	61.8572	71.7341	78.3643	68.4467	49.1835	61.2407	82.1381	77.495
73.019	69.364	74.9891	73.9661	59.6375	71.1117	58.1113	18.968	66.3649	30.2076	33.059	65.311	57.9892	48.0121	37.2977	52.0975	45.0464	86.8548	62.8744	64.6374	67.7035	69.9924	67.051	103.98	37.6743	66.8587	60.7656	73.4282	60.4466	70.2743	77.2048	67.4171	48.641	60.5743	80.9017	76.7452
71.9617	68.5466	73.7486	72.3127	58.7799	69.4058	57.4326	18.5441	65.0685	29.7816	32.5894	64.1855	56.9121	46.9843	36.4411	51.3511	44.12	85.2406	61.4573	65.1092	66.6882	68.8523	65.453	102.645	37.3045	65.9231	59.5896	71.6874	58.9688	68.8006	76.0254	66.2807	47.7675	59.8846	79.7712	75.9609
70.8648	67.701	72.178	70.6191	57.8866	67.6894	56.7309	18.1099	63.6634	29.3398	32.0444	63.0045	55.8116	45.9379	35.5947	50.5891	43.1944	83.8349	60.074	65.3085	65.6312	67.6823	63.8741	101.287	36.9056	65.01	58.4958	69.9047	57.4324	67.3149	74.8007	64.9651	47.2397	59.1664	78.3703	75.1585
69.7089	66.8207	70.8126	68.9108	56.9952	65.9357	55.9844	17.6748	62.1484	28.8867	31.5057	61.7594	54.6859	44.8643	34.7412	49.7916	42.2151	82.3047	58.5786	65.2687	64.5411	66.5329	62.2906	99.8782	36.499	64.0445	57.2483	68.0858	55.8188	65.815	73.5415	63.8817	46.3255	58.4313	77.0646	74.3157
68.5419	65.912	69.4679	67.1587	56.0281	64.1517	55.2228	17.2454	60.5182	28.4252	30.9377	60.4524	53.5336	43.7612	33.8993	48.9697	41.2125	80.7525	57.0483	65.0766	63.4245	65.2629	60.6811	98.4311	36.0695	63.0344	56.0252	66.2127	54.1399	64.3077	72.2533	62.594	45.6961	57.6784	75.6086	73.4582
67.3096	64.9626	67.8541	65.3751	55.0699	62.3454	54.4202	16.801	58.824	27.9318	30.369	59.1644	52.3695	42.632	33.0409	48.1264	40.213	79.3693	55.4958	64.7984	62.281	64.0377	59.1156	96.9376	35.6317	62.0092	54.7249	64.3502	52.3983	62.7804	70.9399	61.3587	44.7514	56.908	74.2878	72.5701
66.0398	63.9813	66.4154	63.5984	54.0707	60.5119	53.5815	16.3604	57.0652	27.449	29.7428	57.868	51.1892	41.4773	32.1553	47.2539	39.1962	77.6698	53.9005	64.4574	61.1217	62.7365	57.5649	95.3947	35.1567	60.8882	53.5169	62.4866	50.5951	61.2122	69.6158	60.0554	43.7787	56.1325	72.7321	71.6328
64.7358	62.9737	64.9605	61.781	53.0692	58.6498	52.7259	15.9223	55.243	26.9417	29.1218	56.5464	49.9675	40.2905	31.262	46.3634	38.1424	76.2606	52.2885	64.0241	59.9039	61.4224	56.0431	93.8566	34.6474	59.7466	52.1003	60.5752	48.7362	59.5821	68.2435	58.8236	43.0732	55.339	71.385	70.6822
63.4435	61.9375	63.2529	59.9624	52.0102	56.7489	51.8325	15.4697	53.4284	26.4513	28.4708	55.2176	48.7496	39.0916	30.3535	45.4531	37.0701	74.4199	50.6557	63.499	58.6591	60.091	54.4918	92.2908	34.0982	58.5445	50.7841	58.6415	46.8049	57.9437	66.8048	57.5274	41.9567	54.5316	69.6565	69.7175
62.0643	60.8538	61.9091	58.1456	50.9371	54.8166	50.9016	15.0045	51.6395	25.9364	27.7954	53.8535	47.5205	37.8662	29.4609	44.5202	36.0164	72.6023	49.026	62.8739	57.3537	58.6903	52.9129	90.7223	33.5454	57.2773	49.46	56.6874	44.8457	56.269	65.3488	56.0639	41.2717	53.7271	68.1838	68.7261
60.6912	59.75	60.1436	56.3282	49.8288	52.8722	49.9602	14.5302	49.8447	25.4301	27.1161	52.4435	46.3001	36.6296	28.5725	43.5546	34.9441	70.864	47.39	62.1343	56.01	57.2701	51.3054	89.1193	32.9466	55.9426	48.1469	54.7417	42.8364	54.5679	63.8384	54.8449	40.1149	52.9048	66.4239	67.7111
59.2528	58.6212	58.6419	54.5151	48.7125	50.9093	48.951	14.0397	47.9994	24.9193	26.4288	51.0173	45.0529	35.3553	27.7021	42.5995	33.8678	68.9498	45.7588	61.2846	54.6586	55.8169	49.7073	87.4953	32.3179	54.5682	46.8465	52.8186	40.8219	52.8568	62.3036	53.3668	39.2888	52.0761	64.7859	66.6817
57.8219	57.4649	57.2236	52.7101	47.571	48.905	47.9255	13.5497	46.1058	24.4264	25.7106	49.5992	43.8133	34.0381	26.845	41.6099	32.7975	67.3348	44.1333	60.3131	53.2586	54.3704	48.1402	85.8284	31.647	53.1226	45.4141	50.8076	38.7961	51.1368	60.7308	52.008	38.0098	51.2385	62.8503	65.6104
56.3743	56.2942	55.5568	50.904	46.4023	46.897	46.8519	13.0459	44.1862	23.9088	24.9749	48.124	42.5587	32.6989	25.9907	40.591	31.7393	65.4949	42.5082	59.2253	51.834	52.8719	46.569	84.1415	30.9682	51.6154	44.1614	48.8063	36.7884	49.4299	59.0941	50.6172	37.2074	50.4014	61.2409	64.5215
54.8684	55.0924	53.9564	49.1195	45.2035	44.907	45.754	12.5392	42.2292	23.3941	24.2214	46.6402	41.2796	31.3275	25.1493	39.5796	30.6879	63.7727	40.8718	58.0492	50.3514	51.3607	44.9929	82.4076	30.2528	50.0886	42.7864	46.7916	34.7943	47.7031	57.4572	49.2392	35.871	49.544	59.2931	63.4101
53.3626	53.8704	52.4334	47.2899	43.9912	42.9295	44.6249	12.0335	40.2467	22.8811	23.458	45.1599	40.0341	29.9437	24.3089	38.5388	29.6468	61.9987	39.2454	56.7132	48.835	49.8386	43.3916	80.6428	29.5427	48.5036	41.4612	44.8445	32.8284	45.9892	55.7538	47.8396	35.0453	48.6823	57.5992	62.2995
51.802	52.6118	50.5392	45.472	42.7699	40.9545	43.4812	11.5289	38.3033	22.344	22.6844	43.7208	38.7768	28.5614	23.4755	37.4867	28.6151	60.2101	37.6024	55.1757	47.2883	48.2934	41.7372	78.8713	28.7887	46.8545	40.0995	42.9154	30.9122	44.2595	54.043	46.3074	33.7552	47.8089	55.966	61.1798
50.2155	51.3218	49.0304	43.6833	41.518	39.0007	42.3058	11.0263	36.4292	21.7919	21.9077	42.2648	37.517	27.1926	22.6354	36.4007	27.6092	58.4051	35.9773	53.3591	45.6878	46.7433	40.0826	77.1133	28.0306	45.208	38.8968	41.0143	29.0636	42.553	52.2965	45.044	32.5287	46.9198	53.8666	59.9963
48.6136	50.0075	47.1316	41.8938	40.2493	37.0449	41.0965	10.5226	34.6498	21.2316	21.1312	40.8177	36.2549	25.8173	21.8006	35.3168	26.5963	56.6356	34.3291	51.3736	44.074	45.172	38.433	75.3451	27.2238	43.5042	37.5738	39.1009	27.2654	40.8557	50.5362	43.4729	31.5982	46.0255	52.2576	58.7954
46.9761	48.6448	45.3376	40.1011	38.9863	35.0725	39.8614	10.0282	32.9312	20.6651	20.3648	39.3828	34.9821	24.4451	20.984	34.2171	25.6234	54.7717	32.6321	49.3369	42.4275	43.5874	36.7877	73.5391	26.4096	41.7608	36.0703	37.1746	25.5474	39.1826	48.7543	42.0668	30.3078	45.1244	50.0635	57.5453
45.3339	47.248	43.7955	38.3209	37.6616	33.1097	38.6067	9.53306	31.2767	20.0465	19.6202	37.9597	33.7117	23.0976	20.1776	33.1028	24.6459	52.875	30.9247	47.2574	40.7478	41.9962	35.1734	71.7103	25.5784	40.0091	34.7618	35.2251	23.9087	37.5287	46.9361	40.6992	29.4508	44.2271	48.514	56.2518
43.6722	45.8235	41.9248	36.5098	36.3576	31.1748	37.3208	9.04178	29.7135	19.4298	18.9033	36.5249	32.4313	21.7781	19.3714	31.9847	23.7102	51.0043	29.196	45.1905	39.064	40.4068	33.5745	69.8371	24.7279	38.25	33.4341	33.2772	22.3415	35.8928	45.0915	39.2735	28.2447	43.3324	46.2944	54.9248
42.0106	44.3503	39.9555	34.7346	35.0102	29.2666	36.0276	8.54827	28.1914	18.8079	18.2151	35.1027	31.1712	20.4946	18.5912	30.8469	22.8168	48.9848	27.4274	43.1542	37.3949	38.8089	32.0059	67.9701	23.8785	36.496	32.088	31.3791	20.873	34.3039	43.2343	37.8771	27.289	42.4458	44.6759	53.5184
40.3559	42.8501	38.2935	32.9617	33.6522	27.4273	34.7247	8.04633	26.6717	18.1853	17.5563	33.7149	29.9128	19.2498	17.8277	29.696	21.9584	46.9769	25.6649	41.0947	35.7598	37.2262	30.4842	66.093	23.0232	34.7933	30.5609	29.5763	19.4817	32.7128	41.3627	36.4238	26.0119	41.556	42.521	52.0902
38.7039	41.3275	36.1635	31.1749	32.2829	25.6134	33.425	7.5374	25.1739	17.5316	16.9411	32.3403	28.7077	18.0482	17.0913	28.5109	21.1468	44.8393	23.8783	39.0524	34.1327	35.6396	29.0175	64.1955	22.1757	33.0753	29.3076	27.7952	18.1861	31.1529	39.4711	35.1512	25.1479	40.6789	40.9989	50.6044
37.0442	39.7801	34.4593	29.4089	30.9265	23.8509	32.1312	7.01781	23.7331	16.9002	16.3573	30.9507	27.5688	16.8852	16.3763	27.3043	20.3844	42.6299	22.1026	37.0406	32.5258	34.0813	27.6226	62.279	21.3175	31.3528	27.992	26.0458	16.9583	29.6103	37.5755	33.6351	23.8619	39.8102	39.0005	49.0998
35.4249	38.2224	32.5177	27.6406	29.5301	22.1114	30.8604	6.48599	22.3981	16.269	15.8033	29.5795	26.463	15.7574	15.6797	26.0943	19.6745	40.6909	20.3151	35.0469	30.9859	32.5509	26.2891	60.3216	20.4743	29.6216	26.4661	24.3535	15.8109	28.0969	35.6705	32.3117	23.0816	38.9482	37.2381	47.5719
33.8222	36.6556	30.6332	25.9153	28.1465	20.4323	29.5954	5.94422	21.1719	15.6357	15.2709	28.2407	25.4034	14.6621	14.9733	24.8809	19.0136	38.5324	18.5324	33.0757	29.5369	31.0243	25.0216	58.318	19.6696	27.8241	25.1392	22.7053	14.7316	26.6215	33.7812	31.0852	21.9079	38.097	35.4445	46
32.2441	35.1024	28.9981	24.2108	26.8024	18.8051	28.3477	5.3934	20.0761	15.019	14.7623	26.9063	24.3796	13.6007	14.2711	23.6518	18.4018	36.5343	16.7785	31.1409	28.1785	29.5086	23.8105	56.3118	18.8544	26.023	23.9454	21.1123	13.7172	25.208	31.8859	29.6967	20.8844	37.2558	33.6337	44.3786
30.7107	33.5586	27.215	22.5467	25.4341	17.1863	27.1344	4.85089	19.0626	14.405	14.2821	25.6225	23.376	12.557	13.5714	22.4211	17.8292	34.5545	15.0502	29.2439	26.9316	28.0114	22.6478	54.2769	18.0962	24.2216	22.6401	19.5383	12.7544	23.8147	30.0312	28.4043	19.9923	36.4212	32.0782	42.695
29.218	32.0441	25.2428	20.9423	24.0857	15.6171	25.9757	4.31605	18.0922	13.7965	13.818	24.3783	22.3864	11.5489	12.9006	21.2041	17.2946	32.5002	13.3894	27.4011	25.7908	26.5323	21.5336	52.2174	17.3803	22.4443	21.1668	17.9625	11.8435	22.4838	28.1951	27.0694	18.9071	35.5665	30.2522	40.9356
27.7492	30.5524	23.7526	19.3915	22.7764	14.101	24.8861	3.80099	17.1066	13.1976	13.3733	23.1829	21.4596	10.5588	12.2767	20.0135	16.78	30.7379	11.8047	25.6217	24.7471	25.0722	20.4629	50.1696	16.7047	20.7294	19.978	16.3894	10.9807	21.1904	26.3979	25.8369	18.1187	34.727	28.6289	39.1119
26.3224	29.1026	21.8944	17.8979	21.5138	12.6412	23.8742	3.29995	16.093	12.6088	12.9448	22.0144	20.5019	9.58577	11.7063	18.8609	16.2895	28.6395	10.3359	23.9105	23.7893	23.6356	19.437	48.1077	16.0844	19.0789	18.8546	14.8774	10.1664	19.9447	24.6477	24.4632	17.1442	33.9119	27.1616	37.2142
24.9508	27.6774	20.3864	16.4647	20.2737	11.1953	22.9337	2.81763	15.1159	12.0141	12.5125	20.8942	19.6345	8.63599	11.1975	17.7707	15.8276	26.7442	8.95772	22.2702	22.9006	22.2238	18.4509	46.0589	15.5188	17.5234	17.4876	13.4389	9.39442	18.7439	22.9527	23.227	16.2889	33.0984	25.8341	35.2344
23.6174	26.298	18.8829	15.0888	19.1082	9.79318	22.043	2.34386	14.1626	11.4432	12.0808	19.7949	18.7869	7.70475	10.7302	16.7572	15.3677	24.827	7.68963	20.7189	22.0663	20.827	17.4968	44.0498	14.9949	16.0672	16.3075	12.0676	8.67392	17.6044	21.3425	22.1388	15.2416	32.3325	24.4284	33.1817
22.332	24.9518	17.4112	13.7559	17.9835	8.43943	21.2068	1.88512	13.2471	10.8762	11.6507	18.747	18.0051	6.7849	10.2725	15.8458	14.9144	22.799	6.51583	19.2641	21.2869	19.456	16.5649	42.099	14.5183	14.7012	15.2767	10.7132	8.00277	16.5345	19.7904	20.8653	14.4951	31.5791	23.4644	31.0603
21.0875	23.6353	16.0854	12.4886	16.9392	7.13689	20.3947	1.43566	12.3847	10.3068	11.2102	17.758	17.2031	5.86997	9.81406	15.0043	14.4734	21.0848	5.42925	17.9082	20.5333	18.1101	15.6435	40.2007	14.0833	13.4094	14.2538	9.39944	7.38374	15.5499	18.3408	19.7028	13.4538	30.8511	22.1268	28.8909
19.8841	22.3145	14.8026	11.2785	15.9476	5.89346	19.5926	0.999188	11.5944	9.77049	10.7865	16.8225	16.4486	4.96319	9.37951	14.2398	14.0537	19.0896	4.41015	16.6225	19.7969	16.8193	14.7404	38.3907	13.6748	12.1839	13.0597	8.15529	6.80091	14.6334	16.9801	18.5807	12.8078	30.1482	21.2427	26.7216
18.7039	21.0127	13.3792	10.1357	15.0158	4.70711	18.8191	0.594511	10.8733	9.26131	10.3321	15.9327	15.7333	4.05457	8.97668	13.56	13.6561	17.3658	3.43848	15.4163	19.0665	15.5907	13.8498	36.6104	13.2854	11.0212	12.0546	6.95945	6.25465	13.7784	15.7067	17.4752	11.8272	29.4657	20.0909	24.5899
17.5501	19.7224	12.323	9.05262	14.1406	3.56883	18.0514	0.188025	10.151	8.78562	9.8925	15.0633	15.0302	3.15778	8.62212	12.934	13.2883	15.6762	2.50195	14.2837	18.3313	14.4498	12.9753	34.9008	12.9082	9.90367	11.1877	5.79193	5.72336	12.9978	14.5135	16.3435	11.0746	28.8025	19.2504	22.5188
16.4236	18.4504	11.0268	8.04428	13.3257	2.46349	17.292	-0.193	9.40267	8.32553	9.46816	14.2039	14.3518	2.24893	8.28362	12.3565	12.9506	13.9445	1.6068	13.216	17.5873	13.3818	12.1215	33.2408	12.5416	8.81387	10.1607	4.67079	5.20684	12.262	13.3901	15.3466	10.3421	28.1578	18.1215	20.5433
15.2916	17.2062	9.9785	7.09525	12.5635	1.42494	16.5423	-0.568285	8.63114	7.90637	8.98459	13.3433	13.7086	1.34824	7.93038	11.8196	12.6717	12.4965	0.780692	12.2013	16.8509	12.3887	11.2721	31.6338	12.1865	7.72896	9.19041	3.57803	4.70285	11.5481	12.3275	14.478	9.54449	27.5279	17.3988	18.6744
14.1713	16.0193	9.027	6.19936	11.8338	0.377081	15.8069	-0.919376	7.83238	7.50166	8.48418	12.4853	13.0989	0.464884	7.57218	11.3133	12.4529	10.8354	0.0254225	11.2099	16.1389	11.4688	10.421	30.0784	11.8467	6.64979	8.3316	2.47577	4.21097	10.8249	11.314	13.4827	8.93771	26.894	16.3941	16.9273
13.0547	14.8872	8.06522	5.33365	11.1415	-0.637289	15.0931	-1.27471	7.07326	7.14641	8.04047	11.6402	12.5217	-0.386678	7.23207	10.8496	12.2909	9.33108	-0.646231	10.2671	15.4637	10.6338	9.56155	28.5899	11.5184	5.59928	7.53228	1.38914	3.75902	10.0951	10.3364	12.6359	8.26912	26.2387	15.7146	15.2876
11.9361	13.8284	7.1695	4.483	10.4871	-1.62522	14.4135	-1.71222	6.35118	6.80871	7.49522	10.8156	11.9907	-1.17761	6.93696	10.4126	12.1975	7.92215	-1.24242	9.35657	14.808	9.89113	8.6941	27.1621	11.2041	4.58537	6.54034	0.366062	3.32416	9.34703	9.38964	11.8661	7.63523	25.5489	15.0003	13.7746
10.8305	12.8563	6.39938	3.63885	9.89246	-2.55474	13.7949	-2.09949	5.66477	6.52968	7.01449	10.0281	11.4999	-1.85777	6.72629	10.0006	12.1386	6.49067	-1.75913	8.52213	14.1856	9.24071	7.82487	25.7932	10.9041	3.62724	5.72779	-0.54644	2.91002	8.62179	8.52629	11.0955	6.99979	24.8162	14.3094	12.3854
9.73697	11.9653	5.53796	2.81591	9.33559	-3.3966	13.2747	-2.48081	5.02782	6.28916	6.52285	9.3028	11.0429	-2.42791	6.62948	9.62367	12.0944	5.36897	-2.16791	7.73819	13.5882	8.66831	6.95645	24.4908	10.6288	2.74274	4.96335	-1.34711	2.52111	7.9366	7.91155	10.354	6.46153	24.0481	13.8504	11.1991
8.70052	11.1553	4.92182	2.02713	8.83085	-4.10744	12.8024	-2.82575	4.42654	6.09113	6.06362	8.68814	10.6176	-2.91533	6.58376	9.2768	12.0501	4.18163	-2.45883	7.01439	13.0358	8.16689	6.10777	23.2731	10.3718	2.02572	4.2004	-2.05508	2.14338	7.31284	7.52646	9.71066	5.83938	23.2935	13.4747	10.3656
7.77188	10.4255	4.2408	1.29108	8.35363	-4.67901	12.4254	-3.15934	3.81396	5.97771	5.67526	8.2695	10.2125	-3.34182	6.56912	8.95585	12.0302	3.18141	-2.60157	6.32609	12.5383	7.71922	5.2849	22.148	10.1395	1.48212	3.42161	-2.64973	1.77631	6.75579	7.46499	9.13141	5.43116	22.5828	13.1734	9.83309
6.95566	9.76659	3.66805	0.610437	7.92637	-5.13047	12.1316	-3.43347	3.15223	5.99998	5.31013	8.11254	9.81941	-3.70925	6.58329	8.66277	12.0318	2.18895	-2.62373	5.66832	12.1335	7.31732	4.49988	21.1409	9.94119	1.05139	2.77324	-3.13586	1.40839	6.25666	7.53948	8.51406	4.90993	21.9591	12.9262	9.45691

## Sheet: FU-hip-sagittal-descent
FAS_324	FAS_331	FAS_601	FAS_602	FAS_603	FAS_604	FAS_605	FAS_606	FAS_608	FAS_611	FAS_616	FAS_617	FAS_623	FAS_630	FAS_632	FAS_638	FAS_643	FAS_647	FAS_650	FAS_652	FAS_653	FAS_654	FAS_658	FAS_659	FAS_666	FAS_668	FAS_669	FAS_670	FAS_671	FAS_901	FAS_902	FAS_905	FAS_906	FAS_910	FAS_911	FAS_916
1.95428	-5.62675	-3.19949	-4.93469	0.656677	-4.62812	2.46351	-11.7866	-13.3993	-8.20492	3.54777	-24.3639	-3.04497	11.6981	-19.0211	0.898193	-8.70048	1.20399	-2.41728	1.83754	12.892	2.92859	-2.26322	1.76861	8.85098	-19.3168	-2.78343	-0.679038	-14.2388	-23.9436	3.71782	0.810766	-19.4035	-8.23004	1.40299	6.76425
2.34239	-5.48495	-2.98607	-4.747	0.755558	-4.24481	2.8881	-11.5979	-12.8263	-8.14035	3.62168	-23.9676	-2.79635	11.5699	-18.659	0.999686	-8.72248	1.34845	-2.01885	2.42161	13.2066	2.99462	-1.8494	1.9721	8.9988	-19.1361	-2.46544	-0.457278	-13.9577	-23.5262	4.08049	1.44869	-19.035	-7.97699	1.47055	6.93802
3.22103	-4.91621	-2.78236	-4.49352	0.950242	-3.73471	3.27343	-11.3945	-12.0675	-7.93535	3.72204	-23.4619	-2.55216	11.404	-18.0091	1.15084	-8.74582	1.4625	-1.42178	3.07161	13.7745	3.13636	-1.4012	2.19609	9.16471	-18.8354	-1.98037	-0.118587	-13.5465	-22.9891	4.62094	2.17018	-18.6212	-7.52729	1.58703	7.17979
3.8381	-4.63811	-2.41294	-4.23871	1.31506	-3.03326	3.6819	-11.1704	-11.1277	-7.70398	3.80968	-22.6697	-2.26411	11.1986	-17.0963	1.34271	-8.6627	1.69516	-0.668526	3.73561	14.4303	3.24523	-0.837511	2.49175	9.32363	-18.5548	-1.35537	0.252983	-13.1105	-22.3261	5.24942	3.09944	-18.0708	-7.04017	1.83335	7.44705
4.72244	-3.99382	-2.01461	-3.9746	1.70896	-2.10836	4.31768	-10.9457	-9.94469	-7.19682	3.96729	-21.972	-1.91286	10.9416	-16.0027	1.58538	-8.58272	1.95495	0.209605	4.43367	15.2121	3.37531	-0.199614	2.69602	9.5918	-18.2591	-0.686949	0.612459	-12.7084	-21.5421	5.92951	4.17216	-17.3876	-6.47262	2.19285	7.72309
5.92513	-3.37325	-1.4487	-3.67766	1.99857	-1.01528	4.81343	-10.689	-8.58617	-6.57164	4.09349	-20.9615	-1.5618	10.6509	-14.8094	1.89049	-8.31445	2.30748	1.14906	5.19372	16.0643	3.55918	0.685105	3.07505	9.82205	-17.9372	0.133305	1.09546	-12.1344	-20.5134	6.68252	5.27388	-16.6532	-5.73124	2.58352	8.081
6.99924	-2.35109	-0.79273	-3.33027	2.48573	0.0399655	5.50438	-10.3886	-7.24025	-5.97052	4.22505	-19.9155	-1.11616	10.3418	-13.6347	2.14489	-8.02092	2.75351	2.32092	5.91808	17.0822	3.75082	1.60918	3.42001	10.1339	-17.4962	1.01698	1.50643	-11.6735	-19.4473	7.50995	6.38987	-15.7757	-4.91864	3.2293	8.49349
8.23951	-1.49785	-0.312483	-2.88412	2.92661	1.04483	6.1201	-10.0428	-5.85082	-5.33187	4.39034	-18.7749	-0.627973	10.1188	-12.4927	2.52577	-7.27647	3.15889	3.49258	6.73169	18.0479	3.91425	2.61719	3.82379	10.4983	-16.9459	1.92817	1.96225	-11.1607	-18.3574	8.51818	7.61347	-14.8126	-4.0895	3.8979	8.88485
9.42027	0.0413629	0.335247	-2.35082	3.35197	2.15432	6.97258	-9.7176	-4.45004	-4.43444	4.573	-17.3827	-0.214202	9.91956	-11.4107	2.97322	-6.66015	3.60119	4.84477	7.6298	19.0059	4.08055	3.46557	4.16772	10.7925	-16.4193	2.94918	2.48166	-10.5702	-17.0549	9.5071	8.97271	-13.796	-3.12507	4.46526	9.29156
10.7741	0.933881	1.01792	-1.84788	3.87766	3.2355	8.07239	-9.22077	-3.32441	-3.66855	4.77165	-15.9654	0.243886	9.75659	-10.4511	3.515	-5.81752	4.15887	6.20277	8.62297	20.0961	4.30337	4.36722	4.65598	11.132	-15.8952	3.99972	3.03256	-9.96117	-15.8159	10.4644	10.3609	-12.4502	-2.19902	5.05188	9.71087
12.111	2.85598	1.64935	-1.32729	4.59749	4.49402	9.01213	-8.64151	-1.98228	-2.91992	5.04194	-14.1901	0.70629	9.70998	-9.59645	4.21064	-4.92745	4.78885	7.64242	9.66816	21.1941	4.52158	5.35028	5.14301	11.5239	-15.3957	5.01909	3.67891	-9.31783	-14.3472	11.3637	11.8156	-11.2412	-1.21113	5.87695	10.1047
13.4727	3.93354	2.43896	-0.69618	5.23656	5.77643	10.1241	-8.05488	-0.746222	-2.22124	5.35171	-12.5665	1.18939	9.81428	-8.78337	4.94077	-4.05765	5.3363	9.01217	10.8224	22.275	4.72699	6.60744	5.66589	11.9157	-14.8588	6.34917	4.37039	-8.60911	-12.8388	12.231	13.2457	-10.0516	-0.0571583	6.45316	10.5406
14.9673	5.79831	3.14467	-0.079451	5.95692	6.87607	11.1355	-7.38337	0.495213	-1.34332	5.67413	-10.7451	1.73481	10.0057	-7.99175	5.75294	-3.20314	6.01855	10.355	11.9652	23.5557	4.95247	7.77839	6.09233	12.3317	-14.2312	7.36335	5.10639	-7.7252	-11.4062	13.191	14.8849	-8.57702	0.77487	6.96794	11.0103
16.4635	7.22348	3.96666	0.481594	6.83297	7.98462	12.5234	-6.593	1.77282	-0.384462	5.9608	-8.71958	2.33179	10.1877	-7.2361	6.62309	-2.55562	6.76415	11.6762	13.2958	24.8389	5.27788	8.85982	6.63418	12.7507	-13.576	8.53801	5.9957	-6.85018	-9.89624	14.192	16.5712	-7.09517	1.84171	7.68732	11.4462
18.2192	8.80259	4.72879	1.11642	7.67101	9.15842	13.75	-5.8439	2.94324	0.598488	6.29409	-6.77373	2.89987	10.4125	-6.52525	7.59528	-1.6468	7.49805	12.9809	14.7693	26.2217	5.54851	9.82611	7.16907	13.3214	-12.9807	9.80342	6.87106	-5.80565	-8.15398	15.1791	18.3767	-5.43173	2.84778	8.32013	11.8962
19.4458	9.96293	5.41777	1.90495	8.65232	10.3101	15.1595	-5.0991	3.98961	1.50682	6.68157	-5.10064	3.5387	10.6203	-5.84309	8.55608	-0.930128	8.21098	14.3288	16.3448	27.8786	5.84608	11.0583	7.69648	13.7873	-12.4245	10.8054	7.71164	-4.61462	-6.548	16.1863	20.0525	-3.86551	4.05656	8.86604	12.4115
21.1074	11.8783	6.28273	2.7632	9.74537	11.6103	16.7804	-4.21144	5.12212	2.68534	6.9684	-3.13726	4.11738	10.8488	-5.12408	9.6402	-0.0248735	9.11506	15.5962	18.1062	29.7784	6.19835	12.256	8.22489	14.4305	-11.6982	12.1175	8.55359	-3.48132	-4.78249	17.213	21.8216	-2.04832	5.04518	9.51288	12.8625
22.7127	12.7237	7.3017	3.62817	11.0288	12.9644	18.1444	-3.6212	6.37902	3.90665	7.22614	-1.23478	4.74358	11.13	-4.3413	10.8106	0.983975	9.96429	16.9939	20.0367	31.6194	6.53738	13.8451	8.82376	15.0894	-10.8698	13.507	9.44979	-2.28522	-3.01085	18.3586	23.6036	-0.337827	6.48258	10.2053	13.3795
24.1494	14.8157	8.32654	4.50998	12.3526	14.2576	19.2701	-2.60097	7.72002	5.16123	7.5591	0.755327	5.42851	11.4627	-3.5289	11.9418	1.86927	10.7993	18.373	22.0072	33.3691	6.9866	15.2844	9.40764	15.8721	-10.0877	14.6979	10.3908	-0.767446	-1.42255	19.678	25.2209	1.73528	7.57954	10.8866	13.9297
25.8718	15.8761	9.47194	5.39347	13.5008	15.6888	20.6218	-2.00035	9.35223	6.39155	7.84311	2.5564	6.07694	11.8334	-2.68002	13.0288	3.23479	11.6422	19.8124	24.2507	35.4542	7.45508	16.4814	10.0173	16.5408	-9.28185	16.4914	11.3467	0.656473	0.149001	20.7777	26.7165	3.53894	8.82502	11.5231	14.5
27.1936	17.5713	10.588	6.47574	15.0552	17.0374	21.9516	-1.21209	10.951	7.86303	8.09015	4.31435	6.91529	12.2388	-1.78406	13.9831	4.23613	12.511	21.2486	26.5356	37.2944	7.88771	17.8539	10.5979	17.205	-8.5181	17.9599	12.3043	2.04368	1.89482	21.9184	28.1821	5.52441	10.1984	12.4469	15.0666
28.9395	19.1115	12.0139	7.54155	16.6407	18.3298	23.6855	-0.378145	12.6	9.49312	8.35465	6.32478	7.71098	12.6895	-0.849346	14.9814	5.47049	13.614	22.7164	28.6879	39.2254	8.44496	19.4504	11.3078	18.113	-7.61254	19.4568	13.3238	3.88722	3.37934	23.0877	29.5045	7.38354	11.5563	13.2952	15.6918
30.8969	20.7371	13.4616	8.57354	18.2432	19.5557	24.9013	0.333713	14.4332	11.0741	8.616	7.99606	8.54422	13.186	0.0768926	16.0825	6.59886	14.5769	24.1608	31.0205	41.0996	9.07113	21.0487	11.8983	18.7309	-6.69286	21.3245	14.5523	5.42439	4.89757	24.2169	30.6966	9.40484	12.7446	14.1047	16.2432
32.5344	22.215	14.9064	9.79003	19.7261	21.0123	26.3252	1.03988	16.458	12.6342	8.8241	9.69342	9.36447	13.7475	1.01447	17.0991	7.87081	15.6998	25.6514	33.4501	42.8697	9.70597	22.9261	12.5207	19.8063	-5.92256	22.7664	15.6658	7.08009	6.46669	25.5586	31.956	11.3938	14.2055	15.0821	16.8353
34.5083	23.8899	16.7377	11.086	21.6228	22.4035	27.976	1.8273	18.3097	14.3414	9.01863	11.3311	10.209	14.4175	1.95614	18.0615	8.70882	16.6633	27.1271	35.7524	44.6307	10.3982	24.5504	13.1619	20.633	-5.2143	24.3978	16.7061	8.82027	7.85634	26.8521	33.1002	13.0519	15.7	16.0058	17.4762
36.1158	24.9537	18.5519	12.2415	23.1651	23.7485	29.543	2.59619	20.5398	16.4131	9.23067	12.8285	11.0975	15.2777	2.90467	19.072	9.73083	17.812	28.5208	38.1813	46.293	11.1709	26.0764	13.8553	21.5789	-4.60235	26.1232	17.8914	10.6446	9.35691	28.2721	34.3266	14.8972	17.0032	17.0328	18.1646
38.007	26.9941	20.357	13.4447	24.5445	25.0667	30.8019	3.2637	22.6212	18.338	9.42504	14.5268	12.1612	16.1272	3.88408	20.0978	10.8324	19.2208	30.0981	40.2607	47.8432	11.923	27.9804	14.6008	22.4743	-3.92659	27.6065	19.0989	12.2191	10.9508	29.4373	35.4006	17.0852	18.8837	18.143	18.845
39.8271	28.3069	22.4171	14.8587	26.3621	26.3175	32.1879	4.07024	24.5431	20.1929	9.59824	16.0314	13.1138	17.0243	4.94681	21.0954	11.4833	20.446	31.4962	42.4022	49.2025	12.7384	29.9362	15.4501	23.3222	-3.16364	29.1806	20.3426	14.0178	12.2925	30.876	36.4965	18.9775	20.4509	19.4409	19.6874
41.5127	30.0811	24.5134	16.3995	27.872	27.5129	33.6699	4.62186	26.6785	22.1468	9.79727	17.4253	14.2193	17.9515	6.39206	21.969	12.4273	21.6841	33.0027	44.8551	50.8303	13.8357	31.8743	16.1908	24.3879	-2.46104	30.9355	21.4639	15.774	13.912	32.2813	37.5523	20.7622	22.0048	20.7272	20.4992
43.4235	31.523	26.8605	17.7631	29.2672	29.0226	35.2739	5.48496	28.5236	23.9788	10.0577	18.7674	15.4179	19.5408	8.14829	22.8595	13.2738	23.2334	34.4499	46.7945	52.6048	14.6551	33.8285	17.1289	25.4578	-1.79355	32.3275	22.4969	17.2486	15.5687	33.7719	38.5014	22.3821	23.6713	21.9552	21.3847
45.0705	33.1063	29.2008	19.2899	30.5612	30.3243	36.511	6.19845	30.4823	25.927	10.2849	20.017	16.5976	20.5978	9.60339	23.9342	14.0401	24.4967	35.9896	49.0459	54.2022	15.6117	35.7624	18.1083	26.7066	-1.16014	33.863	23.633	18.8896	17.1599	34.9813	39.5419	24.099	25.2952	23.2735	22.3773
47.0007	34.8466	31.0838	20.6991	31.9129	31.7276	38.2156	6.955	32.5418	27.6411	10.5108	21.2143	17.8521	21.7987	10.3479	24.9118	14.8735	25.6966	37.6124	51.1131	55.5622	16.8762	37.5275	18.9116	27.7262	-0.471122	35.5201	24.8224	20.3139	18.6678	36.1568	40.5586	25.871	26.7766	24.5537	23.2877
48.4485	36.4669	33.4105	22.2321	33.3632	32.9973	39.7546	7.80519	34.6785	29.479	10.806	22.5503	19.2405	22.9165	11.0037	25.9711	15.8089	26.895	39.2506	53.3081	57.184	18.0766	39.6309	19.6607	28.6458	0.289877	36.8884	25.9749	21.5988	20.1789	37.3129	41.5054	27.4855	28.9707	26.2392	24.1933
50.073	37.823	35.7126	23.8129	34.6281	34.0287	41.3705	8.87964	36.6646	31.3441	11.0684	23.7003	20.5047	23.9652	12.1209	26.884	16.5344	28.0074	41.0343	55.5747	58.636	19.1366	41.6357	20.6422	29.7495	1.01961	38.3427	27.1287	23.0887	21.5579	38.3977	42.4389	29.2066	30.1485	27.5192	25.2763
51.7643	39.2121	37.9585	25.2607	36.0587	35.3266	42.6528	9.78027	38.7869	33.4888	11.333	25.0391	21.9012	25.0308	13.6698	27.8745	17.3429	29.0201	42.7948	57.5122	60.0529	20.396	43.1042	21.4728	30.8209	1.79766	40.0912	28.2984	24.6865	23.0042	39.4997	43.3202	30.8206	32.4259	29.0139	26.3761
53.1956	40.7261	40.1334	26.7809	37.3113	36.4743	44.1643	10.715	40.57	35.4276	11.6504	26.1075	23.2092	26.0123	15.3635	28.7831	18.0855	30.1151	44.4577	59.6109	61.2747	21.8599	44.7905	22.3527	32.1449	2.51577	41.2784	29.4297	26.0102	24.4936	40.4703	44.1894	32.5321	33.6384	30.6067	27.3995
54.8533	41.8443	42.4472	28.4957	38.5665	37.5933	46.196	12.1374	42.3361	37.4601	12.0758	27.1356	24.6068	26.9716	17.2426	29.7382	18.6276	31.0933	45.9879	61.6177	62.6697	23.2529	46.5112	23.2126	33.1487	3.19424	43.0578	30.546	27.688	25.9453	41.4728	45.1123	34.2977	35.501	31.9723	28.5229
55.9511	43.4371	44.5839	29.9023	39.6861	38.9695	47.7966	12.9677	44.0365	39.5694	12.4972	28.3178	26.1014	27.9891	19.4118	30.5598	19.4185	32.0716	47.7308	63.6801	64.0526	24.4939	48.0535	24.1238	34.3459	3.92547	44.4589	31.5979	29.1845	27.5029	42.3216	46.008	35.9692	36.8645	33.2863	29.5173
57.3418	44.651	46.4261	31.4796	40.9842	40.1487	49.1303	14.2004	45.6122	41.7857	12.9389	29.3565	27.7099	28.9336	21.9186	31.4533	20.0017	33.1275	49.3485	65.6358	65.3855	25.8153	49.615	25.0733	35.2646	4.54475	45.6827	32.5871	30.5222	29.3553	43.3881	47.1449	37.5835	38.685	34.6218	30.4156
58.8277	45.7992	48.3029	32.9433	42.4535	41.2868	50.5027	15.3386	47.1752	43.7103	13.5001	30.4578	29.1559	29.7431	24.7165	32.2476	20.5149	34.2857	50.9041	67.6394	66.6697	27.3781	51.2556	26.0146	36.2139	4.93467	47.3023	33.5518	32.0149	31.1231	44.3324	48.1604	39.4102	39.6272	36.5112	31.427
59.9936	46.76	50.2379	34.5504	43.5335	42.5343	52.3549	16.2908	48.8019	45.5229	13.9901	31.4489	30.8052	30.6229	27.7576	33.1142	21.1489	35.5006	52.3646	69.6283	67.8165	28.793	52.5512	26.8559	37.4456	5.30167	48.6779	34.4797	33.6155	33.0754	45.4427	49.3366	40.8513	41.3463	37.5953	32.6969
61.2456	48.0339	52.1211	36.022	44.776	43.8684	53.9028	17.3296	50.2752	47.3523	14.4271	32.407	32.3422	31.4086	31.0312	33.9304	21.6732	36.6588	53.9578	71.5305	68.9294	30.3865	54.1241	27.7268	38.4753	5.78282	49.7683	35.3538	34.8838	35.0003	46.3805	50.6101	42.5442	42.5457	39.0071	33.7194
62.3453	48.9135	54.1792	37.8072	45.854	45.0329	55.3219	18.2005	51.514	48.8518	14.8355	33.422	33.738	32.1577	34.4668	34.6561	22.2925	37.735	55.563	73.3483	70.1768	31.709	55.5548	28.5582	39.4789	6.25845	51.1672	36.1884	36.2371	36.6415	47.3513	51.7833	43.8485	43.9705	40.7029	34.7885
63.4974	50.1528	55.6839	39.3209	46.9462	46.1717	57.1064	19.1529	52.9512	50.2072	15.2711	34.3943	35.1507	32.9157	37.8956	35.3935	22.7844	38.8244	57.1031	74.9515	71.1629	33.1554	57.1495	29.4704	40.4718	6.795	52.4097	37.0276	37.6598	38.1892	48.379	52.9622	45.0967	44.9923	42.0838	35.7984
64.5922	50.7588	57.5156	40.8899	47.995	47.4429	58.6461	19.9395	54.1816	51.3578	15.59	35.2354	36.7009	33.6298	41.2738	36.0827	23.4104	39.7882	58.6634	76.6514	72.2989	34.4019	58.7257	30.3987	41.5351	7.2694	53.5868	37.8224	38.7839	39.8026	49.3774	54.1178	46.5857	46.4927	43.4865	36.7404
65.4932	51.8995	59.4334	42.3502	49.1931	48.6761	60.1061	20.9064	55.4134	52.5774	15.8762	36.1993	38.0209	34.2406	44.5761	36.7166	23.9964	40.8754	60.2392	78.2845	73.2908	35.7927	60.2653	31.2475	42.4142	7.75074	54.8658	38.5272	40.0571	41.3232	50.2977	55.4132	47.9094	47.2004	45.0073	37.6663
66.4945	52.6795	61.0375	43.823	50.3724	49.8998	61.5471	21.6062	56.7564	53.6599	16.1956	36.9373	39.4718	34.8972	47.6991	37.2832	24.5335	41.9476	61.8024	79.9129	74.3947	37.1575	61.782	32.2352	43.2821	8.27536	55.8925	39.2356	41.1544	43.0063	51.1508	56.5463	49.4774	48.7346	46.6875	38.7505
67.4196	53.7315	62.7228	45.2151	51.2706	51.2444	63.0265	22.6108	57.932	54.7804	16.4798	37.791	40.8224	35.4983	50.5761	37.9523	25.101	42.8635	63.1629	81.4845	75.4189	38.1567	63.4279	33.1206	44.0658	8.84535	57.0423	39.9222	42.181	44.8714	51.9737	57.6935	50.5979	49.562	47.8266	39.6946
68.3211	54.4892	64.34	46.7676	52.2675	52.339	64.7891	23.4166	58.8547	55.8836	16.7723	38.6137	42.1111	36.0317	53.1617	38.5625	25.5357	43.7012	64.4584	82.965	76.2911	39.4852	64.9799	33.958	44.8397	9.43002	58.1547	40.5701	43.2119	46.5873	52.6894	58.9015	51.7679	50.7806	49.2655	40.5543
69.0048	55.4356	65.812	48.0979	53.1811	53.5175	66.133	24.3107	59.9106	57.0004	17.0902	39.4403	43.3792	36.5521	55.4402	39.208	26.0687	44.8341	65.4875	84.2942	77.3983	40.8576	66.3972	34.9749	45.5307	9.92618	59.0011	41.2781	44.2925	48.2112	53.575	60.0871	53.0951	51.5939	50.7756	41.5297
69.9064	56.0628	67.4388	49.4462	54.1083	54.731	67.4813	25.1494	60.8375	58.1996	17.4903	40.2644	44.8333	37.1151	57.359	39.7856	26.411	45.8632	66.4765	85.6645	78.299	42.0174	67.8922	35.8068	46.198	10.3624	59.8353	41.9224	45.2218	50.1894	54.2743	61.3885	54.3066	52.6645	51.9953	42.4347
70.649	57.1109	68.7416	50.7082	55.0164	55.982	69.2761	25.9586	61.6871	59.2969	17.8573	41.0177	46.1341	37.6159	58.9459	40.4374	26.8439	47.0997	67.279	86.9136	79.2852	42.8994	69.3859	36.6068	46.8256	10.9552	60.8786	42.5596	46.2069	51.7335	55.1518	62.5233	55.4661	53.4593	53.1959	43.2171
71.5081	57.6521	70.2367	51.9175	55.9181	57.0235	70.677	26.7781	62.6424	60.2821	18.2105	41.8019	47.6334	38.1771	60.2855	41.0493	27.1132	48.3437	68.2049	88.0066	80.2683	44.059	70.6293	37.5343	47.4959	11.4321	61.4951	43.2092	47.1235	53.6091	55.7739	63.5343	56.583	54.4185	54.5643	44.1568
72.2348	58.4936	71.6802	53.1704	56.8473	58.1169	72.0061	27.413	63.5052	61.2219	18.6591	42.439	48.8647	38.6979	61.5732	41.6747	27.3983	49.2376	69.1457	89.0888	80.9684	44.96	72.0066	38.6234	48.111	12.024	62.3524	43.8441	47.9413	55.2793	56.4046	64.4012	57.6351	55.1947	55.7294	45.0401
72.7443	59.0853	73.0738	54.5411	57.6076	59.0928	73.1671	28.1129	64.2909	62.1576	19.0504	42.9707	50.0558	39.1256	62.9648	42.2753	27.6631	50.3144	70.1179	90.0903	81.838	45.7037	73.1876	39.5652	48.7378	12.5003	62.991	44.4757	48.7414	56.6365	57.0336	65.1969	58.8027	56.0625	56.6844	45.7818
73.5444	59.835	74.2856	55.7782	58.4924	60.1876	74.5226	28.6637	65.0804	62.8893	19.4273	43.4108	51.2073	39.5444	64.4204	42.829	27.8933	51.4562	71.1858	90.9698	82.5373	46.5874	74.2929	40.3184	49.3669	12.9145	63.4448	45.1007	49.5724	58.1191	57.5376	66.0481	59.8033	56.8397	57.9188	46.6484
74.1605	60.2667	75.4562	56.8534	59.3267	61.146	76.0792	29.2542	65.8507	63.5371	19.7805	44.2089	52.5239	40.0634	65.8388	43.4295	28.1338	52.4594	72.2102	91.7793	83.242	47.4184	75.6411	41.1505	49.9744	13.3311	63.987	45.7285	50.2993	59.5281	58.0668	66.861	60.8639	57.7885	59.0044	47.4737
74.7114	61.0193	76.7441	58.1837	60.2417	62.0401	77.372	29.7429	66.4637	64.1596	20.1534	45.0206	53.6352	40.5839	67.1555	43.9558	28.3764	53.3835	73.3415	92.4352	83.9539	48.1578	76.7595	42.0121	50.3641	13.8477	64.6309	46.2867	50.9761	60.8802	58.5957	67.6056	61.7252	58.3891	59.9914	48.0972
75.3306	61.3848	78.0557	59.2775	60.9974	62.7986	78.5798	30.2073	67.1841	64.7733	20.423	45.7456	54.9407	41.12	68.3225	44.4664	28.693	54.3291	74.3892	93.1165	84.5774	48.9758	77.6516	42.8972	50.9445	14.1377	64.9723	46.7913	51.6593	62.3068	59.1298	68.3836	62.6691	59.3076	60.9313	48.7389
75.7784	62.0975	79.0265	60.5496	61.7218	63.5893	79.6833	30.6364	67.8792	65.2696	20.682	46.3125	56.0824	41.6267	69.3278	44.8801	28.8992	55.2137	75.4614	93.577	85.1814	49.8476	78.5111	43.5984	51.6887	14.4412	65.5015	47.2611	52.22	63.6742	59.694	69.1719	63.5193	59.8263	61.9068	49.3313
76.3124	62.4092	80.2259	61.774	62.51	64.3764	80.8964	30.9852	68.5475	65.7137	20.9272	46.8616	57.0515	42.0911	70.1653	45.3161	29.2265	56.0188	76.2982	94.3322	85.5724	50.4232	79.253	44.4468	52.2387	14.7415	65.9756	47.7075	52.793	64.8639	60.3023	69.8649	64.2898	60.4205	62.739	49.8774
76.682	62.9493	81.0948	63.1891	63.2019	65.2864	81.9594	31.3814	69.2301	66.1596	21.1166	47.3426	58.0497	42.5197	70.9624	45.6669	29.4453	56.8392	77.0384	94.9758	85.8916	51.1607	80.0929	45.1842	52.7975	15.0356	66.3138	48.1246	53.3235	65.9805	60.7831	70.5471	64.9522	61.0493	63.5633	50.4801
77.025	63.3423	82.0393	64.3757	64.0187	66.041	82.9886	31.7156	69.856	66.5059	21.2611	47.7554	59.1615	42.9585	71.729	45.9815	29.6763	57.6972	77.6668	95.5469	86.2337	51.8685	81.1017	45.9507	53.3152	15.3862	66.7313	48.5146	53.8015	67.1482	61.2595	71.2338	65.5616	61.5565	64.393	51.0944
77.4748	63.6996	82.8795	65.6113	64.6927	66.7625	84.3943	32.0582	70.4142	66.8476	21.3743	48.1129	60.2602	43.3959	72.4651	46.2495	29.9713	58.4878	78.2736	96.1518	86.5464	52.3953	81.8834	46.6757	53.8138	15.7545	67.0328	48.9107	54.2361	68.1353	61.6424	71.7511	66.1342	62.0141	65.1301	51.6016
77.7742	64.016	83.4659	66.7569	65.3622	67.4846	85.3573	32.3494	70.9775	67.15	21.4611	48.4859	61.254	43.8129	73.0938	46.5364	30.1794	59.0371	78.7702	96.715	86.8136	52.9125	82.5786	47.2734	54.2414	16.0285	67.2764	49.3089	54.6427	69.0042	62.0654	72.1765	66.7154	62.5066	65.8588	52.0302
78.088	64.366	84.1636	67.8261	65.8791	68.1943	86.1912	32.6487	71.5461	67.4609	21.5453	48.8249	62.1887	44.2106	73.6648	46.8125	30.4353	59.6302	79.2745	97.272	86.9935	53.4505	83.1289	47.8702	54.8186	16.3945	67.5684	49.7147	55.0055	69.5608	62.3984	72.5854	67.2864	62.8884	66.4728	52.3971
78.3613	64.5887	84.8364	68.8491	66.4447	68.8671	87.0473	32.8966	72.0479	67.7362	21.6356	49.1603	63.0432	44.5809	74.186	47.1249	30.6515	60.1516	79.8468	97.7684	87.178	53.9026	83.6491	48.4866	55.284	16.7241	67.784	50.0601	55.3346	69.8627	62.6941	72.9815	67.7664	63.3035	67.0494	52.7559
78.7194	64.9412	85.2713	69.9554	67.1208	69.5501	88.0506	33.1557	72.5299	67.979	21.7251	49.4495	63.8417	44.887	74.6652	47.4773	30.881	60.7006	80.3273	98.233	87.3452	54.3273	84.1081	49.0571	55.6605	17.0652	67.9453	50.3284	55.6365	70.1088	62.9427	73.3918	68.171	63.6434	67.5449	53.1217
78.9133	65.141	85.8462	70.8729	67.632	70.1443	88.9414	33.3375	72.9258	68.1518	21.7995	49.7528	64.6074	45.1483	75.148	47.78	31.0513	61.1335	80.7438	98.6834	87.5372	54.7816	84.5564	49.5847	56.0655	17.4095	68.1504	50.5449	55.9169	70.2898	63.1577	73.8217	68.5227	64.0298	68.1156	53.4439
79.1338	65.4166	86.2725	71.7068	68.1251	70.7271	89.6078	33.4777	73.2965	68.3289	21.8641	50.0032	65.4125	45.3991	75.6352	48.1882	31.2563	61.5449	81.0741	99.0421	87.7444	55.0795	84.8327	50.0661	56.438	17.6792	68.2562	50.7332	56.1647	70.3568	63.3579	74.2558	68.7952	64.2995	68.52	53.7557
79.3253	65.6112	86.7109	72.497	68.5798	71.2585	90.2169	33.6773	73.6071	68.4633	21.929	50.2513	66.0533	45.6389	76.1053	48.5398	31.3982	61.9747	81.4433	99.3532	87.932	55.401	85.0315	50.5049	56.7894	18.0376	68.3642	50.9152	56.3838	70.4279	63.6042	74.6269	69.0733	64.6762	68.8993	53.9891
79.4534	65.8174	87.0891	73.0546	69.0063	71.806	90.7898	33.806	73.9153	68.5791	21.9956	50.535	66.5959	45.8769	76.4925	48.8022	31.5144	62.4346	81.7844	99.6528	88.1077	55.7271	85.1874	50.9551	57.1357	18.2693	68.4525	51.0793	56.5685	70.4415	63.8154	74.9287	69.2957	64.9032	69.2895	54.1544
79.5911	65.9966	87.3366	73.6225	69.3349	72.3511	91.1653	33.9601	74.209	68.6409	22.0529	50.792	67.0793	46.1092	76.7991	49.0102	31.6931	62.9005	82.0782	99.9452	88.3091	55.9937	85.3198	51.2576	57.4168	18.5613	68.4862	51.1894	56.7219	70.4323	64.0275	75.2342	69.4984	65.2059	69.5808	54.3023
79.701	66.1328	87.6245	74.0899	69.7165	72.9104	91.5557	34.0869	74.4692	68.6996	22.1116	50.9982	67.5109	46.3011	77.0827	49.2886	31.7765	63.3286	82.339	100.222	88.4914	56.1566	85.4089	51.5535	57.6838	18.7174	68.5134	51.2394	56.8387	70.457	64.2008	75.5071	69.6726	65.4354	69.853	54.4253
79.7894	66.3167	87.9057	74.3904	70.033	73.3673	91.8592	34.2186	74.7318	68.723	22.1591	51.1686	67.9051	46.4718	77.437	49.4788	31.9003	63.6971	82.5479	100.485	88.6573	56.3903	85.4766	51.7431	57.9234	18.8442	68.5316	51.2591	56.9275	70.6565	64.3635	75.7834	69.843	65.657	70.081	54.5382
79.8925	66.4228	88.1341	74.5854	70.2221	73.889	92.0998	34.3155	74.9648	68.7237	22.2172	51.2879	68.264	46.6175	77.8486	49.636	31.985	64.0032	82.7828	100.749	88.841	56.5646	85.5186	51.9321	58.1164	18.9856	68.5109	51.2846	56.9971	70.8843	64.5284	76.0569	70.0035	65.8537	70.2681	54.6235
79.9539	66.5735	88.3227	74.7581	70.3825	74.338	92.3311	34.4009	75.1384	68.7111	22.281	51.3837	68.5168	46.7653	78.2302	49.7755	32.069	64.254	83.05	101.016	88.9972	56.6673	85.5491	52.1425	58.2787	19.2159	68.4701	51.3554	57.0452	71.2013	64.71	76.2975	70.1559	66.0708	70.4075	54.6746
80.0119	66.6646	88.4862	74.7784	70.496	74.7302	92.5047	34.4563	75.2791	68.7023	22.3332	51.4445	68.7354	46.8811	78.535	49.9861	32.1356	64.5474	83.3291	101.26	89.1171	56.7937	85.5841	52.3433	58.4673	19.3329	68.4089	51.4325	57.0759	71.5325	64.8439	76.4876	70.2777	66.2037	70.5356	54.7133
80.0551	66.7728	88.6082	74.7268	70.6135	75.0519	92.6199	34.4742	75.4435	68.6562	22.3914	51.4575	68.916	46.9316	78.7949	50.1546	32.2	64.8501	83.5909	101.465	89.246	56.9195	85.6508	52.5091	58.6234	19.4253	68.3506	51.5264	57.1005	71.7388	64.9521	76.6508	70.3528	66.3744	70.6588	54.7433
80.0798	66.835	88.6951	74.6377	70.7195	75.2893	92.719	34.4923	75.5562	68.6019	22.4421	51.4854	69.0774	46.9165	79.063	50.2973	32.2541	65.0771	83.801	101.624	89.3553	56.9966	85.7601	52.6678	58.764	19.4363	68.271	51.6136	57.1214	71.9179	65.0406	76.8228	70.4539	66.4599	70.7294	54.7643

## Sheet: FU-hip-sagittal-ascent
FAS_324	FAS_331	FAS_601	FAS_602	FAS_603	FAS_604	FAS_605	FAS_606	FAS_608	FAS_611	FAS_616	FAS_617	FAS_623	FAS_630	FAS_632	FAS_638	FAS_643	FAS_647	FAS_650	FAS_652	FAS_653	FAS_654	FAS_658	FAS_659	FAS_666	FAS_668	FAS_669	FAS_670	FAS_671	FAS_901	FAS_902	FAS_905	FAS_906	FAS_910	FAS_911	FAS_916
81.0578	68.22	88.2391	73.7123	72.6258	74.9968	93.9531	32.7675	74.5373	65.2665	23.9814	49.7935	69.7179	46.4525	80.2158	52.8645	35.6575	66.2978	84.5708	102.73	89.8856	59.3138	89.3988	53.1758	59.2066	18.9914	63.2058	51.4611	56.2166	71.8652	65.2441	77.4454	72.2105	68.2911	69.9083	53.9608
81.0377	68.2432	88.1756	73.6345	72.6088	74.9706	93.9316	32.7285	74.4106	65.2824	23.9928	49.7367	69.7356	46.3935	80.1548	52.8339	35.6173	66.2509	84.4412	102.735	89.8627	59.2646	89.4065	53.1866	59.223	18.995	63.153	51.4096	56.2079	72.4505	65.2249	77.3568	72.1878	68.2618	69.8656	53.997
81.0209	68.2807	88.1172	73.5406	72.5674	74.9542	93.9022	32.6859	74.2803	65.286	24.0082	49.697	69.743	46.3471	80.0651	52.9266	35.576	66.1177	84.3406	102.71	89.857	59.2123	89.3902	53.188	59.2131	18.9642	63.0702	51.3881	56.1911	71.6287	65.2234	77.1708	72.1241	68.2178	69.8062	54.0063
80.9807	68.3123	88.0176	73.3999	72.5245	74.9291	93.8528	32.672	74.1139	65.2861	24.0182	49.576	69.7618	46.3023	79.8788	52.8851	35.5135	65.9021	84.1608	102.675	89.8359	59.1244	89.3615	53.1748	59.2103	18.9422	62.9663	51.361	56.1547	70.5478	65.1816	76.8856	72.065	68.16	69.7072	53.9783
80.9143	68.3544	87.9107	73.2532	72.4936	74.8947	93.8039	32.6613	73.8673	65.2463	24.0366	49.4288	69.7741	46.2495	79.676	52.8225	35.4451	65.7431	83.9819	102.603	89.797	59.0247	89.3433	53.1402	59.2069	18.9262	62.8382	51.3479	56.1019	69.4418	65.1226	76.5775	71.9883	68.0395	69.612	53.9165
80.8241	68.3855	87.7684	73.0897	72.4136	74.8202	93.7449	32.6466	73.4634	65.1836	24.0333	49.2083	69.7704	46.1717	79.4129	52.751	35.3416	65.5223	83.6621	102.521	89.7245	58.8956	89.3127	53.1117	59.1918	18.846	62.7078	51.3241	56.0369	68.1762	65.0787	76.1127	71.8929	67.9063	69.4164	53.8354
80.7105	68.3991	87.5459	72.8341	72.3325	74.7465	93.6654	32.6173	72.9619	65.1227	24.0291	48.9714	69.7583	46.0729	79.0736	52.6663	35.258	65.3547	83.2528	102.415	89.6189	58.7219	89.2767	53.0495	59.1641	18.7907	62.5328	51.3013	55.9348	66.9931	65.0031	75.5903	71.742	67.7891	69.2246	53.7738
80.5577	68.3965	87.3737	72.5735	72.2143	74.661	93.5153	32.5696	72.4598	64.9965	24.0143	48.6937	69.7237	45.9509	78.6591	52.6112	35.1125	65.2394	82.8574	102.267	89.5025	58.5065	89.2297	52.9688	59.1321	18.6514	62.3446	51.2523	55.7705	65.8232	64.9194	74.9386	71.5731	67.5715	68.989	53.6597
80.377	68.3933	87.0845	72.3208	72.0414	74.5446	93.3355	32.5124	71.8086	64.8653	23.9788	48.3454	69.66	45.8195	78.1843	52.554	34.9875	65.0109	82.3208	102	89.295	58.3182	89.1322	52.8928	59.0744	18.5283	62.167	51.1311	55.5512	64.4668	64.8493	74.4326	71.3557	67.3314	68.7036	53.5511
80.1425	68.3842	86.7438	72.0187	71.868	74.3819	93.1089	32.4342	71.171	64.7439	23.9326	47.9106	69.6091	45.6699	77.6587	52.4608	34.7646	64.7581	81.8421	101.523	89.0698	57.9427	88.9498	52.8087	59.0237	18.3708	61.8803	51.0037	55.2663	63.0355	64.7203	73.6572	71.0797	67.082	68.4129	53.439
79.9146	68.3491	86.355	71.556	71.6034	74.1766	92.8053	32.3712	70.3346	64.5897	23.8727	47.4695	69.5334	45.5244	77.0953	52.3554	34.6155	64.4761	81.2339	100.964	88.7853	57.6648	88.6049	52.6906	58.9825	18.2592	61.6194	50.804	54.9083	61.8251	64.5699	72.9065	70.7599	66.7269	68.0889	53.316
79.5796	68.3034	85.9274	71.1048	71.3691	73.9116	92.4587	32.2966	69.4326	64.399	23.7976	46.9172	69.3783	45.3783	76.4616	52.211	34.2857	64.1475	80.6405	100.244	88.445	57.2742	88.1369	52.5262	58.8764	18.1359	61.3036	50.5956	54.4324	60.387	64.4016	72.0966	70.3601	66.4182	67.6445	53.1522
79.2781	68.2447	85.4848	70.6174	70.9411	73.6463	92.0819	32.2067	68.4828	64.235	23.7077	46.4335	69.2504	45.2147	75.7473	52.039	34.0141	63.8232	79.9578	99.3753	88.0812	56.8653	87.6778	52.3367	58.7471	18.0097	60.9121	50.3332	53.9223	59.0727	64.181	71.3958	69.9184	66.0144	67.2818	52.9943
78.8957	68.1029	84.9449	70.046	70.5809	73.3005	91.647	32.1138	67.5065	64.0432	23.618	45.9003	69.1003	45.021	74.9617	51.8616	33.6465	63.3392	79.1632	98.3921	87.6328	56.357	87.1215	52.1853	58.5816	17.8286	60.5251	50.0747	53.2955	57.754	63.9562	70.5375	69.425	65.7025	66.7703	52.7684
78.5536	68.0356	84.2966	69.2952	70.1258	72.8324	91.0798	31.9614	66.4331	63.8338	23.5243	45.324	68.8363	44.8031	74.1231	51.6051	33.2993	62.8005	78.404	97.2838	87.0827	55.8739	86.3648	51.955	58.4534	17.6784	60.0274	49.7831	52.65	56.2192	63.6541	69.6437	68.8662	65.3759	66.2207	52.5808
78.1604	67.9225	83.6765	68.5886	69.4964	72.2741	90.555	31.7756	65.3298	63.6512	23.4348	44.6139	68.5572	44.589	73.2234	51.3893	32.8574	62.1694	77.5042	96.2754	86.5188	55.2991	85.3909	51.6382	58.1897	17.4949	59.4684	49.4045	51.8664	54.5708	63.3758	68.82	68.315	64.9736	65.726	52.3855
77.6955	67.7891	83.0046	67.9588	69.0391	71.828	89.8928	31.4755	64.087	63.4401	23.3288	43.914	68.289	44.3244	72.2879	51.0644	32.2771	61.4769	76.5634	95.0565	85.8814	54.675	84.5645	51.345	57.9177	17.2381	59.0367	49.0685	51.0823	53.0392	63.0265	67.8542	67.6846	64.5731	65.09	52.1317
77.1715	67.5664	82.0455	67.1302	68.2314	71.0392	89.2888	31.2167	62.9463	63.1568	23.2259	43.1094	67.9965	44.0729	71.2951	50.7442	31.9441	60.6906	75.4384	93.6861	85.2876	53.9239	83.6606	51.0514	57.6681	17.0218	58.359	48.6034	50.0519	51.1863	62.682	66.8453	67.0184	64.0712	64.4704	51.836
76.6274	67.3661	81.4236	66.272	67.7161	70.3612	88.5044	30.8604	61.5265	62.8586	23.1346	42.3839	67.5658	43.7889	70.2145	50.4267	31.2905	59.865	74.2723	92.2705	84.6691	53.182	82.4915	50.6894	57.3043	16.8399	57.7775	48.1284	49.0775	49.5326	62.3389	65.8034	66.2531	63.6405	63.8289	51.5811
76.1568	67.2215	80.4088	65.3673	66.8838	69.601	87.7708	30.4339	60.2505	62.5351	23.0218	41.5923	67.2255	43.4891	68.997	50.0244	30.8906	59.0345	73.1681	90.9883	83.8552	52.3795	81.1186	50.2513	56.8885	16.6273	57.0652	47.5966	48.0766	47.9279	61.862	64.8577	65.5407	63.0206	63.2451	51.2917
75.3654	66.8944	79.4943	64.4305	66.0999	68.9397	86.8765	30.1136	58.7096	62.0941	22.9029	40.804	66.8016	43.1788	67.69	49.6009	30.098	58.0687	71.929	89.3801	83.0641	51.706	79.8689	49.8078	56.4756	16.3724	56.2857	47.0671	46.8204	45.9149	61.4459	63.8382	64.8361	62.3532	62.2717	50.8966
74.7461	66.6113	78.7759	63.3285	65.2699	67.872	85.9672	29.6469	57.2502	61.6836	22.7799	39.9038	66.2134	42.847	66.2747	49.1428	29.6011	57.1897	70.6365	87.8746	82.1647	50.9281	78.7286	49.244	55.9619	16.0722	55.5333	46.587	45.5166	44.1718	61.0921	62.7047	64.0865	61.7249	61.6361	50.5137
74.0085	66.2384	77.2668	62.2896	64.2971	67.0417	84.7753	29.1422	55.7128	61.2135	22.6474	39.1242	65.6388	42.4767	64.7307	48.615	28.7919	56.1883	69.2529	86.1603	81.2481	49.8812	76.8611	48.6829	55.4731	15.7957	54.5326	46.001	44.2057	42.3424	60.5423	61.679	63.4206	60.9713	60.695	50.0571
73.2959	65.774	76.5884	61.1248	63.5413	65.7682	83.6644	28.6458	54.0382	60.6819	22.5148	38.3572	65.0317	42.1136	63.0409	48.1423	28.2878	54.9507	67.7471	84.6942	80.3197	49.1222	75.3016	48.1532	54.9504	15.5081	53.5473	45.4946	42.8817	40.5772	60.0365	60.6031	62.705	60.2605	59.8818	49.6637
72.4723	65.5007	75.1913	59.9639	62.4861	64.8801	82.3948	28.1451	52.4499	60.0861	22.3665	37.4095	64.4197	41.6524	61.2243	47.5627	27.4613	53.7708	66.1158	83.1443	79.2648	47.926	73.5809	47.4758	54.353	15.1076	52.7208	44.7858	41.4594	39.1331	59.5467	59.554	62.0424	59.3639	58.8837	49.0868
71.7586	64.8637	73.8213	58.7791	61.4023	63.8613	81.1732	27.5875	50.5232	59.5089	22.2123	36.5532	63.6215	41.2018	59.2319	47.0342	26.7705	52.6	64.2789	81.4221	78.1277	46.8576	72.15	46.836	53.7468	14.7308	51.5834	44.1298	39.9779	37.5668	59.0148	58.3661	61.3441	58.513	57.7285	48.6069
70.8303	64.4459	72.4676	57.3672	60.3803	62.8762	79.9839	27.0311	48.7958	58.7534	22.0722	35.4337	62.9164	40.7355	57.1275	46.4129	26.0407	51.4664	62.5329	79.6668	77.0655	45.8871	70.0984	46.1051	53	14.3949	50.507	43.46	38.2671	36.0084	58.4004	57.3353	60.522	57.7775	56.9462	48.066
69.9453	63.9831	70.868	55.9532	59.3041	61.5095	78.5897	26.5338	46.7954	58.0911	21.9095	34.4334	62.1735	40.2443	54.8998	45.7753	25.115	50.1776	60.6645	78.0046	76.0896	44.5075	67.9987	45.3662	52.5068	13.9909	49.4362	42.7076	36.7739	34.4058	57.7374	56.0143	59.7144	56.9765	55.7368	47.5538
69.1833	63.3936	69.8826	54.7315	58.1764	60.3315	77.1769	25.8311	44.8091	57.4358	21.7249	33.5167	61.2629	39.7487	52.656	45.1097	24.4112	48.9492	58.6918	76.299	74.8778	43.5698	66.0429	44.4383	51.775	13.5316	48.2787	41.9799	35.3054	33.0077	57.1157	54.7922	58.7318	56.1065	54.718	46.8628
68.136	62.957	68.34	53.3335	57.1317	59.0361	75.9393	24.9809	42.8087	56.6587	21.5431	32.4984	60.3566	39.2007	50.3493	44.3508	23.3823	47.742	56.8356	74.6498	73.7696	42.4587	64.3774	43.6228	50.9281	13.1033	47.1267	41.187	33.7741	31.504	56.5516	53.5994	57.7979	55.1934	53.2619	46.2006
67.058	62.3596	66.758	51.924	55.6194	57.8788	74.0172	24.3559	40.7722	55.952	21.3429	31.6825	59.3723	38.5907	48.0382	43.7184	22.7226	46.5044	54.8171	72.7725	72.6068	40.8248	62.233	42.7894	50.3146	12.6422	45.6395	40.4866	32.0289	30.2138	55.7594	52.3902	56.864	54.363	52.13	45.2939
66.0583	61.6533	65.2978	50.4569	54.6143	56.5457	72.6108	23.3918	38.7866	55.2649	21.1168	30.6484	58.4072	37.9613	45.7559	42.8536	21.7009	45.2567	52.8544	70.9973	71.2372	39.9382	60.0036	42.0839	49.388	12.0841	44.2788	39.5896	30.5001	28.8992	55.0255	51.2343	55.8199	53.6089	51.1615	44.6081
64.9703	60.9619	63.6116	49.2196	53.4437	55.1942	71.2088	22.628	36.8437	54.3469	20.8672	29.5265	57.3105	37.3476	43.4576	42.0891	20.7772	44.1958	50.7451	69.093	70.0078	38.2857	58.004	41.1776	48.6046	11.5161	43.2194	38.7908	28.963	27.4905	54.39	49.7826	54.781	52.5104	49.6238	43.9152
63.7636	60.2972	62.1716	47.8657	51.8739	54.041	69.8265	21.8136	34.6627	53.5129	20.5987	28.5528	56.1832	36.6312	41.2154	41.381	19.7542	42.9766	48.662	67.2676	68.7826	36.7935	56.2949	39.9476	47.6327	10.8541	41.644	38.0204	27.4698	26.1241	53.629	48.5434	53.6498	51.5825	48.2921	43.1202
62.8284	59.408	60.2293	46.2997	50.6654	52.5654	68.2754	21.1342	32.7516	52.6796	20.3376	27.3694	55.1005	35.9142	39.005	40.5166	19.0091	41.8248	46.6835	65.2515	67.3579	35.7035	54.1677	39.0517	46.8054	10.2507	40.4587	37.0934	25.7933	24.9131	52.7422	47.2592	52.6278	50.4037	46.9303	42.4431
61.2506	58.7072	58.7383	44.5987	49.0861	51.168	66.8156	20.3067	30.4621	51.7343	20.0275	26.3976	53.909	35.1964	36.8381	39.7018	17.9651	40.7177	44.5923	63.342	66.1666	33.9508	51.4513	38.1253	45.8394	9.89336	39.1951	36.211	24.2875	23.5481	51.8669	46.0122	51.286	49.4992	45.5908	41.7991
60.1221	57.6192	57.1249	43.3694	48.101	49.8949	65.1407	19.3868	28.5872	50.5938	19.6866	25.2411	52.5896	34.4531	34.7185	38.7534	16.9222	39.8426	42.7093	61.1948	64.98	32.5731	49.3283	37.1454	44.7148	9.30945	37.9865	35.2804	22.623	22.3171	51.143	44.6751	50.1338	48.3576	44.345	41.0162
58.8911	56.8079	55.5426	41.7756	46.6105	48.3785	63.476	18.704	26.3518	49.7018	19.3591	24.2411	51.3052	33.6368	32.5517	37.7513	15.9796	38.6773	40.7132	59.3646	63.4762	31.1039	47.4656	36.1323	43.8047	8.86498	36.758	34.4145	21.1907	21.1101	50.1234	43.3806	48.6989	47.0603	42.8861	40.029
57.2919	55.7538	53.7748	40.1326	45.0634	46.892	61.8366	17.7053	24.4158	48.6738	18.9944	23.1193	50.0514	32.8423	30.4838	36.9349	14.9274	37.43	38.9045	57.2891	61.9775	29.4371	45.3592	35.2554	42.6097	8.22802	35.4421	33.3777	19.7222	19.6261	49.0751	42.1484	47.2344	46.2362	41.3981	39.2328
55.6896	54.7379	52.0998	38.4933	43.4986	45.4822	60.2259	16.9479	22.2871	47.4739	18.6244	22.071	48.7462	31.9276	28.4079	35.8669	13.9851	36.2632	37.1555	55.14	60.5439	28.0433	43.0089	34.1909	41.4274	7.62023	34.2133	32.4131	18.078	18.2214	48.4012	40.7122	45.7566	45.1448	40.1953	38.2165
54.421	53.6409	50.3282	37.2487	42.0499	43.9846	58.8206	16.0789	20.2372	46.5184	18.2236	21.0395	47.3047	31.1413	26.4381	35.0244	12.9826	35.309	35.3688	53.1583	58.9312	26.4897	40.6007	33.103	40.4819	6.81466	33.1805	31.542	16.6395	17.0272	47.3403	39.525	44.1176	43.7582	38.563	37.2539
52.83	52.3879	48.246	35.4354	40.8194	42.4439	57.1375	15.2752	18.3852	45.3428	17.8155	20.0179	46.0198	30.2243	24.5151	33.9417	12.1764	33.9972	33.5816	51.233	57.6428	24.8589	38.8567	32.0983	39.119	6.20302	31.7691	30.4683	15.2963	15.5668	46.2301	38.0872	42.6634	42.7051	37.3538	36.2175
50.9698	51.6034	46.8759	33.848	38.9315	41.123	55.4788	14.2658	16.4807	44.2117	17.4361	18.8923	44.7482	29.3502	22.5665	32.8675	11.2429	32.6229	31.6491	49.3434	56.2999	23.4745	36.6695	31.1496	38.17	5.53564	30.4369	29.4894	14.032	14.4788	45.5215	36.9486	41.0364	41.379	35.6173	35.3415
49.7295	50.1923	44.8186	32.0151	37.5989	39.2785	53.7865	13.4111	14.8804	43.1933	17.0204	17.9208	43.209	28.4744	20.7506	31.768	10.0809	31.3224	30.0844	47.3164	54.6489	21.938	34.54	30.0941	36.8931	4.84863	29.2382	28.4999	12.6245	13.1628	44.4717	35.3662	39.3793	40.4123	34.4228	34.4415
47.7672	48.7895	43.3983	30.5288	35.9522	37.6889	51.9549	12.6333	13.3262	41.9525	16.5491	16.8175	41.8773	27.5659	19	30.5179	9.22241	30.0761	28.4743	45.3032	53.0735	20.6866	32.1586	29.1723	35.8701	4.22832	27.8629	27.5242	11.4036	11.8749	43.1776	34.0646	37.7004	39.0676	32.944	33.5436
45.9899	47.6307	41.5286	28.8269	34.5562	35.9371	49.8057	11.6686	11.7137	40.8021	16.1562	15.8568	40.6057	26.5836	17.3513	29.289	8.30716	28.74	26.9115	43.3639	51.6042	19.1599	30.3905	28.0896	34.4964	3.4714	26.6464	26.4665	10.0046	10.6658	42.3684	32.6904	35.9717	37.6324	31.2542	32.4783
44.3662	46.2083	39.7472	27.0539	33.0401	34.7497	47.9824	10.7419	10.1381	39.734	15.7145	14.9104	39.2302	25.6197	15.7438	27.9516	7.48826	27.5951	25.4569	41.6694	50.0773	18.0292	28.4089	26.8376	33.2688	2.75346	25.2225	25.468	8.86242	9.3839	41.0848	31.5119	34.2129	36.7481	29.9603	31.4344
42.4992	45.0161	38.0846	25.6355	31.2535	32.941	46.3004	9.88674	8.56371	38.4282	15.2668	13.8599	37.7144	24.5228	14.2713	26.7465	6.36687	26.3759	23.8854	39.6207	48.582	16.8696	26.3086	25.8005	32.4211	2.15404	24.141	24.5609	7.69159	8.16107	39.9072	30.0663	32.4099	35.462	28.3762	30.3346
40.4618	43.6269	36.1033	23.9779	29.621	31.4496	44.4624	8.82648	7.13502	37.1818	14.8544	12.6187	36.4085	23.5399	12.9215	25.6626	5.42286	25.1386	22.3811	37.9718	47.0748	15.6295	24.3925	24.9718	30.8704	1.4037	23.1988	23.4379	6.52858	6.89404	38.782	28.5756	30.4826	34.0761	27.1188	29.3737
39.1224	42.0999	34.143	22.2928	28.1898	29.541	42.6687	7.7951	5.87848	36.0775	14.3886	11.6282	35.1876	22.5918	11.6293	24.4078	4.65235	23.8342	20.8127	36.2062	45.3482	14.6683	23.0805	24.0089	29.5635	0.555749	21.9159	22.4511	5.22639	5.72024	37.6229	27.3064	28.7587	32.8112	25.6248	28.3285
36.8915	40.6963	32.5354	20.5408	26.6543	28.1525	40.4549	6.83964	4.68054	34.8994	14.0289	10.3259	33.5078	21.6158	10.4106	23.2686	3.66673	22.6232	19.3847	34.6341	43.765	13.7174	21.8296	22.7486	28.4739	-0.313075	21.0709	21.5121	4.13199	4.46261	36.6286	25.923	26.8247	31.5592	24.3077	27.2237
35.2638	39.382	30.5072	19.0001	25.0615	26.3334	38.3892	5.89436	3.70486	33.5277	13.6546	9.3531	32.2204	20.7141	9.23653	21.9059	3.0266	21.4955	17.9675	33.0204	42.2959	12.8213	20.5535	21.6436	27.1908	-0.9617	20.2155	20.5593	3.13414	3.25779	35.2114	24.4669	25.0839	30.3176	22.7602	26.2451
33.9452	37.6042	28.6007	17.3157	23.5673	25.0143	36.4288	4.88787	2.56218	32.4099	13.2028	8.02958	30.9957	19.8624	8.10208	20.7167	2.26685	20.4107	16.5928	31.4647	40.5365	12.0124	19.3597	20.7183	26.1952	-1.71516	19.3039	19.6024	2.09904	2.16883	34.0743	23.0009	23.3264	28.9152	21.5424	25.2917
31.8151	36.0758	27.1926	15.8143	21.9171	23.3365	34.2409	3.93213	1.67758	31.2316	12.9243	6.84025	29.5552	19.0113	6.99431	19.6887	1.63113	19.3535	15.349	29.9993	38.9401	11.2967	18.2127	19.6308	25.0641	-2.56835	18.2756	18.7413	1.11118	0.990632	33.0315	21.707	21.6933	27.4918	20.345	24.274
30.3547	34.801	24.7819	14.422	20.7389	21.9436	32.327	3.07452	0.661124	29.7941	12.5921	5.67993	28.1151	18.2189	5.96436	18.4714	0.742297	18.169	14.0454	28.6595	37.3686	10.6794	17.1341	18.561	23.8151	-3.53697	17.3316	17.9452	0.249795	-0.0715431	31.5891	20.1461	19.7683	26.2965	19.0085	23.2641
28.9166	33.1231	23.4245	12.9037	19.1873	20.5845	30.6715	2.1325	-0.111702	28.5762	12.2689	4.33004	26.8858	17.3261	4.95211	17.4533	0.283395	17.1807	12.8893	27.3175	36.0175	10.1793	15.7741	17.6348	22.6885	-4.17318	16.3829	17.0269	-0.557872	-1.13841	30.5209	18.8091	18.0978	24.9983	18.272	22.3852
27.6132	31.7368	21.6215	11.7066	17.89	18.9766	28.8413	1.40562	-0.948202	27.1994	12.007	3.22656	25.6905	16.6961	3.98143	16.3189	-0.409991	16.3507	11.6825	25.9312	34.4798	9.61093	14.7396	16.7348	21.7141	-5.02053	15.3796	16.2505	-1.29473	-2.3025	29.1172	17.6234	16.5189	23.314	16.9315	21.5789
25.4679	30.1276	19.6006	10.5254	16.449	17.6456	26.7042	0.707337	-1.6776	25.8497	11.7233	1.83859	24.0979	16.2476	2.99314	15.191	-0.803315	15.3556	10.5134	24.6656	33.1205	9.08886	13.752	15.6373	20.8971	-5.83265	14.3404	15.5475	-2.00516	-3.44287	27.9338	16.5288	14.7339	22.0292	16.1564	20.7444
24.4966	28.7267	18.4327	9.19041	15.2457	16.3041	25.2121	0.118448	-2.26648	24.5021	11.5093	0.465797	22.9476	15.8553	1.97578	14.0542	-1.49314	14.4213	9.39466	23.3552	31.7709	8.67828	12.9351	14.7792	19.6858	-6.60595	13.5824	14.8299	-2.69874	-4.47858	26.7777	15.3593	13.0653	20.7252	15.48	20.0211
22.995	26.9423	16.4257	7.96023	14.3312	15.45	23.3303	-0.410658	-2.77748	23.1475	11.2865	-0.704459	21.8222	15.554	0.922523	12.902	-2.00762	13.4656	8.31853	22.2193	30.5002	8.26658	11.9541	14.0084	18.957	-7.23529	12.7206	14.1657	-3.30014	-5.63415	25.2567	14.1223	11.172	19.1392	14.7191	19.1625
21.7349	25.5502	15.2243	6.97738	13.0629	13.9104	21.8683	-0.748039	-3.22099	21.8013	11.0211	-2.25849	20.4243	15.3011	-0.168074	11.7481	-2.39992	12.707	7.34305	20.8962	29.3314	7.86463	11.0431	13.1679	18.3383	-7.9273	11.7034	13.5891	-3.82438	-6.67464	24.2649	13.1875	9.52584	17.938	14.0735	18.4434
20.7038	23.8453	13.743	5.98519	12.3029	13.0073	20.4195	-1.08918	-3.68731	20.4483	10.8313	-3.44522	19.1794	15.0879	-1.29051	10.6594	-2.91045	11.9964	6.34241	19.7581	28.2157	7.55079	10.3632	12.4062	17.6677	-8.75894	10.8703	13.0627	-4.31886	-7.64107	23.0092	12.2302	7.57755	16.7344	13.5215	17.8051
19.4031	21.9774	12.2065	5.00341	11.2994	11.7346	19.3344	-1.42676	-4.2123	19.1383	10.6109	-4.6427	18.1185	14.8941	-2.43819	9.70847	-3.16986	11.226	5.35183	18.7605	26.7537	7.11958	9.68382	11.7958	16.9013	-9.54576	9.95069	12.4955	-4.80885	-8.83741	21.7626	11.2628	5.78733	15.6647	12.8911	17.0409
18.2286	20.8959	11.2012	4.04225	10.6176	11.0466	18.275	-1.67371	-4.64952	17.7263	10.3714	-5.77569	17.0515	14.7599	-3.61343	8.88925	-3.55186	10.6002	4.40775	17.7165	25.7419	6.83437	8.93771	11.0859	16.3671	-10.2697	8.83423	12.0094	-5.23679	-9.84295	20.8678	10.4192	4.08444	14.7943	12.5522	16.3328
17.4032	19.0125	9.95219	3.35605	9.9865	10.0128	17.1672	-2.04219	-5.12205	16.5281	10.1406	-7.05132	15.7734	14.6307	-4.80173	8.0418	-3.79606	10.0074	3.4814	16.7523	24.7746	6.5244	8.12325	10.446	15.8327	-11.0071	8.02192	11.5872	-5.65164	-10.9287	19.8234	9.58058	2.2548	13.5206	12.0345	15.6823
16.3459	17.5953	9.09472	2.49663	9.24584	9.06027	16.0674	-2.37286	-5.53498	15.4045	9.86685	-8.29232	14.8887	14.5644	-5.973	7.28217	-4.07347	9.41466	2.61385	15.8044	23.9904	6.098	7.46999	9.93704	15.2609	-11.7651	7.05741	11.1266	-5.99813	-11.9134	18.7763	8.74911	0.52256	12.5832	11.6392	15.1403
15.1945	16.0019	7.97614	1.53603	8.69091	7.90986	15.2785	-2.68093	-5.98975	14.0688	9.60516	-9.63496	13.9063	14.5519	-7.10191	6.48661	-4.14792	8.86976	1.77338	14.9716	23.1437	5.83965	6.7685	9.48415	14.7969	-12.3547	6.18878	10.6923	-6.39136	-12.7162	18.0198	7.91972	-1.16851	11.6831	11.3192	14.5915
14.413	14.3363	7.01767	0.848728	8.11891	7.179	14.4467	-3.04946	-6.4275	12.9912	9.31905	-10.8151	12.7787	14.5534	-8.1705	5.67645	-4.17397	8.3086	1.01894	14.1114	22.4376	5.49852	6.08669	8.78955	14.4082	-12.8882	5.02741	10.3155	-6.71927	-13.6436	17.2686	7.32865	-2.8213	10.5436	10.9261	14.0853
13.1961	13.1184	6.232	0.22638	7.65659	6.46366	13.5936	-3.28763	-6.81742	12.026	8.91994	-11.9443	11.7417	14.6378	-9.21278	4.98068	-4.16207	7.78078	0.35738	13.2701	21.6026	5.13654	5.22753	8.30199	13.9143	-13.4779	4.0054	9.94034	-7.04487	-14.5143	16.4396	6.63289	-4.40763	9.8427	10.6661	13.6877
12.3421	11.4121	5.31313	-0.506058	7.16436	5.48265	12.9342	-3.57346	-7.25292	10.9046	8.62009	-13.1256	10.8719	14.7297	-10.2363	4.33392	-4.11536	7.20152	-0.289704	12.4401	21.0338	4.89893	4.61164	7.83715	13.4814	-14.0712	3.15867	9.46197	-7.33723	-15.3935	15.9015	5.90013	-5.9892	8.79225	10.3204	13.3569
11.4674	9.9235	4.57979	-1.21956	6.69421	4.5109	12.3568	-3.75093	-7.67324	10.0052	8.26552	-14.2208	9.88843	14.9786	-11.2313	3.75795	-4.0853	6.74425	-0.932411	11.7686	20.465	4.55109	3.93861	7.47651	13.1571	-14.5498	1.96845	8.998	-7.58894	-16.1409	15.4039	5.15911	-7.46344	7.97254	10.1293	12.9789
10.6332	8.20904	3.77401	-1.78362	6.20183	3.56933	11.6464	-3.9335	-8.20293	9.19384	7.83442	-15.1856	8.7461	15.2404	-12.1928	3.17763	-4.06249	6.32363	-1.52278	10.9998	19.9315	4.31562	3.31632	7.08122	12.7841	-15.1766	0.884244	8.55348	-7.86479	-16.8547	14.8752	4.63803	-8.89375	7.2241	9.83685	12.6677
9.34738	7.09648	3.2246	-2.44538	5.77011	2.74339	10.9896	-4.12461	-8.60287	8.36699	7.58116	-16.0363	7.97268	15.4658	-13.0995	2.50427	-4.05342	5.81767	-2.05175	10.3298	19.4121	4.13469	2.5321	6.6599	12.4947	-15.574	0.0412454	8.0096	-8.12397	-17.5218	14.2937	4.06434	-10.1743	6.17757	9.57915	12.2891
8.67176	5.73308	2.51452	-3.07691	5.29741	1.62813	10.3786	-4.30931	-8.94901	7.42098	7.17583	-16.6741	7.09974	15.704	-13.9456	2.06642	-4.05103	5.32364	-2.53133	9.65757	18.9996	3.90991	1.77275	6.27679	12.1882	-16.0848	-0.91645	7.49493	-8.3864	-18.1539	13.9386	3.54372	-11.4569	5.5652	9.37662	12.0133
7.78266	3.81486	1.9792	-3.59167	4.863	0.779928	9.80308	-4.52798	-9.28665	6.64463	6.9571	-17.1925	6.14313	15.9052	-14.7495	1.61699	-4.07608	4.90612	-2.95438	8.97438	18.6006	3.76783	1.15051	5.92465	11.9054	-16.4804	-1.94281	7.01595	-8.58702	-18.9668	13.4783	3.11446	-12.4831	4.81894	9.05249	11.6708
6.66679	2.64369	1.542	-4.15014	4.36282	-0.359163	9.15783	-4.80778	-9.61788	5.79171	6.80614	-17.6005	5.3839	16.0816	-15.5422	1.29628	-4.08855	4.66117	-3.34671	8.29635	18.1801	3.60788	0.395564	5.55638	11.6674	-16.8558	-2.73061	6.51848	-8.78598	-19.7108	12.9478	2.68599	-13.2633	4.18266	8.86311	11.3734
5.91828	1.39252	1.10796	-4.5476	3.98667	-1.22269	8.55547	-5.09	-9.98631	4.94182	6.69551	-17.9854	4.64848	16.2351	-16.3274	1.03416	-4.14629	4.32876	-3.67246	7.66539	17.7523	3.45879	-0.252721	5.20138	11.409	-17.1187	-3.43601	5.93689	-8.93268	-20.3572	12.6165	2.41556	-14.0521	3.71756	8.64428	11.0805
5.00512	0.00995514	0.854961	-4.90967	3.73726	-2.23406	8.00553	-5.38386	-10.3408	4.25888	6.63131	-18.2811	3.94628	16.3869	-17.0221	0.804973	-4.17206	4.11254	-3.95263	6.99088	17.3853	3.33436	-0.924343	4.93309	11.2475	-17.4211	-4.0384	5.43993	-9.13009	-20.9985	12.2463	1.99642	-14.5951	3.21584	8.567	10.7344
4.33457	-0.828614	0.504069	-5.20726	3.44677	-3.23004	7.49647	-5.73647	-10.6238	3.53435	6.55328	-18.5244	3.09884	16.5117	-17.5776	0.630903	-4.19887	3.94804	-4.18958	6.35946	17.076	3.14642	-1.36449	4.65739	11.033	-17.8134	-4.65238	5.01339	-9.27583	-21.5356	11.8683	1.7699	-15.0017	2.90853	8.45782	10.48
3.78571	-1.72427	0.261717	-5.52743	3.35404	-4.05274	6.9515	-6.06617	-10.9127	3.07357	6.42169	-18.6867	2.6256	16.6358	-17.975	0.411842	-4.1949	3.81021	-4.38175	5.76243	16.8247	3.06015	-1.73893	4.40401	10.8102	-18.1441	-5.42634	4.59691	-9.35656	-22.0266	11.7479	1.3962	-15.3424	2.55479	8.40446	10.1815

[truncated: 20 more sheets: BL-hip-frontal-descent, BL-hip-frontal-ascent, FU-hip-frontal-descent, FU-hip-frontal-ascent, BL-hip-transverse-descent, BL-hip-transverse-ascent, FU-hip-transverse-descent, FU-hip-transverse-ascent, BL-knee-sagittal-descent, BL-knee-sagittal-ascent, FU-knee-sagittal-descent, FU-knee-sagittal-ascent, BL-ankle-sagittal-descent, BL-ankle-sagittal-ascent, FU-ankle-sagittal-descent, FU-ankle-sagittal-ascent, BL-lumbar-sagittal-descent, BL-lumbar-sagittal-ascent, FU-lumbar-sagittal-descent, FU-lumbar-sagittal-ascent]
