# Supplementary material for: Squatting biomechanics following physiotherapist-led care or hip arthroscopy for femoroacetabular impingement syndrome: a secondary analysis from a randomised controlled trial
Source: PeerJ. 2024 Jun 24;12:e17567. doi: 10.7717/peerj.17567 (PMC11210460; doi:10.7717/peerj.17567)
Supplement: Supplemental Information 5 — Time-normalised continuous joint angles and moments at baseline and 12-months follow-up, and treatment group allocations. [file peerj-12-17567-s005.zip › dataset_1/jointMoments.xlsx]

## Sheet: overview
File contains joint moment data normalised to newton-meters/bodyweight*height
Treatment groups: 1 = Personalised Hip Therapy, 2 = hip arthroscopy
Sessions: BL = baseline, FU = follow-up
Data are columns of time-normalised representative trials for each participant during squat descent or ascent at baseline (BL) or 12-months follow-up (FU), as indicated by the sheet name

## Sheet: treatmentGroup
FAS_324	FAS_331	FAS_601	FAS_602	FAS_603	FAS_604	FAS_605	FAS_606	FAS_608	FAS_611	FAS_616	FAS_617	FAS_623	FAS_630	FAS_632	FAS_638	FAS_643	FAS_647	FAS_650	FAS_652	FAS_653	FAS_654	FAS_658	FAS_659	FAS_666	FAS_668	FAS_669	FAS_670	FAS_671	FAS_901	FAS_902	FAS_905	FAS_906	FAS_910	FAS_911	FAS_916
2	2	1	2	2	2	1	1	2	1	1	2	2	2	2	1	1	1	2	1	1	2	1	1	1	2	1	2	1	1	2	1	2	2	2	2

## Sheet: FU-hip-sagittal-descent
FAS_324	FAS_331	FAS_601	FAS_602	FAS_603	FAS_604	FAS_605	FAS_606	FAS_608	FAS_611	FAS_616	FAS_617	FAS_623	FAS_630	FAS_632	FAS_638	FAS_643	FAS_647	FAS_650	FAS_652	FAS_653	FAS_654	FAS_658	FAS_659	FAS_666	FAS_668	FAS_669	FAS_670	FAS_671	FAS_901	FAS_902	FAS_905	FAS_906	FAS_910	FAS_911	FAS_916
-0.423596	-0.0250652	0.369474	-0.151637	0.17695	-0.503516	0.526924	-0.425702	-0.169349	-0.263871	0.0669891	-1.16531	-0.0945296	1.29407	-0.777943	0.0579407	0.0351984	0.541226	-0.110265	0.37919	0.700884	0.715576	0.56627	0.404525	0.753774	-1.29319	-0.122912	0.568455	-0.647556	-0.89176	0.13084	0.261884	-0.52664	-0.602439	0.233102	0.26368
-0.403918	-0.0432659	0.387976	-0.134567	0.187179	-0.451129	0.514195	-0.405006	-0.148811	-0.267694	0.078357	-1.17313	-0.0906788	1.31124	-0.760211	0.0689237	0.0216555	0.553355	-0.0942303	0.427906	0.712666	0.728284	0.527007	0.392411	0.783436	-1.29163	-0.123113	0.570925	-0.62571	-0.879962	0.173578	0.29435	-0.513974	-0.60556	0.177004	0.274303
-0.374453	-0.0611685	0.402741	-0.11056	0.218978	-0.367305	0.505407	-0.387731	-0.123645	-0.2644	0.0880898	-1.17722	-0.062919	1.32047	-0.694647	0.0735225	-0.00932225	0.57937	-0.076563	0.471693	0.733965	0.745204	0.48837	0.373778	0.822211	-1.27155	-0.117466	0.588813	-0.596517	-0.862508	0.234087	0.319783	-0.495683	-0.596262	0.12649	0.325316
-0.341282	-0.0764783	0.411381	-0.0855252	0.255776	-0.330097	0.501821	-0.376932	-0.0986018	-0.250686	0.0953668	-1.16448	-0.015673	1.31567	-0.633279	0.0775427	-0.0448888	0.616537	-0.052777	0.519854	0.783434	0.759492	0.469406	0.356984	0.865133	-1.22956	-0.10207	0.610547	-0.56354	-0.842763	0.273826	0.329503	-0.472332	-0.574034	0.101122	0.386426
-0.310542	-0.0847846	0.415907	-0.0673059	0.281267	-0.305136	0.50311	-0.372302	-0.0675103	-0.225202	0.100556	-1.12277	0.0338313	1.30153	-0.57533	0.0852311	-0.0827261	0.654795	-0.000509379	0.57721	0.879455	0.770543	0.473843	0.349252	0.904317	-1.1748	-0.0734625	0.621369	-0.530792	-0.81158	0.265223	0.332587	-0.445832	-0.539174	0.107345	0.43605
-0.284244	-0.0824212	0.421501	-0.0615885	0.294277	-0.281542	0.509766	-0.370531	0.0166531	-0.189358	0.105052	-1.0686	0.0640314	1.27643	-0.504786	0.0922294	-0.104615	0.675652	0.0790829	0.639291	1.00469	0.783644	0.48147	0.350062	0.935357	-1.12023	-0.0329598	0.629897	-0.501509	-0.762857	0.239895	0.311491	-0.41604	-0.495077	0.143497	0.456841
-0.258957	-0.0654319	0.431422	-0.0612673	0.306459	-0.275473	0.52351	-0.365694	0.0974237	-0.148053	0.109973	-1.02891	0.0647143	1.24222	-0.442314	0.0997211	-0.107611	0.692251	0.174428	0.696272	1.12804	0.804462	0.478566	0.356574	0.965553	-1.08015	0.0136978	0.643311	-0.477747	-0.708866	0.248261	0.352415	-0.388409	-0.445095	0.194807	0.460079
-0.223053	-0.0307112	0.441158	-0.0490743	0.329654	-0.221052	0.543722	-0.351144	0.176153	-0.105989	0.115216	-0.989997	0.0509002	1.19318	-0.408611	0.111078	-0.0862528	0.704404	0.269769	0.740684	1.25575	0.83228	0.479702	0.367233	1.00666	-1.05707	0.0618592	0.665545	-0.459843	-0.678986	0.294687	0.395927	-0.359596	-0.390707	0.236995	0.466672
-0.161401	0.0207595	0.443122	-0.0250666	0.359444	-0.164286	0.56666	-0.32203	0.249745	-0.0668352	0.120655	-0.92523	0.0406434	1.14055	-0.39273	0.131696	-0.0568734	0.702619	0.30481	0.780683	1.38033	0.862031	0.505558	0.380246	1.06123	-1.05187	0.114376	0.687743	-0.447222	-0.67777	0.343438	0.4729	-0.321767	-0.334713	0.256167	0.487974
-0.0710647	0.0853969	0.432265	-0.00420288	0.373747	-0.101609	0.587551	-0.278138	0.341406	-0.0340484	0.128091	-0.843807	0.0419143	1.10246	-0.350167	0.161539	-0.0273682	0.697035	0.338948	0.823956	1.49672	0.885903	0.560248	0.397631	1.12022	-1.05836	0.179665	0.698796	-0.43758	-0.676525	0.388014	0.465465	-0.270813	-0.27902	0.257127	0.520737
0.0344383	0.156008	0.405723	0.0181472	0.357189	0.00681593	0.603957	-0.226054	0.43182	-0.00421219	0.138442	-0.767359	0.0478323	1.08916	-0.315255	0.195642	0.000564942	0.729196	0.417449	0.858349	1.61198	0.895657	0.62174	0.426804	1.17258	-1.06754	0.258957	0.701275	-0.426782	-0.647082	0.448575	0.487408	-0.226784	-0.227688	0.265459	0.548474
0.131813	0.224854	0.366006	0.0564698	0.325621	0.0632488	0.621942	-0.173603	0.428612	0.0260068	0.146491	-0.691369	0.062813	1.09954	-0.310425	0.221405	0.0275168	0.801207	0.463765	0.88128	1.67385	0.890933	0.664944	0.46917	1.21052	-1.07847	0.340907	0.707627	-0.409782	-0.596904	0.53498	0.422962	-0.199623	-0.1831	0.299687	0.568283
0.198851	0.286728	0.321023	0.0969819	0.316	0.119333	0.648533	-0.126073	0.438906	0.0584462	0.147724	-0.610194	0.104161	1.11288	-0.274716	0.23929	0.0594608	0.848791	0.481529	0.914528	1.68142	0.880043	0.6857	0.514124	1.23172	-1.09265	0.418721	0.727514	-0.381995	-0.555236	0.65319	0.357053	-0.163373	-0.145169	0.351168	0.591229
0.230363	0.335986	0.279486	0.133938	0.34165	0.254095	0.680404	-0.0844787	0.484985	0.0984697	0.142517	-0.537943	0.161318	1.11665	-0.27688	0.254829	0.100429	0.837511	0.539461	0.967157	1.68187	0.876271	0.70292	0.55399	1.24514	-1.10331	0.501776	0.739481	-0.342712	-0.5314	0.798099	0.299077	-0.102355	-0.11019	0.402518	0.61856
0.239797	0.373866	0.249971	0.184688	0.386783	0.352781	0.706221	-0.0477197	0.529944	0.144858	0.135555	-0.48766	0.2058	1.12523	-0.27034	0.277836	0.152131	0.84892	0.561488	1.03096	1.67856	0.886956	0.724698	0.588393	1.26658	-1.10539	0.595705	0.729318	-0.297971	-0.514101	0.933839	0.291729	-0.0449524	-0.0750461	0.442567	0.644497
0.244511	0.407742	0.234944	0.240712	0.435693	0.388803	0.721979	-0.0112483	0.560798	0.191316	0.130999	-0.427116	0.217939	1.14985	-0.210655	0.312543	0.211055	0.914158	0.592415	1.10861	1.69538	0.910665	0.747929	0.625736	1.30548	-1.10711	0.695334	0.733385	-0.258679	-0.483719	1.02607	0.269606	-0.00161385	-0.0359522	0.466308	0.668073
0.259881	0.44677	0.231464	0.306841	0.483733	0.425187	0.739648	0.0330872	0.587616	0.237248	0.123808	-0.32983	0.205946	1.18084	-0.212645	0.350679	0.267969	0.962954	0.633095	1.18745	1.76776	0.938162	0.783315	0.66361	1.34744	-1.10795	0.801483	0.772863	-0.231208	-0.441826	1.08321	0.207901	0.0429076	0.0120481	0.480836	0.691964
0.297465	0.495991	0.241201	0.377221	0.536592	0.466661	0.772539	0.0863378	0.637613	0.289493	0.110896	-0.222221	0.200843	1.20572	-0.247264	0.389186	0.319486	0.976805	0.664553	1.25791	1.85922	0.95796	0.8346	0.692027	1.36682	-1.09625	0.916261	0.819142	-0.208043	-0.391298	1.1381	0.147904	0.0948202	0.0714683	0.504486	0.707824
0.356686	0.549577	0.267391	0.417092	0.60682	0.544768	0.82	0.139329	0.681038	0.350753	0.0916395	-0.128861	0.22072	1.21249	-0.231112	0.431199	0.362357	0.994956	0.692109	1.36795	1.95255	0.963188	0.869104	0.709732	1.35626	-1.06439	1.02049	0.847386	-0.174235	-0.322999	1.21487	0.100871	0.14278	0.143107	0.552431	0.720892
0.424977	0.597889	0.309344	0.443269	0.694031	0.615917	0.878918	0.179873	0.742475	0.418483	0.061975	-0.0713218	0.257341	1.19373	-0.211736	0.455152	0.399218	1.05561	0.739133	1.5429	2.05877	0.956613	0.865475	0.724878	1.32597	-1.03578	1.0923	0.878107	-0.124626	-0.255665	1.30503	0.10484	0.192405	0.221556	0.617378	0.741817
0.489932	0.634038	0.358393	0.490219	0.781621	0.689695	0.953986	0.208643	0.825809	0.488691	0.027464	-0.00137274	0.284611	1.15962	-0.225788	0.464308	0.436271	1.11482	0.814431	1.76238	2.173	0.949973	0.831253	0.744802	1.29641	-1.05534	1.14267	0.913452	-0.071263	-0.202344	1.38122	0.118559	0.26337	0.294241	0.678325	0.770279
0.5438	0.659994	0.400882	0.525251	0.858238	0.785809	1.04866	0.235347	0.91028	0.550799	0.00657603	0.0809102	0.286666	1.13208	-0.229248	0.485605	0.47547	1.14788	0.846272	1.99073	2.29079	0.950842	0.793368	0.77291	1.28232	-1.12094	1.19556	0.945434	-0.0301924	-0.160083	1.43681	0.0996874	0.320345	0.346538	0.714932	0.800062
0.585707	0.684172	0.429083	0.533976	0.924142	0.854358	1.14616	0.261418	0.987633	0.597816	0.00972945	0.134562	0.284918	1.12834	-0.231723	0.508909	0.515383	1.17888	0.899248	2.22311	2.41006	0.956645	0.774621	0.808132	1.27762	-1.19155	1.25797	0.966	-0.00466266	-0.118719	1.48343	0.108785	0.362155	0.378717	0.728478	0.825234
0.618998	0.714768	0.452869	0.565851	0.984398	0.908868	1.22658	0.27948	1.06903	0.631336	0.0222483	0.181651	0.308064	1.13967	-0.27752	0.540813	0.554275	1.22656	0.986584	2.44621	2.50754	0.968499	0.767667	0.846245	1.26035	-1.23494	1.33388	0.972196	0.0158574	-0.0737588	1.5226	0.0958999	0.416892	0.401848	0.742789	0.853703
0.649074	0.753165	0.487077	0.612421	1.04602	0.967489	1.28158	0.283177	1.15396	0.652879	0.0310132	0.234639	0.336916	1.13058	-0.300175	0.585117	0.59446	1.29316	1.02578	2.63489	2.59835	0.994113	0.75777	0.884339	1.22295	-1.24852	1.43159	0.971831	0.0448359	-0.0337221	1.54407	0.0731957	0.474483	0.42776	0.770448	0.900552
0.68251	0.797462	0.538565	0.6205	1.1143	1.02754	1.31484	0.274873	1.22103	0.665835	0.0285675	0.298916	0.344387	1.09267	-0.261605	0.617841	0.636643	1.38738	1.08017	2.81778	2.7068	1.03003	0.745216	0.91824	1.17905	-1.25228	1.54625	0.984826	0.0908302	-0.0135648	1.55018	0.0856525	0.531824	0.46389	0.802131	0.946595
0.722516	0.847859	0.606431	0.613797	1.18934	1.06905	1.33995	0.264861	1.30079	0.684608	0.00814974	0.336006	0.331673	1.06635	-0.185299	0.624242	0.675349	1.46979	1.14187	2.9887	2.81173	1.06539	0.742706	0.948175	1.14804	-1.25933	1.66273	1.01063	0.156354	-0.0121414	1.55494	0.15245	0.584906	0.512051	0.832277	0.974136
0.768076	0.906371	0.689249	0.633952	1.26554	1.08632	1.36425	0.256467	1.39222	0.732498	-0.0160666	0.337494	0.322279	1.0742	-0.123616	0.625104	0.708148	1.52429	1.15025	3.10484	2.8804	1.10139	0.763916	0.976289	1.13775	-1.26901	1.77444	1.02855	0.238994	-0.0167135	1.57231	0.189208	0.629754	0.57214	0.864964	1.00254
0.817578	0.979283	0.784522	0.673583	1.33239	1.12135	1.3857	0.244391	1.47377	0.793732	-0.0338548	0.372988	0.337417	1.08664	-0.143038	0.635954	0.733955	1.58888	1.1796	3.16353	2.93712	1.14064	0.811126	1.00405	1.14578	-1.26696	1.88169	1.02635	0.332543	0.00378	1.59999	0.166144	0.664911	0.640381	0.909109	1.05255
0.871097	1.06557	0.886403	0.718412	1.38588	1.1591	1.40579	0.221765	1.51987	0.839272	-0.0566291	0.421918	0.354768	1.06834	-0.303777	0.65595	0.758397	1.67414	1.21986	3.18876	3.03239	1.1771	0.882339	1.03047	1.16102	-1.24789	1.97815	1.02097	0.430406	0.0737775	1.62886	0.139144	0.707684	0.706165	0.959378	1.11694
0.930652	1.16313	0.98932	0.780383	1.42781	1.18479	1.42736	0.195935	1.55494	0.876172	-0.0892404	0.465865	0.35631	1.04454	-0.397931	0.690854	0.784251	1.75041	1.26709	3.2228	3.1435	1.20882	0.972255	1.05078	1.17126	-1.22011	2.06322	1.03138	0.527693	0.177449	1.65242	0.0907909	0.729452	0.755522	1.00917	1.18003
0.995475	1.26497	1.09171	0.859762	1.46012	1.23506	1.45183	0.182757	1.59399	0.918352	-0.12444	0.523451	0.364584	1.04476	-0.248083	0.683722	0.810485	1.80575	1.36466	3.27089	3.23551	1.23897	1.07983	1.07171	1.17098	-1.20603	2.14263	1.05925	0.620403	0.284335	1.67392	0.105193	0.737792	0.787414	1.06037	1.23969
1.06401	1.36557	1.19074	0.937503	1.48486	1.29276	1.4786	0.190401	1.63202	0.978543	-0.143178	0.572512	0.393891	1.06116	-0.0920241	0.617615	0.832995	1.83449	1.47332	3.31468	3.31679	1.2669	1.19447	1.10461	1.16273	-1.21991	2.21065	1.08479	0.707032	0.371556	1.69314	0.134016	0.762132	0.819237	1.12186	1.30063
1.13765	1.46279	1.28305	1.00501	1.50331	1.35956	1.50413	0.211794	1.72525	1.06177	-0.136279	0.597877	0.434553	1.08209	-0.0793968	0.6103	0.846695	1.84338	1.58433	3.34316	3.39285	1.28901	1.29609	1.14353	1.15402	-1.23867	2.26481	1.08817	0.789341	0.429672	1.6991	0.122374	0.790089	0.86902	1.19851	1.36147
1.21868	1.55744	1.37699	1.07516	1.52231	1.43017	1.52781	0.236164	1.83484	1.16485	-0.123451	0.62649	0.473936	1.10681	-0.115959	0.659235	0.850216	1.85328	1.66176	3.37165	3.44653	1.30254	1.38187	1.18397	1.15737	-1.23474	2.31866	1.09588	0.870885	0.47464	1.68444	0.150713	0.814587	0.937364	1.28188	1.41822
1.30472	1.65155	1.48104	1.1404	1.55074	1.48588	1.55143	0.257035	1.94532	1.2686	-0.117268	0.679782	0.511921	1.13074	-0.0940086	0.698018	0.843747	1.87871	1.72826	3.42681	3.47327	1.30539	1.46202	1.23163	1.18239	-1.21638	2.38217	1.12583	0.953466	0.537205	1.65542	0.169341	0.83999	1.00956	1.36505	1.46273
1.38785	1.74652	1.5907	1.19298	1.59561	1.50347	1.57749	0.28047	2.06201	1.35958	-0.114983	0.719216	0.551115	1.14694	0.0070374	0.735467	0.828592	1.90866	1.81424	3.50571	3.48285	1.30323	1.54188	1.29359	1.22634	-1.19475	2.45905	1.15283	1.03724	0.635154	1.63065	0.139967	0.861574	1.06859	1.45088	1.50225
1.46048	1.84226	1.69777	1.23366	1.65822	1.50443	1.61026	0.317153	2.12781	1.45697	-0.103217	0.723389	0.604014	1.15541	0.150881	0.777591	0.806027	1.91839	1.87024	3.58396	3.49339	1.30431	1.63088	1.3711	1.28076	-1.1697	2.54121	1.16494	1.1214	0.748931	1.62199	0.122116	0.892282	1.10821	1.53811	1.55233
1.51852	1.93783	1.79767	1.28014	1.73052	1.50857	1.65253	0.368753	2.16724	1.58318	-0.0841888	0.734927	0.690919	1.16041	0.280403	0.814798	0.779007	1.91892	1.91445	3.65471	3.50769	1.31874	1.72995	1.45516	1.33874	-1.13691	2.61025	1.17962	1.20358	0.862795	1.6321	0.145931	0.937539	1.13683	1.61728	1.61128
1.56213	2.03013	1.88881	1.34997	1.8025	1.52947	1.70274	0.426131	2.18542	1.73394	-0.0712821	0.771573	0.796253	1.16327	0.357539	0.842323	0.751413	1.93966	1.98041	3.71905	3.52727	1.35015	1.83382	1.53136	1.38988	-1.09932	2.66026	1.20838	1.28372	0.98301	1.66114	0.198625	0.978548	1.16583	1.67805	1.66306
1.59305	2.11746	1.97239	1.42286	1.86665	1.56456	1.7576	0.47814	2.18681	1.88608	-0.0627253	0.835212	0.888837	1.16465	0.42073	0.859822	0.729626	1.95666	2.04395	3.78723	3.55662	1.39033	1.94125	1.59543	1.42846	-1.06644	2.70141	1.24413	1.36256	1.10699	1.70546	0.263144	0.99937	1.19713	1.71155	1.69425
1.61542	2.19957	2.05448	1.49873	1.91844	1.61492	1.81255	0.522331	2.20781	2.02109	-0.0564456	0.909257	0.956453	1.17307	0.508659	0.870782	0.720502	1.9427	2.12371	3.86694	3.5885	1.42675	2.04852	1.6593	1.45493	-1.04745	2.74124	1.27349	1.44143	1.22524	1.75698	0.347378	1.00428	1.22462	1.73282	1.69873
1.6331	2.27726	2.14427	1.58334	1.95724	1.68937	1.86523	0.568448	2.23989	2.13022	-0.0563087	0.957598	1.01261	1.19671	0.634479	0.878684	0.72732	1.96749	2.18591	3.94441	3.62364	1.45526	2.14491	1.72665	1.47623	-1.04945	2.7797	1.30118	1.52088	1.32155	1.8031	0.455148	1.01562	1.23773	1.76181	1.68204
1.65009	2.34952	2.24172	1.67825	1.99119	1.74966	1.91433	0.62665	2.27447	2.2052	-0.057823	0.987648	1.0712	1.2247	0.761099	0.894841	0.751063	2.04458	2.22373	4.00216	3.6726	1.47904	2.23145	1.7926	1.5052	-1.05466	2.82062	1.31449	1.59854	1.39179	1.83954	0.536943	1.0564	1.23331	1.80912	1.66151
1.66895	2.41552	2.33859	1.76695	2.03097	1.80056	1.95763	0.698812	2.30141	2.24958	-0.0610999	1.01734	1.12924	1.24152	0.869904	0.91701	0.788805	2.106	2.27578	4.02838	3.69858	1.50242	2.32312	1.86797	1.55071	-1.05139	2.86488	1.30723	1.6719	1.4518	1.87028	0.59357	1.10073	1.21811	1.87297	1.6505
1.69008	2.47436	2.4329	1.84279	2.07986	1.84644	1.99364	0.774888	2.33767	2.29041	-0.0636427	1.04253	1.17047	1.24826	0.959056	0.938969	0.836736	2.16049	2.36223	4.02502	3.68997	1.52948	2.42675	1.96191	1.61327	-1.03044	2.90433	1.28995	1.74157	1.50493	1.89778	0.601826	1.14483	1.20415	1.94043	1.64639
1.71397	2.52749	2.5247	1.90938	2.13642	1.88198	2.02591	0.843458	2.39809	2.34514	-0.0623029	1.0632	1.18301	1.26138	1.05872	0.960169	0.890034	2.22937	2.44241	4.00666	3.68362	1.5614	2.53983	2.05982	1.68367	-0.995239	2.93223	1.26928	1.80846	1.55212	1.91939	0.605058	1.19384	1.20241	2.0051	1.63404
1.74279	2.57573	2.61266	1.96496	2.19227	1.9324	2.05505	0.898042	2.44825	2.40538	-0.0623569	1.08762	1.1756	1.29149	1.16095	0.963354	0.942791	2.27545	2.52402	3.99573	3.68603	1.59583	2.65509	2.13525	1.74562	-0.958665	2.95385	1.25471	1.87101	1.59926	1.93304	0.587727	1.23564	1.21941	2.07298	1.6083
1.77789	2.61859	2.70287	2.0194	2.23608	1.98029	2.08003	0.936877	2.47537	2.4704	-0.0678674	1.11395	1.16996	1.33005	1.24596	0.949683	0.989656	2.27939	2.59911	3.99358	3.69708	1.62538	2.76532	2.17632	1.78812	-0.933953	2.9754	1.2511	1.92698	1.66349	1.9429	0.580032	1.24414	1.25464	2.14633	1.58381
1.8174	2.65596	2.79901	2.08222	2.26383	2.01727	2.10068	0.962875	2.4996	2.54797	-0.0734362	1.13508	1.16656	1.35902	1.3125	0.957616	1.02782	2.2545	2.64199	3.99742	3.72874	1.64545	2.87239	2.19367	1.81466	-0.928936	3.00159	1.25375	1.97412	1.75841	1.95611	0.60483	1.23333	1.30145	2.2201	1.56602
1.85819	2.68787	2.89333	2.13719	2.27998	2.03609	2.11979	0.981982	2.50089	2.63168	-0.0793886	1.14908	1.15923	1.37672	1.35892	0.990418	1.05575	2.2264	2.67362	4.0102	3.77662	1.65437	2.98039	2.20107	1.83284	-0.936419	3.03308	1.26386	2.01373	1.8748	1.97989	0.662269	1.23165	1.35278	2.28522	1.55111
1.89773	2.71561	2.97649	2.18095	2.29241	2.06452	2.14442	0.997935	2.49947	2.70172	-0.0852332	1.17452	1.14167	1.39624	1.38325	1.03208	1.07378	2.22217	2.68782	4.03872	3.82684	1.6567	3.08772	2.20499	1.85002	-0.943864	3.05726	1.28104	2.0515	1.98138	2.01603	0.726153	1.26268	1.40619	2.33779	1.53892
1.9353	2.74169	3.04358	2.22915	2.30751	2.12557	2.18013	1.01108	2.51433	2.74693	-0.0894662	1.19305	1.10967	1.42957	1.38986	1.08468	1.08184	2.25117	2.69628	4.0749	3.84436	1.65697	3.1906	2.20707	1.86961	-0.936405	3.0688	1.29842	2.09156	2.05645	2.05919	0.777142	1.32644	1.46048	2.37784	1.53997
1.97063	2.76893	3.09529	2.27725	2.32897	2.18908	2.22421	1.0222	2.52533	2.77681	-0.0937026	1.19107	1.08051	1.46709	1.40867	1.13821	1.08178	2.28335	2.69778	4.10189	3.81713	1.6557	3.28865	2.21947	1.89365	-0.90858	3.07956	1.30907	2.13561	2.09937	2.09651	0.7967	1.38197	1.51227	2.4123	1.55519
2.00491	2.80237	3.14476	2.32544	2.35533	2.24449	2.27049	1.03527	2.53194	2.80078	-0.0947017	1.16049	1.07737	1.49185	1.4419	1.17216	1.0759	2.28506	2.71216	4.12436	3.78692	1.65141	3.38431	2.25373	1.92353	-0.874413	3.09666	1.32098	2.18279	2.11773	2.11839	0.829653	1.42047	1.55841	2.45229	1.57756
2.04178	2.84414	3.2064	2.38263	2.38144	2.31411	2.30987	1.0535	2.55579	2.81713	-0.0949609	1.1393	1.10092	1.50185	1.48336	1.18437	1.06845	2.26617	2.73658	4.14752	3.78823	1.64358	3.48477	2.30843	1.95408	-0.844467	3.10981	1.33489	2.22981	2.12483	2.12536	0.8618	1.46766	1.59597	2.49232	1.59811
2.08398	2.89459	3.28445	2.43704	2.40297	2.35418	2.33984	1.07372	2.59691	2.82433	-0.100473	1.16791	1.1335	1.50779	1.53246	1.18666	1.06382	2.25748	2.74648	4.16019	3.81207	1.63303	3.59318	2.37193	1.97558	-0.820388	3.10613	1.35838	2.27321	2.13551	2.12172	0.886334	1.53317	1.62742	2.51828	1.60565
2.12795	2.94936	3.36805	2.47998	2.41872	2.39319	2.36419	1.09137	2.62902	2.82234	-0.113479	1.20093	1.15926	1.52384	1.57234	1.19481	1.0645	2.26397	2.76377	4.15933	3.85102	1.62127	3.70373	2.44198	1.98903	-0.79515	3.09047	1.3895	2.31262	2.15252	2.11075	0.872078	1.59589	1.65578	2.52853	1.59678
2.1677	3.00479	3.43904	2.51847	2.43236	2.43411	2.38636	1.10372	2.63434	2.80906	-0.126336	1.23275	1.16411	1.54944	1.62055	1.20861	1.07045	2.26634	2.80005	4.15453	3.88836	1.61095	3.8007	2.5283	2.00183	-0.765909	3.0785	1.41196	2.35057	2.18058	2.09814	0.861302	1.63179	1.68443	2.5298	1.5799
2.19981	3.05698	3.4932	2.56441	2.44665	2.45633	2.40521	1.11089	2.61098	2.78632	-0.137571	1.29772	1.15209	1.57959	1.6594	1.23053	1.07938	2.25924	2.81958	4.15153	3.89988	1.60445	3.86613	2.63697	2.01889	-0.727888	3.07861	1.43641	2.39042	2.21191	2.0853	0.87303	1.65123	1.71312	2.53096	1.56916
2.22409	3.10301	3.53823	2.62607	2.46274	2.47665	2.41813	1.11363	2.57089	2.75982	-0.150388	1.37629	1.13127	1.60637	1.68078	1.2698	1.08849	2.27187	2.80663	4.14269	3.88431	1.60495	3.89702	2.76063	2.04276	-0.683576	3.07439	1.46024	2.43365	2.23689	2.06974	0.899574	1.671	1.74063	2.53538	1.5726
2.24172	3.14039	3.57646	2.6839	2.4837	2.49675	2.42661	1.11269	2.53285	2.73795	-0.162118	1.42551	1.10662	1.63527	1.72644	1.31602	1.09557	2.31053	2.79635	4.12363	3.85247	1.61319	3.90982	2.88099	2.07624	-0.640608	3.04894	1.46945	2.47745	2.24945	2.05049	0.927614	1.67458	1.76499	2.53916	1.58973
2.25244	3.16842	3.60706	2.73035	2.51429	2.52953	2.43418	1.10843	2.518	2.72347	-0.173082	1.45722	1.09305	1.66351	1.77575	1.34908	1.1003	2.35336	2.78803	4.09952	3.80945	1.62541	3.93004	2.98172	2.12218	-0.60329	3.01344	1.46177	2.51608	2.24222	2.02921	0.965664	1.66413	1.78372	2.5427	1.61415
2.25595	3.18847	3.63528	2.78056	2.55456	2.56291	2.4429	1.10108	2.51264	2.70559	-0.184309	1.47663	1.09997	1.68164	1.81526	1.36275	1.10451	2.38129	2.77328	4.0732	3.77319	1.63856	3.97821	3.05703	2.18103	-0.574741	2.9911	1.45014	2.54579	2.21134	2.00694	0.973714	1.6563	1.79584	2.54776	1.64086
2.2549	3.20377	3.66009	2.84506	2.59542	2.58556	2.45592	1.09403	2.51063	2.68119	-0.193641	1.47184	1.12539	1.68839	1.8566	1.36739	1.11018	2.3998	2.75077	4.05997	3.75899	1.64979	4.0497	3.11207	2.24829	-0.55694	2.98335	1.44896	2.56604	2.17184	1.98088	0.962961	1.65474	1.80249	2.55619	1.67006
2.25298	3.21674	3.67488	2.91332	2.62935	2.609	2.47324	1.08981	2.5149	2.66106	-0.207228	1.4821	1.16026	1.69049	1.86102	1.36179	1.11876	2.41124	2.73798	4.07659	3.75141	1.65637	4.11682	3.1538	2.3112	-0.539084	2.97437	1.47014	2.57831	2.1387	1.95254	0.951525	1.66616	1.80705	2.5721	1.7037
2.25285	3.22845	3.67636	2.96024	2.65479	2.63223	2.48852	1.08775	2.51024	2.66206	-0.227893	1.52577	1.19319	1.6992	1.84359	1.34272	1.13027	2.4146	2.72879	4.09924	3.74652	1.65585	4.15856	3.18219	2.35769	-0.509672	2.96426	1.49823	2.58537	2.10914	1.92398	0.926831	1.6976	1.81186	2.59471	1.73581
2.2568	3.2385	3.66796	2.98622	2.67213	2.65363	2.49725	1.08481	2.50864	2.68028	-0.251431	1.55777	1.21601	1.71307	1.85058	1.31579	1.1444	2.41258	2.72923	4.10011	3.7468	1.64864	4.16288	3.19426	2.38898	-0.46947	2.96094	1.52071	2.59042	2.08196	1.89556	0.921991	1.73554	1.81641	2.61873	1.76455
2.26704	3.24522	3.65575	3.00155	2.68481	2.67359	2.50122	1.08176	2.51222	2.69516	-0.27544	1.57405	1.22026	1.72383	1.89355	1.30493	1.16051	2.40994	2.7346	4.07884	3.75184	1.63868	4.12888	3.20086	2.41037	-0.428831	2.9616	1.53921	2.59525	2.05509	1.8683	0.939723	1.7677	1.8161	2.63798	1.78568
2.28333	3.24689	3.64823	3.01048	2.69842	2.68958	2.50164	1.08412	2.51189	2.70172	-0.295051	1.58102	1.20873	1.73267	1.96538	1.32079	1.17846	2.41075	2.7438	4.04523	3.75714	1.62807	4.07145	3.21858	2.42564	-0.393018	2.96282	1.55029	2.59876	2.02561	1.84186	0.968713	1.79496	1.8075	2.6477	1.79651
2.30257	3.24363	3.65117	3.02535	2.7171	2.70181	2.50181	1.09572	2.5071	2.70422	-0.304757	1.57203	1.1994	1.73996	2.01739	1.33526	1.19705	2.41611	2.74605	4.00844	3.76529	1.61762	4.00449	3.25465	2.43613	-0.355974	2.96475	1.54712	2.60014	1.99505	1.81601	0.98001	1.81911	1.79213	2.64854	1.80643
2.3205	3.23573	3.66074	3.05214	2.74102	2.70023	2.50888	1.11344	2.5099	2.6976	-0.315477	1.56079	1.20114	1.74544	2.00977	1.33713	1.21471	2.42793	2.73942	3.97046	3.78015	1.60727	3.93856	3.3044	2.4456	-0.317195	2.96837	1.52055	2.60018	1.96587	1.79248	0.976001	1.83886	1.77399	2.64609	1.8199
2.33367	3.22499	3.67085	3.07502	2.76357	2.6983	2.52409	1.12926	2.53516	2.67505	-0.331613	1.55977	1.21041	1.7524	1.94841	1.3518	1.22983	2.45429	2.73583	3.93836	3.79176	1.59836	3.88177	3.3592	2.45646	-0.280306	2.9695	1.47713	2.60016	1.93905	1.77132	0.959354	1.85009	1.7569	2.64413	1.83458
2.33906	3.21305	3.67889	3.10299	2.78059	2.73324	2.54395	1.13777	2.56647	2.64171	-0.350098	1.54767	1.22592	1.76225	1.91375	1.3785	1.24138	2.48162	2.71189	3.91855	3.80167	1.5947	3.83517	3.40542	2.46524	-0.246508	2.96264	1.4335	2.6003	1.91461	1.7507	0.954259	1.84093	1.74341	2.64454	1.84369
2.33439	3.20078	3.68272	3.13207	2.78996	2.78299	2.56105	1.13875	2.5854	2.6056	-0.366826	1.53023	1.24446	1.77314	1.93511	1.39636	1.24891	2.48996	2.67327	3.90857	3.82395	1.59502	3.79372	3.42706	2.46821	-0.216354	2.94906	1.40369	2.60006	1.89341	1.72956	0.967475	1.82097	1.73548	2.6463	1.84492
2.31891	3.18855	3.67883	3.13926	2.78671	2.83386	2.5662	1.13515	2.59272	2.56418	-0.381541	1.53373	1.2548	1.77734	1.97301	1.40224	1.25227	2.48612	2.62958	3.91234	3.85725	1.59219	3.75522	3.41962	2.46931	-0.193267	2.93325	1.39462	2.59834	1.86732	1.70658	0.969002	1.81094	1.73493	2.64603	1.83998
2.29474	3.17645	3.66706	3.10654	2.76908	2.87508	2.55678	1.13048	2.58697	2.52048	-0.390736	1.5381	1.2523	1.77294	2.00572	1.39585	1.25157	2.47304	2.59845	3.93039	3.87358	1.58447	3.72476	3.39291	2.47587	-0.176927	2.91198	1.40518	2.5941	1.82583	1.68205	0.947143	1.80998	1.74165	2.64036	1.83231
2.26729	3.16464	3.64787	3.04155	2.73925	2.89081	2.53625	1.12808	2.56774	2.48266	-0.391596	1.532	1.24437	1.76425	2.03215	1.38887	1.24757	2.45081	2.59111	3.94346	3.86655	1.57647	3.70681	3.36141	2.48473	-0.162673	2.88227	1.41959	2.58713	1.77374	1.6587	0.915078	1.80675	1.74974	2.6291	1.82054
2.24067	3.15308	3.62053	2.96872	2.70123	2.90174	2.50879	1.12874	2.53686	2.45071	-0.386345	1.52173	1.24222	1.75429	2.04609	1.38891	1.24273	2.42952	2.59107	3.93817	3.85556	1.57375	3.70227	3.32862	2.48787	-0.146525	2.84703	1.42521	2.57775	1.72887	1.63791	0.897048	1.79828	1.75195	2.61417	1.80325
2.21732	3.14134	3.58837	2.89655	2.65724	2.91693	2.47718	1.13259	2.52027	2.42508	-0.381971	1.51393	1.24665	1.74642	2.03435	1.39817	1.23914	2.41293	2.5797	3.91926	3.84465	1.57788	3.7027	3.29463	2.483	-0.134729	2.80686	1.41986	2.56633	1.69368	1.62209	0.908878	1.78934	1.74786	2.59553	1.78112

## Sheet: FU-hip-sagittal-ascent
FAS_324	FAS_331	FAS_601	FAS_602	FAS_603	FAS_604	FAS_605	FAS_606	FAS_608	FAS_611	FAS_616	FAS_617	FAS_623	FAS_630	FAS_632	FAS_638	FAS_643	FAS_647	FAS_650	FAS_652	FAS_653	FAS_654	FAS_658	FAS_659	FAS_666	FAS_668	FAS_669	FAS_670	FAS_671	FAS_901	FAS_902	FAS_905	FAS_906	FAS_910	FAS_911	FAS_916
2.4067	3.13578	3.41699	2.8556	2.63138	2.69816	2.50316	0.914956	2.4161	1.85418	-0.170877	1.45295	1.14268	1.5932	1.81262	1.72317	1.48337	2.28519	2.48636	3.87117	3.78755	1.57078	3.57749	3.13707	2.5166	-0.150956	2.50096	1.32112	2.31144	2.37533	1.98213	0.86008	1.94661	2.10002	2.389	1.62855
2.43279	3.14559	3.48178	2.86671	2.67171	2.69879	2.50207	0.913173	2.44171	1.87451	-0.173451	1.4947	1.13991	1.59389	1.85664	1.76444	1.49484	2.28231	2.49942	3.91119	3.80426	1.59272	3.59033	3.1758	2.54112	-0.15651	2.51512	1.32107	2.31707	2.373	1.99178	0.900416	1.95743	2.12742	2.4152	1.64757
2.46015	3.15961	3.5542	2.88271	2.71802	2.6896	2.50543	0.908568	2.50968	1.90435	-0.176915	1.55764	1.13748	1.59213	1.91058	1.81755	1.50523	2.29363	2.50725	3.94964	3.83215	1.61518	3.61163	3.21165	2.56534	-0.166899	2.5303	1.31739	2.32511	2.42094	2.00214	0.931296	1.96507	2.15445	2.44392	1.67353
2.48833	3.17869	3.6338	2.90246	2.7686	2.68701	2.51505	0.903216	2.60422	1.93769	-0.17761	1.6216	1.14041	1.58929	1.96219	1.84231	1.51387	2.30783	2.5065	3.99208	3.86421	1.63938	3.64795	3.23695	2.58415	-0.181567	2.55167	1.31632	2.33667	2.47071	2.01391	0.936073	1.96378	2.17951	2.47576	1.69626
2.51436	3.20167	3.71779	2.92297	2.82138	2.69813	2.5313	0.89737	2.68046	1.97184	-0.174319	1.68562	1.15195	1.58536	1.98634	1.837	1.52023	2.31612	2.50412	4.03793	3.90035	1.66524	3.70892	3.24961	2.59649	-0.199983	2.58113	1.32337	2.35096	2.4955	2.02684	0.915231	1.96238	2.20216	2.51278	1.70937
2.53508	3.22782	3.80219	2.94357	2.87503	2.71636	2.55609	0.891223	2.69682	2.00577	-0.167728	1.74624	1.17254	1.58032	1.98632	1.82154	1.52348	2.32	2.49858	4.08606	3.94027	1.69017	3.80267	3.25571	2.60642	-0.223553	2.61404	1.33627	2.36457	2.49756	2.04	0.895479	1.97257	2.22173	2.55724	1.71322
2.5497	3.25788	3.88207	2.96346	2.92809	2.73226	2.58687	0.883481	2.67307	2.03715	-0.15964	1.7947	1.1991	1.57496	1.99341	1.81136	1.52496	2.32627	2.48757	4.15581	3.98205	1.71145	3.92653	3.2608	2.61877	-0.248371	2.64504	1.34969	2.37472	2.48512	2.05448	0.896339	1.99735	2.23749	2.60748	1.71134
2.55884	3.29286	3.95062	2.9819	2.97925	2.74876	2.6182	0.872077	2.62742	2.0599	-0.150929	1.81951	1.22699	1.57055	2.02457	1.80936	1.52407	2.33118	2.47271	4.25827	4.02173	1.72835	4.06514	3.26515	2.63634	-0.268338	2.67471	1.36252	2.38236	2.46011	2.07328	0.907124	2.03113	2.24875	2.65892	1.70841
2.56323	3.33344	4.00233	2.99727	3.02859	2.77657	2.64525	0.857652	2.58228	2.06842	-0.143532	1.81936	1.25367	1.56425	2.07981	1.81566	1.52143	2.32969	2.45841	4.35745	4.05267	1.74159	4.20073	3.26648	2.65831	-0.283843	2.70674	1.37733	2.38975	2.42262	2.09722	0.911768	2.06509	2.25576	2.70696	1.70409
2.56478	3.37891	4.0322	3.00957	3.07642	2.8179	2.66373	0.84436	2.56346	2.06144	-0.140006	1.79517	1.27756	1.55545	2.14867	1.83134	1.51693	2.33914	2.44883	4.40646	4.06578	1.75105	4.3164	3.26392	2.68238	-0.300336	2.74125	1.39289	2.3965	2.38597	2.12437	0.889404	2.09681	2.26153	2.74725	1.70427
2.56528	3.42725	4.03845	3.02114	3.1216	2.85939	2.66986	0.838624	2.55722	2.04277	-0.141129	1.76086	1.29658	1.54647	2.19339	1.8563	1.50936	2.35939	2.43377	4.40253	4.0627	1.7547	4.39742	3.25849	2.70471	-0.319363	2.77276	1.40796	2.39902	2.35607	2.15131	0.840625	2.12053	2.27026	2.77678	1.70723
2.565	3.47682	4.02484	3.03601	3.16155	2.88727	2.66723	0.844045	2.53083	2.01841	-0.144755	1.73838	1.30931	1.53983	2.20674	1.88766	1.49774	2.36371	2.4017	4.36668	4.04667	1.751	4.43748	3.25258	2.72277	-0.338483	2.79553	1.42271	2.39531	2.32858	2.17533	0.807107	2.12614	2.28226	2.79554	1.71061
2.56296	3.52785	3.99671	3.0571	3.19313	2.9021	2.66152	0.856647	2.48947	1.99454	-0.147045	1.72881	1.31709	1.53852	2.20391	1.92047	1.4795	2.34436	2.35881	4.30838	4.01712	1.74116	4.44261	3.24928	2.73672	-0.35414	2.80793	1.43891	2.38606	2.29664	2.19505	0.794752	2.1168	2.29469	2.8056	1.71739
2.55727	3.58095	3.95865	3.08197	3.21624	2.91477	2.65622	0.869124	2.43088	1.97608	-0.146689	1.72442	1.32169	1.54176	2.18643	1.94997	1.45397	2.30637	2.32852	4.24199	3.98004	1.72786	4.41992	3.24857	2.74798	-0.366213	2.81157	1.45353	2.3721	2.25857	2.20978	0.808456	2.09779	2.30324	2.8095	1.71907
2.547	3.63287	3.91439	3.10539	3.23111	2.93239	2.65027	0.878126	2.3542	1.96565	-0.144913	1.71325	1.32229	1.54536	2.15572	1.97621	1.41959	2.2744	2.30984	4.20273	3.93926	1.71271	4.37808	3.24721	2.75719	-0.380022	2.80763	1.46112	2.3504	2.21533	2.21974	0.828318	2.07267	2.30446	2.8105	1.70976
2.53396	3.67924	3.86865	3.12345	3.23766	2.95252	2.64095	0.886545	2.28462	1.96097	-0.142285	1.69216	1.3198	1.54586	2.12663	2.00133	1.37534	2.26902	2.29328	4.19655	3.89613	1.69581	4.3282	3.23917	2.76352	-0.398699	2.79532	1.46214	2.31729	2.16802	2.22555	0.862144	2.04254	2.29561	2.80941	1.69677
2.52083	3.71764	3.8236	3.13113	3.23613	2.9699	2.63028	0.897404	2.24212	1.95581	-0.137486	1.65956	1.31887	1.54225	2.09792	2.02424	1.32263	2.27718	2.28187	4.18229	3.85721	1.6772	4.2747	3.22139	2.76518	-0.416286	2.77393	1.45753	2.27195	2.11974	2.22768	0.908645	2.00928	2.27856	2.80486	1.68806
2.50737	3.74636	3.77803	3.12582	3.22467	2.97579	2.61899	0.905992	2.22283	1.94784	-0.13123	1.61249	1.32333	1.53608	2.06405	2.04352	1.26201	2.276	2.29203	4.13566	3.82981	1.65736	4.21522	3.19751	2.76065	-0.426536	2.74664	1.45184	2.21508	2.07741	2.22675	0.930747	1.97331	2.25672	2.79741	1.68808
2.49165	3.76471	3.7295	3.10801	3.20167	2.96526	2.60382	0.901101	2.20878	1.94157	-0.125074	1.56628	1.33257	1.52858	2.01414	2.06049	1.19524	2.27392	2.3123	4.07646	3.8143	1.63615	4.15317	3.17245	2.74707	-0.427425	2.7191	1.44381	2.14576	2.02151	2.22311	0.95121	1.93428	2.23262	2.78878	1.69716
2.47274	3.77453	3.6779	3.08053	3.1696	2.93934	2.58306	0.876885	2.19351	1.94157	-0.118836	1.5266	1.33974	1.52041	1.94941	2.07517	1.12434	2.27622	2.32737	4.02581	3.80882	1.61328	4.09192	3.14782	2.72234	-0.424427	2.69544	1.42816	2.0616	1.94264	2.21692	0.976126	1.89341	2.20744	2.78094	1.70414
2.45062	3.77912	3.62576	3.04749	3.13348	2.90012	2.55821	0.842742	2.1726	1.94402	-0.11229	1.48719	1.34067	1.51422	1.87584	2.08752	1.05255	2.2593	2.33335	3.98212	3.81871	1.58964	4.03731	3.12258	2.68814	-0.428399	2.67447	1.41027	1.96136	1.84908	2.20857	0.967605	1.86023	2.18048	2.77404	1.70485
2.42423	3.7807	3.57524	3.016	3.09642	2.85849	2.53287	0.816931	2.14687	1.94001	-0.105576	1.44363	1.34014	1.51114	1.7923	2.09537	0.981844	2.22772	2.32453	3.93724	3.84522	1.5661	3.99212	3.09416	2.64654	-0.441915	2.64839	1.39427	1.84873	1.75324	2.19873	0.966672	1.83528	2.15135	2.76651	1.70107
2.39328	3.77912	3.5265	2.98871	3.05901	2.82352	2.50937	0.811056	2.1161	1.91922	-0.0979081	1.38971	1.34249	1.5085	1.69982	2.09546	0.914902	2.21318	2.29017	3.91245	3.87879	1.54232	3.95551	3.06032	2.59975	-0.455636	2.60829	1.37874	1.72879	1.66461	2.18746	0.976133	1.81765	2.11793	2.75507	1.69647
2.35716	3.77288	3.47922	2.96488	3.02228	2.79293	2.4857	0.822911	2.08917	1.87998	-0.0909839	1.33694	1.3476	1.50347	1.60973	2.09005	0.852778	2.21818	2.22617	3.91587	3.9043	1.51771	3.91732	3.0251	2.54799	-0.462132	2.5517	1.36054	1.60444	1.57994	2.17484	0.973255	1.80708	2.07758	2.73571	1.69003
2.31496	3.76068	3.43137	2.94176	2.98699	2.75859	2.46057	0.8366	2.07678	1.83061	-0.0877073	1.2922	1.35464	1.49575	1.52649	2.08461	0.795932	2.21954	2.15776	3.92417	3.9116	1.49232	3.86451	2.99483	2.49108	-0.465945	2.47672	1.33829	1.47661	1.49471	2.16138	0.978255	1.79884	2.02842	2.70304	1.68294
2.26904	3.74315	3.37746	2.91638	2.9522	2.71504	2.43212	0.841803	2.06354	1.78033	-0.0881339	1.2541	1.36283	1.48776	1.4405	2.07878	0.745075	2.19897	2.10174	3.90001	3.89409	1.467	3.79044	2.97096	2.43617	-0.474141	2.38273	1.31573	1.3462	1.41158	2.1479	0.957376	1.80292	1.97132	2.65446	1.68083
2.22387	3.72044	3.3123	2.89139	2.91686	2.66808	2.4039	0.837977	2.05824	1.73353	-0.0905356	1.22745	1.36762	1.47944	1.34217	2.07161	0.70034	2.15958	2.0734	3.84629	3.8541	1.44267	3.7031	2.95333	2.38901	-0.492087	2.27742	1.29489	1.21465	1.33528	2.13479	0.937129	1.82802	1.91144	2.59345	1.68271
2.1832	3.69078	3.23733	2.87069	2.87975	2.62503	2.38114	0.830579	2.05587	1.69069	-0.0943476	1.19773	1.36588	1.46993	1.23549	2.06323	0.660559	2.10898	2.055	3.80265	3.80074	1.60147	3.6083	2.93944	2.34525	-0.519464	2.17401	1.27421	1.0858	1.2641	2.12245	0.953213	1.86535	1.85361	2.5286	1.67728
2.14707	3.65419	3.16147	2.85446	2.84008	2.5871	2.36404	0.819585	2.05428	1.64992	-0.0987286	1.14939	1.35992	1.45986	1.13529	2.05372	0.623802	2.06027	2.01785	3.78404	3.74615	1.78465	3.50652	2.92731	2.30152	-0.549037	2.08134	1.25188	0.965192	1.19006	2.11013	0.978203	1.89677	1.79924	2.46816	1.6613
2.11319	3.61315	3.09273	2.83697	2.79873	2.54671	2.34981	0.798764	2.03739	1.61085	-0.103063	1.09816	1.35057	1.45047	1.06905	2.04676	0.588982	2.01452	1.95245	3.76821	3.69423	1.998	3.3938	2.91596	2.25627	-0.571771	1.99469	1.2333	0.856383	1.1105	2.09439	0.975004	1.91837	1.74612	2.41412	1.64493
2.07808	3.57143	3.02989	2.81311	2.75708	2.49882	2.33555	0.763522	2.03151	1.57165	-0.107199	1.05362	1.33541	1.44117	1.03339	2.0447	0.556109	1.9764	1.88125	3.72645	3.64112	2.162	3.27083	2.90179	2.21025	-0.578839	1.90385	1.22067	0.76084	1.02364	2.07162	0.943781	1.93525	1.6894	2.36318	1.6343
2.03831	3.52952	2.96749	2.78482	2.71515	2.44966	2.31906	0.715715	2.02127	1.53242	-0.109362	1.01218	1.31419	1.4299	0.998847	2.04118	0.526819	1.9602	1.82372	3.66181	3.58521	2.24073	3.14755	2.87895	2.17021	-0.569922	1.80934	1.21176	0.680135	0.930645	2.04255	0.91441	1.93929	1.62723	2.31226	1.628
1.99251	3.48525	2.90219	2.75103	2.67339	2.40284	2.30678	0.662171	1.98635	1.49538	-0.109019	0.975502	1.28828	1.41572	0.939151	2.0328	0.502927	1.9553	1.76605	3.60285	3.53461	2.24458	3.03244	2.847	2.13651	-0.55735	1.7221	1.20462	0.612709	0.840214	2.0112	0.883707	1.92391	1.56284	2.2582	1.62199
1.94166	3.43779	2.83325	2.70992	2.63053	2.35914	2.30238	0.611042	1.94782	1.46133	-0.107489	0.931315	1.25694	1.40035	0.854221	2.01728	0.48746	1.94741	1.6925	3.56072	3.49579	2.2064	2.92333	2.80908	2.09843	-0.555695	1.64444	1.19319	0.556398	0.75516	1.98109	0.85896	1.90001	1.50249	2.19786	1.60988
1.88692	3.38982	2.76033	2.66707	2.58463	2.31902	2.30026	0.567038	1.89331	1.42969	-0.106265	0.87614	1.22236	1.38793	0.752649	1.99362	0.478414	1.93854	1.61302	3.5205	3.46971	2.14773	2.8097	2.7662	2.04797	-0.568661	1.56774	1.17715	0.50843	0.672588	1.9543	0.853211	1.88446	1.44978	2.1308	1.59227
1.8281	3.34403	2.6822	2.628	2.53429	2.2757	2.29655	0.528681	1.82992	1.39758	-0.106189	0.822535	1.18763	1.37804	0.632579	1.96565	0.473209	1.91943	1.54328	3.4651	3.45093	2.08088	2.68416	2.7178	1.98792	-0.594362	1.48579	1.16335	0.462533	0.591683	1.93169	0.857933	1.87178	1.40268	2.06092	1.57366
1.76378	3.29895	2.60083	2.59192	2.47785	2.21913	2.28715	0.490555	1.77269	1.36723	-0.10768	0.774007	1.1508	1.3671	0.507167	1.9365	0.468282	1.89086	1.47188	3.39694	3.42727	2.01117	2.55159	2.66225	1.9245	-0.62932	1.39988	1.15704	0.41339	0.516599	1.91346	0.84461	1.83107	1.35682	1.99218	1.55678
1.69256	3.24998	2.51904	2.55635	2.41219	2.15381	2.27186	0.44916	1.69771	1.34071	-0.109945	0.728001	1.10803	1.35318	0.386561	1.90473	0.462327	1.86033	1.38962	3.34351	3.38841	1.93984	2.41655	2.59738	1.86357	-0.660903	1.31637	1.15399	0.359997	0.454139	1.89806	0.822688	1.75517	1.31089	1.92793	1.53936
1.61488	3.19226	2.43874	2.51564	2.33555	2.08462	2.25617	0.406588	1.59015	1.31627	-0.111561	0.684405	1.05681	1.3362	0.274484	1.87369	0.455554	1.82237	1.32634	3.31243	3.33035	1.86703	2.27143	2.52525	1.81033	-0.678084	1.23834	1.14574	0.302496	0.405828	1.88181	0.802967	1.6613	1.26635	1.86903	1.51596
1.53392	3.12226	2.36211	2.46469	2.25068	2.01678	2.24472	0.369347	1.49873	1.29642	-0.11227	0.645412	0.999044	1.31849	0.165597	1.84726	0.448134	1.76361	1.29191	3.2845	3.25541	1.7947	2.11122	2.45181	1.76204	-0.682448	1.16179	1.12731	0.243728	0.373043	1.86529	0.763855	1.56364	1.22358	1.81507	1.48517
1.4541	3.03786	2.29083	2.40227	2.16227	1.9493	2.2401	0.344682	1.46984	1.28434	-0.112481	0.61128	0.9413	1.301	0.0661098	1.82448	0.43877	1.69711	1.23943	3.23568	3.17757	1.72492	1.94123	2.37944	1.71872	-0.678884	1.07868	1.10166	0.191994	0.348654	1.85249	0.717557	1.47162	1.18111	1.76174	1.45142
1.37723	2.94194	2.22532	2.33322	2.07304	1.8756	2.23593	0.33372	1.42967	1.27245	-0.112206	0.580475	0.890802	1.28286	-0.0105782	1.79701	0.42531	1.64908	1.17471	3.14597	3.11331	1.65853	1.76774	2.3087	1.68546	-0.670939	0.986459	1.07519	0.151145	0.319392	1.84219	0.690413	1.38223	1.13932	1.70499	1.41572
1.30216	2.83865	2.16557	2.26364	1.98264	1.79648	2.22348	0.333663	1.3469	1.2551	-0.111263	0.544557	0.847207	1.2665	-0.0753782	1.7654	0.405208	1.61738	1.14029	3.02288	3.06436	1.59558	1.60194	2.2393	1.66348	-0.665117	0.894535	1.05279	0.117326	0.283137	1.82881	0.662749	1.29087	1.0979	1.64226	1.37824
1.22785	2.73274	2.10981	2.19511	1.89074	1.72635	2.20523	0.342365	1.27873	1.2311	-0.110383	0.495218	0.801021	1.25351	-0.154687	1.73335	0.378248	1.58939	1.13506	2.88571	3.01943	1.53458	1.45892	2.17008	1.65278	-0.664394	0.81394	1.0324	0.0856373	0.246028	1.81025	0.624872	1.19894	1.05455	1.5734	1.34264
1.1534	2.62908	2.05384	2.12272	1.79738	1.68172	2.18378	0.356082	1.21065	1.1999	-0.110902	0.43939	0.746152	1.24364	-0.253546	1.69574	0.346207	1.56414	1.12145	2.76329	2.97155	1.47294	1.34318	2.10172	1.65298	-0.667859	0.746719	1.00296	0.0552391	0.215805	1.7895	0.606397	1.11242	1.0107	1.49979	1.31417
1.07668	2.53159	1.99283	2.03914	1.70352	1.6621	2.15218	0.369776	1.13108	1.16203	-0.112879	0.38548	0.687993	1.239	-0.351303	1.6523	0.311928	1.54867	1.0826	2.67371	2.92418	1.40879	1.24527	2.03808	1.65822	-0.676995	0.691329	0.962895	0.0241845	0.19206	1.7699	0.606335	1.04136	0.97196	1.42399	1.29475
0.996493	2.44115	1.9241	1.94579	1.61	1.63533	2.11129	0.377648	1.06817	1.12154	-0.1155	0.339343	0.632817	1.23808	-0.42636	1.60469	0.27934	1.54632	1.0514	2.60948	2.87934	1.34382	1.15206	1.98394	1.65938	-0.689813	0.646889	0.9243	-0.00475391	0.168529	1.75219	0.605277	0.987103	0.943298	1.34681	1.2747
0.913456	2.35444	1.84992	1.85319	1.51638	1.56621	2.0631	0.377085	1.0077	1.08081	-0.116285	0.291822	0.579862	1.23659	-0.471348	1.55063	0.253629	1.55525	1.01869	2.54633	2.83502	1.28201	1.05841	1.94129	1.64939	-0.701125	0.610046	0.890496	-0.027824	0.141436	1.73447	0.595822	0.941131	0.923414	1.2655	1.24863
0.830283	2.26686	1.77621	1.76639	1.42224	1.45538	2.01052	0.369351	0.928756	1.03704	-0.108461	0.231931	0.526311	1.23382	-0.48572	1.48893	0.240378	1.55855	0.963415	2.48071	2.78519	1.2235	0.975781	1.90419	1.629	-0.706894	0.575511	0.855887	-0.0482593	0.107891	1.71448	0.590472	0.889976	0.907323	1.17882	1.22253
0.752016	2.17805	1.70757	1.67898	1.32816	1.33952	1.95953	0.355729	0.851963	0.992392	-0.0869295	0.168908	0.469659	1.22929	-0.487443	1.42702	0.241507	1.5412	0.896255	2.41818	2.72131	1.16697	0.914799	1.86098	1.60974	-0.707537	0.54006	0.819222	-0.0714278	0.0690752	1.69138	0.613766	0.828958	0.892335	1.0854	1.19597
0.685659	2.09133	1.64347	1.58534	1.23694	1.25554	1.90865	0.338829	0.787483	0.954325	-0.0541258	0.122379	0.410979	1.22103	-0.504972	1.36866	0.259224	1.51081	0.857559	2.35141	2.63827	1.11051	0.860529	1.8003	1.59735	-0.704638	0.507813	0.785433	-0.096315	0.0285901	1.66454	0.652123	0.765156	0.877221	0.987157	1.16646
0.638061	2.00952	1.57981	1.48567	1.1515	1.20089	1.85869	0.322599	0.726077	0.925326	-0.0177636	0.0954032	0.358507	1.21077	-0.542378	1.3081	0.285232	1.47223	0.814973	2.27773	2.53613	1.0528	0.782479	1.7232	1.58933	-0.691046	0.486579	0.761595	-0.120522	-0.0110524	1.63309	0.675744	0.712497	0.860048	0.891734	1.13203
0.606955	1.93327	1.51119	1.38353	1.07288	1.14404	1.8107	0.309327	0.686696	0.899229	0.0154333	0.0677786	0.31803	1.20194	-0.580518	1.25093	0.311227	1.42436	0.766475	2.20735	2.42553	0.997699	0.680726	1.64242	1.58184	-0.661462	0.479597	0.749758	-0.1425	-0.0472062	1.59644	0.685811	0.683923	0.838798	0.806831	1.09303
0.58813	1.86318	1.43686	1.28206	0.998548	1.06363	1.75698	0.299229	0.651326	0.872347	0.0438032	0.0359126	0.287066	1.19992	-0.597716	1.20059	0.330542	1.3718	0.749588	2.14626	2.32431	0.951338	0.598433	1.56985	1.56842	-0.628459	0.483766	0.747815	-0.162693	-0.0819349	1.555	0.685701	0.675487	0.809771	0.735767	1.05037
0.574104	1.79969	1.35812	1.18257	0.924286	0.973225	1.699	0.29532	0.596586	0.847964	0.0662521	0.00408809	0.26181	1.20901	-0.59576	1.14851	0.339512	1.31799	0.75054	2.08124	2.24299	0.913726	0.563834	1.5056	1.54361	-0.605239	0.493327	0.752587	-0.183192	-0.113104	1.51013	0.676622	0.669817	0.770272	0.677943	1.01241
0.558378	1.74089	1.27772	1.09177	0.846399	0.901362	1.63943	0.300751	0.537795	0.828397	0.0838509	-0.0417514	0.240389	1.22535	-0.591322	1.08581	0.337423	1.26532	0.717768	1.99422	2.18397	0.878164	0.563737	1.43765	1.50837	-0.59482	0.500096	0.756165	-0.206106	-0.140468	1.46338	0.656725	0.652187	0.723626	0.631874	0.983767
0.530217	1.68177	1.19825	1.015	0.76161	0.858918	1.57075	0.314224	0.497886	0.810535	0.101992	-0.0889622	0.219058	1.24404	-0.597294	1.00957	0.326431	1.22657	0.663512	1.88978	2.14205	0.840413	0.569932	1.35639	1.4697	-0.598172	0.496352	0.756536	-0.231251	-0.169686	1.41491	0.648047	0.622286	0.676051	0.59857	0.960051
0.490752	1.61763	1.12229	0.948128	0.67173	0.829302	1.49465	0.333598	0.452704	0.791347	0.123908	-0.116269	0.195427	1.2637	-0.608904	0.9173	0.306474	1.21531	0.6197	1.78518	2.10144	0.805923	0.570624	1.26947	1.43158	-0.606514	0.483848	0.759809	-0.255965	-0.201048	1.36398	0.647492	0.590176	0.633653	0.575478	0.935276
0.445081	1.54754	1.05092	0.883047	0.58136	0.790736	1.42128	0.355244	0.42197	0.769656	0.148896	-0.131521	0.172279	1.28474	-0.61944	0.813	0.278567	1.21905	0.598482	1.68756	2.04859	0.782243	0.566407	1.18801	1.39869	-0.607357	0.467705	0.7727	-0.276811	-0.23906	1.30907	0.627329	0.55886	0.597913	0.556047	0.897063
0.398968	1.47269	0.983002	0.81889	0.496302	0.731842	1.35806	0.371829	0.401387	0.746849	0.174454	-0.146167	0.149264	1.30826	-0.632778	0.703379	0.243466	1.22899	0.575338	1.59418	1.98194	0.769861	0.558507	1.11366	1.37683	-0.599846	0.447951	0.796095	-0.291778	-0.288058	1.25187	0.590561	0.517827	0.565724	0.538181	0.849971
0.35458	1.39356	0.916374	0.759443	0.42119	0.654866	1.31199	0.373323	0.355008	0.728038	0.197769	-0.158893	0.12155	1.33064	-0.652736	0.602443	0.202794	1.23652	0.536277	1.50271	1.90804	0.765681	0.547912	1.04357	1.36583	-0.586363	0.420785	0.820417	-0.301797	-0.337101	1.19561	0.569982	0.46994	0.535614	0.526797	0.82013
0.316062	1.31129	0.848007	0.70605	0.359219	0.57045	1.27776	0.356426	0.305384	0.711022	0.219032	-0.168032	0.0897837	1.34554	-0.677849	0.525269	0.159021	1.22961	0.493391	1.42052	1.83703	0.766429	0.537744	0.980569	1.36327	-0.575283	0.385428	0.839121	-0.310224	-0.375849	1.14276	0.57121	0.421777	0.507976	0.530038	0.808312
0.285148	1.22753	0.780271	0.654076	0.311836	0.494062	1.25366	0.325143	0.27556	0.686153	0.237217	-0.206539	0.0603214	1.35013	-0.707556	0.466208	0.114632	1.21271	0.447113	1.35123	1.7714	0.768927	0.529615	0.924066	1.36757	-0.572189	0.346831	0.852932	-0.319108	-0.406488	1.09646	0.570952	0.386928	0.48447	0.550918	0.785613
0.260996	1.14719	0.72092	0.59759	0.278475	0.4396	1.23484	0.287096	0.249399	0.652707	0.249348	-0.277378	0.0335458	1.34491	-0.740026	0.411683	0.0740971	1.2011	0.413153	1.2908	1.71111	0.770929	0.518328	0.867217	1.37753	-0.574842	0.314723	0.865549	-0.327967	-0.435757	1.05726	0.528848	0.364875	0.466604	0.586639	0.746004
0.23966	1.07406	0.671226	0.544	0.255884	0.410294	1.21033	0.25366	0.223235	0.623129	0.255762	-0.323413	0.00406476	1.33086	-0.75724	0.355844	0.0409206	1.2056	0.375332	1.22856	1.64982	0.770928	0.4994	0.814234	1.3884	-0.586218	0.296753	0.888805	-0.335664	-0.466832	1.02282	0.482977	0.336957	0.45265	0.626899	0.705933
0.216054	1.00811	0.62604	0.506823	0.241526	0.388674	1.17722	0.231547	0.203736	0.608691	0.258415	-0.325906	-0.029863	1.31392	-0.744159	0.298615	0.0192549	1.20725	0.329813	1.16419	1.58804	0.767421	0.478193	0.772483	1.39462	-0.603872	0.291055	0.926	-0.343874	-0.499745	0.990722	0.462505	0.293117	0.43807	0.661339	0.690498
0.189146	0.947049	0.580566	0.485546	0.234841	0.347817	1.14418	0.219078	0.170955	0.604376	0.260148	-0.333737	-0.0637457	1.29544	-0.734026	0.243644	0.00985244	1.18522	0.291148	1.1025	1.53152	0.758428	0.458884	0.73716	1.3924	-0.614156	0.28823	0.965705	-0.355264	-0.531112	0.962984	0.461243	0.230597	0.416164	0.682985	0.691143
0.160478	0.889295	0.534664	0.47838	0.235992	0.282515	1.12248	0.210539	0.141047	0.600783	0.262021	-0.390791	-0.0905632	1.27781	-0.771856	0.190991	0.0122997	1.13687	0.267854	1.0466	1.48204	0.74211	0.438818	0.70044	1.38431	-0.617606	0.27653	0.99459	-0.369033	-0.558448	0.944381	0.464258	0.164674	0.381653	0.691615	0.688321
0.133726	0.833397	0.488442	0.480387	0.244596	0.219356	1.12703	0.200802	0.118609	0.594142	0.260354	-0.469543	-0.108287	1.27322	-0.832677	0.141343	0.024555	1.08888	0.249335	0.98384	1.43904	0.719892	0.417891	0.66184	1.38266	-0.630098	0.248305	1.00838	-0.382907	-0.582349	0.93809	0.452097	0.110339	0.336016	0.689295	0.683248
0.110377	0.778243	0.441725	0.481649	0.258806	0.177489	1.14717	0.187448	0.0967451	0.587989	0.250478	-0.504498	-0.120037	1.28312	-0.869699	0.0990429	0.0446467	1.05825	0.250735	0.907355	1.40821	0.696538	0.400326	0.625244	1.39234	-0.658469	0.203798	1.0168	-0.395991	-0.60241	0.946032	0.429373	0.0711634	0.284317	0.679504	0.659033
0.0874262	0.725743	0.39984	0.47501	0.274441	0.149366	1.14422	0.169784	0.075758	0.579004	0.231559	-0.487893	-0.129176	1.30347	-0.87007	0.0688392	0.0702364	1.02876	0.264289	0.825665	1.38455	0.676587	0.380367	0.592561	1.40488	-0.69771	0.153146	1.02748	-0.40815	-0.622376	0.966045	0.396738	0.0417565	0.233398	0.664967	0.610394
0.0616982	0.677692	0.372318	0.455778	0.286365	0.115905	1.10306	0.147811	0.0466367	0.557581	0.208184	-0.468376	-0.139507	1.33268	-0.857871	0.05231	0.0977233	0.982589	0.256657	0.757609	1.3583	0.66137	0.348637	0.564285	1.40985	-0.736553	0.110508	1.03401	-0.419173	-0.647216	0.991457	0.362901	0.0103852	0.191012	0.645992	0.566611
0.0329983	0.631915	0.364103	0.421028	0.290936	0.0661135	1.04058	0.119886	0.0210309	0.526091	0.191374	-0.4809	-0.150523	1.36457	-0.857133	0.0460134	0.124221	0.934004	0.240274	0.703802	1.33313	0.648666	0.304776	0.539027	1.4041	-0.765084	0.0816066	1.01808	-0.42912	-0.678324	1.01254	0.330284	-0.0302929	0.160313	0.622902	0.532622
0.00393213	0.581234	0.373473	0.375238	0.285762	0.00266126	0.974652	0.0831885	0.013952	0.492532	0.193613	-0.504462	-0.161511	1.38316	-0.868588	0.0432989	0.147731	0.907011	0.252191	0.65455	1.31233	0.634226	0.259808	0.516629	1.40062	-0.7891	0.0602782	0.968472	-0.438749	-0.713834	1.02031	0.316507	-0.0750847	0.141991	0.593336	0.500406
-0.024321	0.519619	0.394457	0.328064	0.268517	-0.0670804	0.914523	0.0401389	0.0220983	0.456792	0.22317	-0.505102	-0.175248	1.39001	-0.893625	0.0369096	0.166246	0.89843	0.277903	0.605939	1.2884	0.615957	0.222325	0.502283	1.41207	-0.816576	0.0356507	0.901981	-0.448841	-0.750644	1.01001	0.33288	-0.107861	0.130816	0.56053	0.470038
-0.0523566	0.450103	0.421761	0.289849	0.237413	-0.147331	0.86852	-0.00236693	0.0162504	0.411817	0.277359	-0.490201	-0.19004	1.38628	-0.932227	0.0274104	0.177424	0.89544	0.266784	0.561286	1.25745	0.595247	0.195716	0.495391	1.43531	-0.851518	0.00310366	0.847887	-0.459926	-0.785305	0.98683	0.358444	-0.120818	0.121194	0.530584	0.440996
-0.0808328	0.379219	0.450721	0.26536	0.194385	-0.241093	0.845118	-0.0397067	-0.00457652	0.361771	0.342371	-0.477951	-0.201013	1.37423	-0.9633	0.0118776	0.182205	0.889013	0.255053	0.515006	1.22438	0.575197	0.186538	0.491193	1.45508	-0.891715	-0.0361468	0.822254	-0.471668	-0.815222	0.963652	0.356271	-0.121233	0.111525	0.507311	0.411216
-0.108135	0.315105	0.477266	0.253138	0.145362	-0.33436	0.845862	-0.0708024	-0.0177187	0.317152	0.402605	-0.472333	-0.2063	1.35924	-0.969736	-0.0163529	0.180443	0.879093	0.255393	0.469407	1.19415	0.558995	0.200357	0.48722	1.45982	-0.941242	-0.0749765	0.825924	-0.483191	-0.841625	0.951886	0.32278	-0.11611	0.103293	0.49579	0.374724
-0.131361	0.267797	0.498373	0.25235	0.100774	-0.398321	0.861222	-0.0955649	-0.051446	0.290502	0.434914	-0.478786	-0.209736	1.35161	-0.954542	-0.0488805	0.1732	0.861616	0.239238	0.430138	1.17476	0.547811	0.231276	0.484444	1.44726	-0.998585	-0.105389	0.842813	-0.492989	-0.865312	0.960968	0.288625	-0.113208	0.0995247	0.497387	0.337846
-0.149562	0.241416	0.513499	0.256461	0.0722783	-0.400992	0.875065	-0.114129	-0.0846111	0.293087	0.42845	-0.494468	-0.221484	1.3599	-0.928726	-0.0748861	0.161887	0.840705	0.21272	0.3999	1.16712	0.538887	0.267246	0.482409	1.42231	-1.03815	-0.126393	0.847807	-0.500314	-0.882719	1.00073	0.28404	-0.117943	0.0964937	0.504971	0.316031

## Sheet: BL-hip-sagittal-descent
FAS_324	FAS_331	FAS_601	FAS_602	FAS_603	FAS_604	FAS_605	FAS_606	FAS_608	FAS_611	FAS_616	FAS_617	FAS_623	FAS_630	FAS_632	FAS_638	FAS_643	FAS_647	FAS_650	FAS_652	FAS_653	FAS_654	FAS_658	FAS_659	FAS_666	FAS_668	FAS_669	FAS_670	FAS_671	FAS_901	FAS_902	FAS_905	FAS_906	FAS_910	FAS_911	FAS_916
0.0773847	0.375537	0.256134	0.489559	0.563893	-0.498426	1.02639	-0.0700442	0.277954	-0.0042757	0.617233	0.188525	0.807044	0.241641	-0.170445	0.501468	0.583826	0.676931	0.187008	0.231687	0.933496	1.228	0.394427	0.589272	0.729275	-0.432011	0.608996	0.288356	0.0548407	0.0882933	0.588265	0.192941	0.382517	1.13909	0.624177	0.481364
0.0480442	0.319969	0.232404	0.469879	0.476178	-0.562118	0.994998	-0.105845	0.322412	-0.014882	0.594444	0.0921174	0.745208	0.221321	-0.214356	0.465295	0.56292	0.733259	0.14426	0.21083	0.980782	1.24066	0.450554	0.645894	0.717557	-0.456097	0.652538	0.295214	0.0408612	-0.00404883	0.569105	0.181589	0.342376	1.16773	0.543686	0.437008
0.0335108	0.266928	0.222156	0.483635	0.409795	-0.611664	0.967235	-0.134349	0.393958	-0.0129704	0.584816	0.0487638	0.688994	0.232233	-0.236539	0.456686	0.549821	0.792519	0.11012	0.217742	1.03507	1.26496	0.503886	0.725581	0.718167	-0.432136	0.695024	0.345531	0.0412425	-0.0310659	0.546235	0.164614	0.318075	1.20159	0.489089	0.409512
0.0379263	0.219798	0.220969	0.514054	0.359667	-0.628294	0.947737	-0.149465	0.481956	-0.00100771	0.588601	0.0522317	0.650604	0.262144	-0.233991	0.465056	0.541075	0.844469	0.0902202	0.264514	1.09241	1.30656	0.555526	0.79695	0.731241	-0.395024	0.748663	0.407685	0.0568148	-0.0179539	0.543661	0.232268	0.307242	1.24338	0.474104	0.395897
0.0633653	0.181516	0.222666	0.540808	0.317915	-0.60374	0.941032	-0.150145	0.620816	0.0154502	0.605761	0.0899046	0.630726	0.290423	-0.230011	0.477543	0.535856	0.86293	0.0892235	0.325121	1.15125	1.33945	0.618024	0.870597	0.752788	-0.372488	0.815956	0.451258	0.0822321	0.000888641	0.578008	0.319024	0.305364	1.29312	0.482327	0.392743
0.106717	0.152279	0.223692	0.563937	0.28415	-0.514233	0.943936	-0.139122	0.792979	0.0347096	0.632571	0.153065	0.6279	0.312982	-0.227159	0.494901	0.537037	0.856424	0.106212	0.370662	1.21711	1.37489	0.700586	0.964855	0.779878	-0.376378	0.882728	0.498251	0.10749	0.0147156	0.644114	0.382681	0.309649	1.34976	0.487697	0.400209
0.161792	0.133958	0.225484	0.60507	0.264099	-0.356823	0.949384	-0.120876	0.955909	0.0577375	0.662823	0.222902	0.640985	0.334979	-0.203987	0.526822	0.544063	0.933475	0.130714	0.407221	1.29372	1.41339	0.797529	1.0814	0.810292	-0.39474	0.962799	0.584579	0.123984	0.0405248	0.722908	0.452149	0.317599	1.40818	0.484128	0.42348
0.219394	0.128199	0.233916	0.68085	0.260513	-0.176916	0.947809	-0.0987206	1.11215	0.084059	0.692021	0.287443	0.660438	0.363182	-0.157944	0.568091	0.554699	1.03574	0.15321	0.444912	1.36923	1.44332	0.89074	1.20591	0.839984	-0.404776	1.0936	0.682432	0.131729	0.0992361	0.800064	0.502561	0.328524	1.45978	0.488436	0.464852
0.270124	0.135864	0.253525	0.759347	0.272914	-0.0424199	0.937178	-0.0750448	1.25845	0.11236	0.717407	0.350477	0.672153	0.405273	-0.103585	0.612558	0.575752	1.11203	0.182497	0.485289	1.44572	1.4776	0.963872	1.31569	0.863796	-0.398047	1.25919	0.800049	0.139783	0.147965	0.879091	0.573074	0.342403	1.49888	0.521983	0.510448
0.310693	0.157202	0.2821	0.835094	0.299508	0.011474	0.923549	-0.0511975	1.37972	0.140815	0.737434	0.397639	0.669148	0.457701	-0.0583074	0.66333	0.6084	1.25925	0.234711	0.530387	1.53646	1.5231	1.01021	1.42278	0.877704	-0.383064	1.41549	0.937728	0.159509	0.176576	0.959116	0.631443	0.359107	1.52493	0.589559	0.54076
0.345013	0.187872	0.311595	0.950301	0.328861	0.0313993	0.91682	-0.0300136	1.47482	0.16706	0.75328	0.411772	0.661104	0.504505	-0.0192219	0.712309	0.647496	1.34109	0.317383	0.564606	1.64287	1.57125	1.0487	1.52311	0.884584	-0.374924	1.55726	1.11653	0.195178	0.227107	1.03064	0.634708	0.378108	1.5427	0.668591	0.557013
0.379382	0.223469	0.332968	1.0581	0.342118	0.106905	0.923119	-0.0131865	1.52046	0.187507	0.768054	0.416697	0.665212	0.550257	0.0336672	0.760654	0.685842	1.44643	0.419887	0.58836	1.75114	1.61	1.0972	1.59816	0.891816	-0.381678	1.70014	1.31976	0.240639	0.259654	1.08748	0.667174	0.396926	1.55997	0.732022	0.580042
0.419432	0.261736	0.340785	1.12477	0.334531	0.280947	0.93962	-0.000884419	1.51175	0.197572	0.784083	0.444843	0.686252	0.597263	0.102319	0.806881	0.717076	1.51483	0.503752	0.623604	1.84407	1.63478	1.15735	1.69916	0.905748	-0.397527	1.85306	1.49773	0.286813	0.245324	1.13322	0.675524	0.41385	1.58459	0.779856	0.617998
0.465343	0.302895	0.339357	1.21054	0.323775	0.502261	0.957876	0.00788006	1.55077	0.198387	0.796938	0.502013	0.707935	0.629949	0.148591	0.835317	0.744377	1.52913	0.540382	0.683426	1.93036	1.66296	1.22675	1.8197	0.925112	-0.410173	2.00691	1.60111	0.329441	0.221312	1.17826	0.700072	0.42881	1.61858	0.836548	0.656712
0.517237	0.348433	0.3429	1.32203	0.331497	0.682677	0.968828	0.0142015	1.63689	0.192771	0.796557	0.564057	0.715334	0.648749	0.148041	0.855263	0.778856	1.57153	0.566425	0.787288	2.02328	1.72026	1.30542	1.88527	0.939642	-0.41414	2.14776	1.67564	0.368644	0.19559	1.23141	0.731083	0.443639	1.657	0.920955	0.689249
0.575787	0.400113	0.363357	1.42118	0.36091	0.785737	0.968406	0.0198455	1.74405	0.189496	0.779267	0.613514	0.715388	0.684433	0.16172	0.886104	0.82569	1.61612	0.643963	0.934647	2.09423	1.80348	1.38005	1.92099	0.936515	-0.407811	2.2861	1.78684	0.407491	0.177468	1.28905	0.764216	0.459079	1.69453	1.03278	0.724715
0.640912	0.458356	0.405744	1.48484	0.402766	0.853972	0.963425	0.0269466	1.83834	0.196117	0.756784	0.653436	0.718477	0.745611	0.216292	0.922105	0.873836	1.64998	0.746672	1.11657	2.11554	1.85797	1.44783	1.97529	0.912418	-0.390933	2.42399	1.86551	0.448234	0.187153	1.34292	0.803844	0.474543	1.72913	1.16282	0.773308
0.707328	0.520286	0.471268	1.53945	0.448734	0.936377	0.964096	0.0371207	1.93607	0.219617	0.74473	0.692271	0.722349	0.807227	0.232521	0.951661	0.913073	1.74403	0.817051	1.31719	2.11653	1.87183	1.518	2.0551	0.884308	-0.360305	2.52948	1.92743	0.494691	0.232534	1.38949	0.821863	0.488652	1.76394	1.29443	0.824848
0.766163	0.583142	0.554461	1.59855	0.494385	1.04366	0.976067	0.051649	2.03235	0.261583	0.741397	0.736609	0.716388	0.862651	0.203855	0.965019	0.950889	1.88588	0.854347	1.52236	2.14834	1.92128	1.5766	2.14442	0.871843	-0.315707	2.62553	1.99535	0.554713	0.297185	1.43411	0.823168	0.499953	1.80118	1.40759	0.865563
0.812332	0.643165	0.642348	1.65341	0.538213	1.15297	0.992391	0.06859	2.07827	0.311765	0.734072	0.784615	0.697531	0.935679	0.213388	0.981188	0.998368	2.02545	0.898169	1.7202	2.20302	1.97747	1.60438	2.25141	0.879376	-0.259154	2.73392	2.00158	0.633424	0.351293	1.48553	0.837572	0.508396	1.8433	1.5073	0.903059
0.847725	0.698073	0.719699	1.72094	0.578119	1.24257	1.00788	0.0853216	2.11492	0.354884	0.713567	0.830341	0.682935	1.02048	0.247263	1.007	1.04759	2.16479	0.962799	1.89531	2.24856	1.96441	1.60352	2.3672	0.893699	-0.200718	2.84043	1.97197	0.72876	0.38982	1.54255	0.895668	0.513961	1.88918	1.61875	0.958143
0.8801	0.746932	0.776948	1.8171	0.613998	1.3083	1.02292	0.0997177	2.20615	0.376644	0.684894	0.868472	0.687995	1.06963	0.216662	1.02557	1.08288	2.34978	1.03395	2.05988	2.28531	1.94237	1.60377	2.48864	0.90343	-0.155309	2.95599	2.00355	0.834172	0.436709	1.60032	0.9424	0.518569	1.9379	1.74631	1.03279
0.915749	0.791669	0.815931	1.90112	0.649655	1.36332	1.04069	0.110492	2.28142	0.377332	0.661694	0.900375	0.71474	1.08979	0.151095	1.03319	1.10521	2.43251	1.10508	2.22029	2.34808	1.98142	1.64043	2.62268	0.911244	-0.112308	3.073	2.05654	0.940842	0.478713	1.6521	0.962193	0.525268	1.98728	1.86441	1.11886
0.955355	0.836363	0.849155	1.93559	0.691044	1.4273	1.05825	0.116151	2.3395	0.365942	0.650896	0.92535	0.750962	1.13354	0.164397	1.03697	1.13035	2.39591	1.17423	2.3717	2.44473	2.03164	1.7132	2.76035	0.926317	-0.0502872	3.17537	2.09204	1.03999	0.514623	1.69235	0.962338	0.535513	2.03722	1.95541	1.21073
0.995626	0.884466	0.893757	1.97338	0.739728	1.51028	1.07629	0.117246	2.42546	0.356219	0.650411	0.948405	0.77774	1.20221	0.162797	1.04928	1.16554	2.34946	1.23896	2.48883	2.52804	2.07825	1.79245	2.87138	0.956176	0.0374911	3.26267	2.17712	1.1291	0.54855	1.72799	0.952351	0.549073	2.08847	2.0312	1.29608
1.03228	0.939264	0.964633	2.0584	0.792307	1.61032	1.09801	0.116041	2.45724	0.356135	0.646277	0.990633	0.792166	1.2558	0.0739134	1.05665	1.20298	2.34188	1.29593	2.55741	2.56492	2.09751	1.87051	2.92174	0.998023	0.133748	3.32615	2.33015	1.21234	0.570166	1.76857	0.951125	0.564315	2.14027	2.10492	1.37301
1.06499	1.00262	1.06815	2.16446	0.842729	1.71206	1.12558	0.115983	2.44881	0.366566	0.628284	1.05289	0.800179	1.28279	-0.0103931	1.04624	1.24255	2.269	1.34476	2.60519	2.57589	2.14158	1.95679	2.93422	1.03873	0.20642	3.3705	2.49424	1.29141	0.604459	1.81865	0.942368	0.57991	2.19068	2.17043	1.45941
1.0965	1.07516	1.1917	2.2688	0.886805	1.80447	1.15719	0.118587	2.47798	0.384356	0.60068	1.10198	0.7941	1.30248	-0.0146891	1.0174	1.28924	2.27226	1.3796	2.66999	2.60925	2.23058	2.06147	2.95778	1.07161	0.243936	3.42592	2.64814	1.36749	0.650561	1.87551	0.969661	0.595579	2.23654	2.22276	1.56843
1.13165	1.15686	1.30926	2.36997	0.925878	1.88988	1.18969	0.124121	2.53117	0.404161	0.572903	1.1327	0.763787	1.32187	-0.017763	0.978311	1.33393	2.36897	1.39437	2.77012	2.66617	2.27053	2.18645	3.00187	1.09966	0.266872	3.50513	2.8214	1.4427	0.682628	1.93125	0.993723	0.611051	2.27609	2.27884	1.69784
1.17343	1.24795	1.39889	2.4555	0.965021	1.96609	1.21993	0.130923	2.57527	0.421895	0.558115	1.16747	0.717587	1.33914	-0.057748	0.942858	1.35933	2.46067	1.39351	2.88979	2.71738	2.29848	2.32575	3.0528	1.12955	0.31465	3.58338	2.96449	1.51608	0.699631	1.98115	0.980442	0.626733	2.30876	2.35431	1.83356
1.22097	1.34964	1.45933	2.52708	1.00744	2.01729	1.24597	0.138123	2.58832	0.435923	0.55986	1.2046	0.682805	1.35833	-0.0901974	0.921936	1.3567	2.51894	1.4042	3.00715	2.759	2.36159	2.46591	3.0844	1.16251	0.395871	3.64791	3.04676	1.58534	0.713816	2.02592	0.939726	0.643188	2.33696	2.45475	1.95371
1.26974	1.46264	1.50439	2.61007	1.05404	2.03852	1.26752	0.146223	2.60137	0.447615	0.564175	1.22674	0.680294	1.37029	-0.122867	0.908633	1.32647	2.59428	1.44992	3.10026	2.80576	2.40048	2.59855	3.07663	1.19327	0.482616	3.72453	3.0869	1.65371	0.732888	2.06556	0.902642	0.662039	2.36444	2.58219	2.04672
1.31541	1.58542	1.54929	2.68786	1.10388	2.04897	1.28291	0.157816	2.62201	0.456816	0.558698	1.24219	0.702346	1.36889	-0.162001	0.896016	1.28534	2.69673	1.52261	3.17744	2.86719	2.42551	2.727	3.07059	1.21798	0.551533	3.80842	3.12736	1.72764	0.761887	2.0977	0.904378	0.683334	2.39464	2.73437	2.12569
1.35657	1.71397	1.60228	2.74903	1.15408	2.07114	1.29155	0.173126	2.66295	0.462003	0.549605	1.2768	0.73067	1.37587	-0.175998	0.883336	1.2545	2.75413	1.59559	3.26558	2.92668	2.4761	2.85633	3.11338	1.23816	0.604432	3.8907	3.1444	1.81137	0.796395	2.12515	0.919597	0.705701	2.42841	2.8883	2.20196
1.39657	1.84544	1.6614	2.82119	1.20072	2.11196	1.2971	0.189578	2.73306	0.460991	0.547079	1.33274	0.758125	1.40641	-0.174897	0.871421	1.24003	2.75364	1.64665	3.36249	2.97335	2.51241	2.98981	3.2249	1.25666	0.643648	3.97449	3.1207	1.9008	0.832764	2.15479	0.938862	0.726541	2.46614	3.01404	2.26956
1.44253	1.97725	1.72211	2.90454	1.2402	2.16067	1.3057	0.204114	2.80434	0.452145	0.555249	1.39276	0.788738	1.44434	-0.193646	0.864157	1.23237	2.75523	1.67625	3.44637	3.00906	2.55987	3.13332	3.39856	1.27598	0.66822	4.05627	3.09991	1.98503	0.863846	2.19258	0.935048	0.743373	2.50939	3.09806	2.32276
1.5017	2.10724	1.78654	2.98658	1.27207	2.20568	1.32366	0.215016	2.85913	0.437997	0.567569	1.44857	0.834587	1.47264	-0.229048	0.865179	1.22561	2.78718	1.69049	3.5182	3.03551	2.6316	3.28647	3.60219	1.29752	0.677357	4.13988	3.11727	2.05489	0.882864	2.23805	0.910004	0.753939	2.56207	3.15999	2.35728
1.57457	2.23547	1.86012	3.08671	1.30094	2.24163	1.35294	0.224087	2.89009	0.42123	0.572585	1.49788	0.897375	1.50026	-0.25099	0.879182	1.22438	2.79984	1.69195	3.5794	3.06466	2.69956	3.4286	3.79608	1.32212	0.67286	4.21919	3.13386	2.10787	0.904165	2.28468	0.894058	0.759933	2.62534	3.2398	2.37882
1.65521	2.36204	1.94332	3.20614	1.33181	2.274	1.3899	0.234112	2.943	0.406388	0.56772	1.53414	0.962522	1.54254	-0.259394	0.91277	1.22906	2.86357	1.69043	3.638	3.10955	2.74394	3.54372	3.95448	1.34642	0.662404	4.2852	3.1382	2.14987	0.935028	2.32892	0.887009	0.764299	2.69908	3.35295	2.3927
1.73486	2.48558	2.02871	3.32592	1.36684	2.32323	1.4301	0.245366	3.02554	0.395993	0.560015	1.56493	1.0126	1.6032	-0.262686	0.965781	1.23413	2.94521	1.69967	3.69717	3.16673	2.77171	3.63077	4.06682	1.36283	0.665053	4.33602	3.20539	2.19191	0.968463	2.37162	0.900903	0.770491	2.77885	3.47599	2.40446
1.80728	2.60377	2.10756	3.43856	1.40603	2.40655	1.46876	0.256167	3.09364	0.388533	0.558927	1.59103	1.04026	1.66192	-0.251638	1.02759	1.2413	3.01537	1.73669	3.75049	3.23238	2.77359	3.69285	4.13299	1.36615	0.692215	4.36716	3.30388	2.24256	0.993577	2.41295	0.928772	0.783106	2.85739	3.5689	2.41568
1.87379	2.71541	2.17767	3.53299	1.44805	2.51387	1.50289	0.265249	3.13745	0.381365	0.568188	1.60364	1.05467	1.70672	-0.229871	1.07956	1.25719	2.99743	1.78803	3.79564	3.31292	2.74002	3.73595	4.18348	1.35844	0.736983	4.38914	3.36697	2.30346	1.01039	2.45273	0.948286	0.804984	2.92606	3.62165	2.42791
1.93919	2.81881	2.24533	3.60087	1.49205	2.6185	1.53228	0.273129	3.16727	0.370923	0.580897	1.61904	1.07393	1.7541	-0.211772	1.12013	1.28118	2.97883	1.83073	3.8374	3.40785	2.71486	3.768	4.23602	1.34732	0.792285	4.41762	3.42344	2.37083	1.02564	2.49066	0.963622	0.835584	2.97816	3.67198	2.44353
2.00699	2.91312	2.31897	3.63817	1.5386	2.70131	1.55746	0.27839	3.17297	0.355226	0.587245	1.64825	1.10265	1.82203	-0.200011	1.16274	1.30546	2.97812	1.86091	3.88706	3.50739	2.71016	3.80369	4.26847	1.34054	0.853953	4.43996	3.47647	2.43747	1.03913	2.52672	0.974082	0.871986	3.01289	3.7539	2.46165
2.0794	2.99826	2.40172	3.66916	1.58505	2.76076	1.58173	0.280559	3.17594	0.336274	0.585533	1.67525	1.12735	1.89552	-0.185265	1.20813	1.32435	2.97802	1.88518	3.93361	3.59356	2.71248	3.85829	4.28198	1.34032	0.922716	4.45306	3.50399	2.49756	1.05157	2.55996	0.968564	0.910409	3.03222	3.86267	2.48035
2.15636	3.0746	2.49069	3.73574	1.62981	2.81196	1.60881	0.280496	3.19449	0.318025	0.584574	1.69348	1.13554	1.94459	-0.171306	1.25019	1.33412	3.05434	1.91745	3.94957	3.644	2.71745	3.93134	4.29812	1.3436	0.992612	4.48016	3.48754	2.55129	1.0752	2.59199	0.92826	0.94544	3.04052	3.97076	2.4958
2.2347	3.1417	2.57916	3.83585	1.67386	2.87077	1.64133	0.27923	3.22223	0.302427	0.588703	1.70704	1.12972	1.96191	-0.172899	1.28005	1.33969	3.16517	1.96042	3.92802	3.66242	2.72667	4.00232	4.31054	1.34427	1.04339	4.50984	3.45194	2.60215	1.10731	2.62786	0.852755	0.97242	3.04057	4.06495	2.50788
2.30811	3.20045	2.66339	3.94474	1.71627	2.93907	1.67994	0.279712	3.24613	0.2899	0.5938	1.70941	1.12392	1.96323	-0.187304	1.29741	1.35275	3.24571	2.00995	3.87705	3.66474	2.7338	4.05249	4.31221	1.33872	1.07483	4.51773	3.43881	2.64845	1.15086	2.67129	0.798984	0.988751	3.03408	4.15329	2.52513
2.37016	3.25139	2.7424	4.04192	1.75639	3.00171	1.72026	0.283594	3.26656	0.278502	0.59577	1.69938	1.13732	1.96821	-0.206385	1.31249	1.37495	3.27174	2.05538	3.81841	3.65624	2.74151	4.07906	4.30625	1.32773	1.10248	4.51596	3.44793	2.68582	1.20576	2.72121	0.778266	0.995094	3.02011	4.24215	2.55661
2.41893	3.29633	2.81327	4.13074	1.79591	3.04002	1.7573	0.292321	3.30482	0.266052	0.597427	1.68521	1.1764	1.99337	-0.22564	1.32954	1.39646	3.26684	2.08182	3.77739	3.63365	2.75983	4.09433	4.29551	1.31371	1.13827	4.51128	3.4488	2.71225	1.24925	2.7749	0.779581	0.991284	2.99767	4.32922	2.60595
2.45617	3.338	2.87574	4.23761	1.83612	3.0554	1.79061	0.305709	3.36418	0.252407	0.602122	1.68059	1.22905	2.03919	-0.238928	1.34064	1.41288	3.23049	2.09315	3.73781	3.60184	2.80958	4.11188	4.27245	1.301	1.17961	4.49805	3.45745	2.7297	1.2743	2.82786	0.806483	0.982245	2.96758	4.40662	2.66701
2.48884	3.37881	2.93419	4.35649	1.87623	3.06782	1.82288	0.323171	3.40221	0.23766	0.609957	1.69156	1.27761	2.10344	-0.241948	1.34682	1.42932	3.24345	2.11149	3.68072	3.57514	2.85991	4.13739	4.23752	1.29587	1.22142	4.48101	3.48822	2.74044	1.29508	2.88023	0.821429	0.972225	2.93268	4.46937	2.73456
2.52408	3.42077	2.99275	4.45896	1.9141	3.08392	1.85505	0.345116	3.42195	0.223933	0.620982	1.70724	1.30838	2.17723	-0.241137	1.35883	1.44818	3.32694	2.14782	3.61832	3.56342	2.87777	4.17339	4.21016	1.30098	1.2708	4.45778	3.50302	2.74833	1.31378	2.9343	0.797654	0.965104	2.89631	4.51869	2.80365
2.5667	3.46321	3.0527	4.546	1.94735	3.09275	1.88416	0.371831	3.40748	0.212032	0.635107	1.7152	1.31917	2.24525	-0.244479	1.38638	1.46903	3.2883	2.19606	3.56395	3.56676	2.86672	4.21465	4.19757	1.31323	1.33026	4.43353	3.52777	2.75795	1.33772	2.99123	0.77208	0.962379	2.86085	4.55597	2.86854
2.61841	3.506	3.11455	4.61591	1.97512	3.08986	1.90988	0.40092	3.36451	0.202035	0.652382	1.71977	1.32036	2.30234	-0.243842	1.43316	1.49209	3.26541	2.2443	3.53767	3.57759	2.84956	4.24855	4.19081	1.32708	1.39583	4.41771	3.56385	2.77284	1.36262	3.04748	0.782067	0.964157	2.8289	4.58692	2.92798
2.68063	3.5489	3.17944	4.66017	1.99744	3.08111	1.93548	0.428162	3.3197	0.1935	0.671323	1.73062	1.32062	2.35541	-0.232253	1.49625	1.516	3.32771	2.28534	3.55542	3.59013	2.83325	4.27128	4.19774	1.33831	1.45256	4.40337	3.60663	2.79442	1.37648	3.09927	0.811074	0.967413	2.80197	4.61857	2.98094
2.75148	3.59148	3.24684	4.67717	2.01216	3.0761	1.96457	0.45059	3.28707	0.186307	0.691019	1.74196	1.32276	2.4122	-0.225435	1.55819	1.53671	3.3624	2.31848	3.59643	3.5979	2.82693	4.29152	4.2535	1.34749	1.50277	4.38966	3.65765	2.82175	1.37702	3.14033	0.831085	0.9693	2.78065	4.65706	3.02533
2.82182	3.63343	3.31674	4.66898	2.019	3.0803	1.99773	0.466275	3.26675	0.180274	0.712624	1.75169	1.33202	2.4849	-0.230931	1.60781	1.55086	3.35214	2.34527	3.63019	3.59769	2.85649	4.31938	4.37052	1.35981	1.56026	4.38333	3.70065	2.85248	1.36286	3.16678	0.826221	0.968153	2.76624	4.70365	3.05773
2.8816	3.67437	3.39022	4.65297	2.02295	3.09541	2.03421	0.47484	3.24033	0.175011	0.733099	1.76482	1.35239	2.5671	-0.239361	1.6406	1.55893	3.29233	2.36537	3.6511	3.59628	2.88973	4.35681	4.50528	1.37959	1.61945	4.38386	3.73858	2.88515	1.34248	3.18347	0.810386	0.964278	2.75813	4.74826	3.07947
2.92689	3.71409	3.46778	4.64135	2.02891	3.1221	2.07027	0.478768	3.21541	0.171227	0.750344	1.79427	1.38399	2.65372	-0.242681	1.65521	1.56732	3.27911	2.38403	3.67596	3.59587	2.90971	4.39418	4.62003	1.40504	1.6651	4.38972	3.78112	2.91933	1.33171	3.19492	0.792744	0.95906	2.75531	4.77798	3.08862
2.96301	3.75256	3.54649	4.6362	2.03811	3.1633	2.10181	0.482104	3.19874	0.169933	0.770594	1.8361	1.42461	2.73764	-0.235535	1.65094	1.57956	3.38832	2.40831	3.70408	3.58976	2.95063	4.41883	4.72403	1.43015	1.6953	4.40666	3.81239	2.95343	1.32326	3.20341	0.787434	0.954271	2.7537	4.78838	3.08576
3.00113	3.78979	3.62059	4.63814	2.04862	3.21512	2.12811	0.488756	3.19561	0.172243	0.800762	1.87483	1.46826	2.80309	-0.22723	1.63952	1.59112	3.52625	2.43744	3.74483	3.57885	3.00933	4.42917	4.81328	1.45133	1.7187	4.42488	3.8364	2.98175	1.30803	3.21009	0.787249	0.951128	2.75095	4.7872	3.08333
3.04865	3.82537	3.68504	4.62354	2.0591	3.2639	2.15604	0.498595	3.19931	0.178446	0.836847	1.90696	1.50699	2.85008	-0.227734	1.63416	1.59761	3.48335	2.46984	3.80148	3.57076	3.06751	4.43454	4.87328	1.46815	1.74656	4.43653	3.86092	2.99631	1.28668	3.2129	0.781666	0.950781	2.74542	4.79031	3.08772
3.10434	3.85905	3.74122	4.59274	2.072	3.30007	2.19535	0.511207	3.19829	0.187379	0.870826	1.94197	1.53618	2.88965	-0.233791	1.63379	1.59925	3.35819	2.50046	3.86324	3.56479	3.11289	4.444	4.90704	1.47941	1.7824	4.45125	3.86144	2.99425	1.26693	3.21179	0.780663	0.952717	2.73676	4.80285	3.09074
3.15913	3.89015	3.79	4.56911	2.09181	3.32202	2.252	0.52655	3.19533	0.197336	0.903537	1.97454	1.55904	2.93315	-0.243515	1.63222	1.59833	3.28992	2.52379	3.91175	3.56522	3.14394	4.4603	4.94158	1.48521	1.83149	4.47126	3.79886	2.97741	1.25967	3.21004	0.777092	0.957283	2.72492	4.81477	3.08475
3.2063	3.91814	3.82963	4.54771	2.12108	3.33783	2.32183	0.54543	3.18862	0.206716	0.941337	1.99817	1.58307	2.96928	-0.25904	1.62392	1.59824	3.31661	2.54766	3.92629	3.57852	3.16657	4.4805	5.00542	1.48819	1.89051	4.48516	3.70439	2.94968	1.25498	3.21367	0.77004	0.965192	2.70896	4.81695	3.07724
3.24324	3.94196	3.85949	4.5332	2.16065	3.36571	2.39534	0.567589	3.17176	0.214447	0.985416	2.01994	1.61309	2.99106	-0.274996	1.60727	1.60139	3.33498	2.59033	3.90878	3.60367	3.18556	4.501	5.10478	1.49076	1.9512	4.48957	3.63369	2.91479	1.24736	3.22734	0.758166	0.977302	2.68856	4.80927	3.07721
3.271	3.96068	3.88193	4.5389	2.20912	3.41014	2.46522	0.590891	3.13777	0.220536	1.03188	2.03442	1.64602	3.01572	-0.285457	1.58366	1.60665	3.29984	2.65387	3.88978	3.63433	3.20225	4.51566	5.21835	1.4928	2.00648	4.48768	3.62082	2.87732	1.24882	3.25114	0.74143	0.994761	2.66455	4.80067	3.07326
3.29335	3.9731	3.90006	4.54891	2.26061	3.45496	2.53028	0.612012	3.09071	0.225198	1.07408	2.03349	1.67533	3.05004	-0.295841	1.55709	1.61197	3.22461	2.7198	3.88703	3.65695	3.21838	4.51792	5.33417	1.49396	2.04959	4.48102	3.64266	2.84151	1.25642	3.28037	0.726045	1.01613	2.63792	4.79427	3.05541
3.314	3.9795	3.91331	4.55153	2.30813	3.4831	2.5907	0.62731	3.04418	0.22964	1.10428	2.02388	1.69807	3.09142	-0.304129	1.5361	1.6167	3.23237	2.76813	3.90303	3.66855	3.2357	4.50555	5.46424	1.4994	2.07964	4.46723	3.66802	2.80958	1.2569	3.3115	0.721431	1.04013	2.60889	4.78628	3.03135
3.33314	3.9812	3.9184	4.53675	2.34812	3.49264	2.64393	0.634306	2.9905	0.23538	1.11901	2.02141	1.71624	3.12507	-0.31011	1.52659	1.61892	3.27326	2.79678	3.92144	3.6814	3.24894	4.48226	5.59804	1.51394	2.09927	4.45146	3.69233	2.78138	1.24929	3.33983	0.718307	1.06364	2.57813	4.77822	3.00912
3.34739	3.97976	3.91102	4.50997	2.37922	3.49778	2.68583	0.631901	2.95189	0.242425	1.11963	2.03165	1.73232	3.14612	-0.310709	1.53885	1.61621	3.3262	2.81316	3.92902	3.69677	3.27005	4.44923	5.69813	1.53465	2.11516	4.44081	3.70217	2.75728	1.24064	3.36296	0.710919	1.08488	2.54664	4.77106	2.99035
3.35215	3.9764	3.89092	4.48499	2.40309	3.51015	2.7128	0.619041	2.9486	0.250003	1.11059	2.05898	1.74456	3.16	-0.301523	1.57298	1.60955	3.36585	2.82048	3.92596	3.70534	3.28714	4.40924	5.75368	1.55337	2.13641	4.43093	3.6995	2.73814	1.23312	3.3846	0.702021	1.10163	2.51569	4.76352	2.97847
3.34503	3.97244	3.86259	4.47756	2.42143	3.51838	2.71962	0.597221	2.98476	0.257501	1.09619	2.10495	1.74826	3.16804	-0.281383	1.61944	1.60537	3.33895	2.81649	3.92583	3.70293	3.28627	4.3701	5.77058	1.56336	2.16124	4.40753	3.72247	2.72503	1.23339	3.41039	0.6878	1.11292	2.48704	4.75561	2.97664
3.32787	3.96791	3.83161	4.48408	2.43453	3.50027	2.70449	0.569491	3.03779	0.263292	1.08048	2.15854	1.73913	3.16529	-0.251425	1.66789	1.60912	3.31494	2.79756	3.92559	3.68733	3.28015	4.33984	5.77801	1.56176	2.19068	4.36811	3.78564	2.71889	1.23942	3.43762	0.666729	1.11878	2.46077	4.74445	2.9813
3.305	3.96208	3.80149	4.49372	2.44321	3.45448	2.67346	0.540281	3.07669	0.267132	1.06743	2.21177	1.71743	3.1514	-0.218883	1.71223	1.62269	3.32523	2.76283	3.91113	3.66628	3.27818	4.31928	5.80191	1.5507	2.21896	4.32007	3.86784	2.71891	1.23696	3.46084	0.652571	1.11823	2.43546	4.72607	2.98405
3.28106	3.95361	3.77345	4.49517	2.44774	3.4029	2.63236	0.515114	3.09899	0.268009	1.05887	2.25666	1.68853	3.1312	-0.188835	1.75042	1.64552	3.29432	2.71258	3.88026	3.65226	3.27272	4.30361	5.80712	1.53321	2.23755	4.27352	3.90858	2.72424	1.22955	3.47411	0.641677	1.11039	2.41044	4.70027	2.98076
3.25945	3.94148	3.74724	4.47809	2.44697	3.36902	2.58579	0.497755	3.11557	0.265877	1.05371	2.2814	1.65709	3.10505	-0.16964	1.78676	1.67249	3.2165	2.65535	3.85151	3.6453	3.26571	4.29096	5.76846	1.5126	2.23944	4.23287	3.90952	2.73355	1.23393	3.47364	0.640641	1.09474	2.38611	4.66986	2.9692
3.24174	3.9253	3.72162	4.43993	2.44096	3.35736	2.5355	0.489036	3.12856	0.260378	1.05191	2.28346	1.62699	3.07654	-0.173955	1.82148	1.6962	3.15195	2.59922	3.83943	3.63957	3.26047	4.27934	5.70955	1.49168	2.22098	4.19386	3.89014	2.74387	1.25669	3.46343	0.649888	1.07216	2.36338	4.63746	2.94774
3.22696	3.90471	3.69595	4.38841	2.43224	3.35478	2.48236	0.486319	3.13461	0.252687	1.05796	2.26754	1.60281	3.05521	-0.190496	1.8449	1.71324	3.12935	2.55073	3.84088	3.63647	3.26038	4.2648	5.64481	1.47197	2.18505	4.15356	3.85422	2.75346	1.27617	3.44989	0.662322	1.04541	2.34387	4.60545	2.91931

## Sheet: BL-hip-sagittal-ascent
FAS_324	FAS_331	FAS_601	FAS_602	FAS_603	FAS_604	FAS_605	FAS_606	FAS_608	FAS_611	FAS_616	FAS_617	FAS_623	FAS_630	FAS_632	FAS_638	FAS_643	FAS_647	FAS_650	FAS_652	FAS_653	FAS_654	FAS_658	FAS_659	FAS_666	FAS_668	FAS_669	FAS_670	FAS_671	FAS_901	FAS_902	FAS_905	FAS_906	FAS_910	FAS_911	FAS_916
3.07644	3.32407	3.75265	4.38357	2.37031	3.38721	2.10722	0.238127	2.71474	0.115069	1.4898	1.8761	1.46832	3.07062	-0.196524	1.93936	1.75007	3.1305	2.56338	3.99415	3.50915	3.72147	4.43503	5.37829	1.16562	1.98722	3.71481	4.03104	2.71891	1.32305	3.43554	0.826035	0.984912	2.16336	4.50041	2.67308
3.12106	3.37189	3.85037	4.45034	2.38967	3.44404	2.10529	0.233296	2.74715	0.123239	1.49587	1.87832	1.50132	3.09046	-0.193424	1.96248	1.77339	3.17656	2.5809	4.00211	3.51306	3.75998	4.4813	5.40134	1.1777	1.96719	3.75753	4.07008	2.71713	1.35162	3.48481	0.799913	1.00406	2.1726	4.57237	2.68191
3.17002	3.433	3.94578	4.51729	2.41288	3.50806	2.10366	0.233477	2.79973	0.130983	1.50459	1.87246	1.52864	3.10708	-0.190919	1.98479	1.79582	3.20495	2.59588	4.01185	3.52473	3.80066	4.53699	5.40756	1.18765	1.93361	3.80134	4.10506	2.71896	1.39425	3.53473	0.790269	1.02675	2.1857	4.64862	2.69207
3.22177	3.50705	4.03132	4.58333	2.44136	3.56837	2.10587	0.238528	2.85682	0.137143	1.51571	1.86585	1.54813	3.12371	-0.188177	2.00673	1.81646	3.20993	2.60484	4.02656	3.54414	3.84444	4.60536	5.41656	1.19394	1.89582	3.84178	4.13347	2.72292	1.44416	3.5834	0.795077	1.05235	2.20538	4.72668	2.69318
3.27335	3.59417	4.10274	4.64455	2.47453	3.61469	2.11265	0.24315	2.89528	0.142116	1.5291	1.87147	1.55987	3.14186	-0.184806	2.02875	1.83456	3.20886	2.60679	4.04884	3.56849	3.89023	4.6885	5.43595	1.19709	1.86301	3.87213	4.14679	2.72745	1.48484	3.62895	0.802085	1.07998	2.23346	4.80158	2.68522
3.32035	3.69295	4.15663	4.6955	2.51113	3.64905	2.12199	0.242646	2.91125	0.147768	1.54508	1.89473	1.56534	3.16176	-0.183799	2.05109	1.84985	3.22266	2.60618	4.08531	3.58404	3.93694	4.77779	5.45712	1.19734	1.83872	3.89116	4.14789	2.7322	1.51017	3.66935	0.803718	1.10944	2.26946	4.86887	2.67818
3.35983	3.80082	4.19004	4.73468	2.55051	3.68228	2.13116	0.235624	2.92042	0.155028	1.56229	1.93188	1.56569	3.18285	-0.186462	2.07391	1.86233	3.27012	2.60995	4.13671	3.58241	3.98471	4.85812	5.46733	1.19345	1.82374	3.90931	4.15503	2.73812	1.51832	3.70362	0.80212	1.14054	2.30801	4.92712	2.68194
3.39006	3.91443	4.20203	4.7632	2.59168	3.72035	2.13796	0.222753	2.93729	0.164205	1.57918	1.97529	1.56114	3.20135	-0.194102	2.09761	1.87171	3.32429	2.61992	4.18545	3.57537	4.03234	4.92798	5.4628	1.18447	1.81624	3.93338	4.17413	2.74573	1.50842	3.73059	0.800301	1.17369	2.33938	4.97681	2.70264
3.40957	4.02877	4.19492	4.78005	2.63361	3.75813	2.1413	0.206673	2.96787	0.174545	1.59406	2.02017	1.55299	3.21196	-0.203431	2.12275	1.87803	3.36039	2.63075	4.21461	3.57789	4.07697	5.00039	5.45023	1.17088	1.81012	3.95372	4.19501	2.75568	1.48776	3.75005	0.800258	1.20948	2.35687	5.0201	2.73325
3.41903	4.13801	4.17291	4.78656	2.6753	3.78566	2.14222	0.189916	2.99955	0.186075	1.60498	2.06395	1.54505	3.21284	-0.20861	2.14907	1.88071	3.39325	2.6349	4.22931	3.587	4.11603	5.08195	5.43944	1.15419	1.79621	3.96021	4.20752	2.76717	1.46594	3.76247	0.802198	1.24834	2.35746	5.06	2.75253
3.41848	4.23738	4.14251	4.7873	2.71427	3.80003	2.1447	0.174054	3.02241	0.198299	1.61036	2.1074	1.54218	3.20737	-0.208792	2.17615	1.87998	3.41925	2.63099	4.24742	3.58993	4.14872	5.16226	5.4345	1.13685	1.76981	3.95396	4.21416	2.77769	1.4415	3.76864	0.806862	1.28941	2.34303	5.09722	2.7575
3.40789	4.32448	4.11041	4.78631	2.74785	3.80157	2.15367	0.160736	3.02585	0.209912	1.60907	2.15219	1.54621	3.19652	-0.207539	2.20289	1.87547	3.44129	2.62237	4.27649	3.58903	4.1719	5.22885	5.43216	1.12117	1.73464	3.93816	4.21887	2.78566	1.41784	3.77008	0.814925	1.33115	2.32011	5.13017	2.7685
3.39003	4.39741	4.08117	4.78602	2.77423	3.79439	2.16784	0.150888	3.01317	0.220522	1.6009	2.19498	1.55474	3.1794	-0.208864	2.22819	1.86718	3.47171	2.6119	4.31043	3.60085	4.18253	5.27488	5.43008	1.10806	1.70926	3.90939	4.22286	2.79262	1.40154	3.76675	0.822159	1.37192	2.29542	5.15648	2.78923
3.36588	4.45798	4.05612	4.78523	2.79169	3.7807	2.17935	0.143009	3.00368	0.229233	1.5874	2.23105	1.56305	3.15433	-0.212086	2.25187	1.85455	3.49316	2.59644	4.3374	3.63375	4.17864	5.29607	5.4341	1.09691	1.71107	3.86336	4.23066	2.80112	1.39162	3.75997	0.82428	1.40959	2.27461	5.17566	2.80355
3.33733	4.50579	4.03572	4.78165	2.80125	3.76257	2.18282	0.135047	3.00658	0.23679	1.57085	2.25787	1.5659	3.12045	-0.217873	2.2745	1.8379	3.48991	2.5728	4.35261	3.67761	4.16191	5.29609	5.45264	1.08675	1.73975	3.80732	4.23168	2.8109	1.38387	3.75094	0.824178	1.44308	2.25966	5.18935	2.82115
3.30678	4.54407	4.02051	4.77402	2.80284	3.74124	2.17969	0.125134	3.01998	0.244452	1.55251	2.27168	1.56276	3.0792	-0.224632	2.29618	1.81777	3.46999	2.5425	4.34984	3.72248	4.13483	5.27756	5.47888	1.07816	1.77389	3.74746	4.21256	2.81955	1.37629	3.7409	0.827493	1.47169	2.24931	5.20158	2.85412
3.27594	4.57381	4.00864	4.76313	2.79695	3.71856	2.17514	0.111249	3.02048	0.253543	1.53234	2.27178	1.55962	3.03486	-0.230259	2.31719	1.79445	3.44111	2.5062	4.33291	3.76588	4.10066	5.23879	5.49476	1.07346	1.79527	3.6813	4.17876	2.82691	1.36232	3.73128	0.838088	1.49422	2.24252	5.21666	2.89296
3.24631	4.59558	3.99631	4.74904	2.78589	3.69664	2.17192	0.0921196	2.98157	0.26463	1.5111	2.26426	1.55997	2.99306	-0.235056	2.33693	1.76873	3.41098	2.46452	4.31015	3.80581	4.06297	5.1845	5.49615	1.07415	1.80553	3.60689	4.14625	2.83345	1.33682	3.72319	0.8541	1.51101	2.24113	5.23676	2.92842
3.21819	4.6097	3.978	4.73171	2.77037	3.6761	2.16849	0.0691402	2.92225	0.276726	1.49089	2.25625	1.56226	2.95533	-0.243663	2.354	1.74111	3.40458	2.42292	4.28625	3.82802	4.02569	5.12505	5.49094	1.07932	1.81552	3.53504	4.11216	2.83835	1.31127	3.71662	0.866851	1.52186	2.2471	5.2616	2.96234
3.19101	4.61562	3.95137	4.71595	2.75119	3.65118	2.16279	0.045958	2.83993	0.288089	1.4728	2.25029	1.56294	2.92007	-0.260914	2.36702	1.71228	3.42507	2.38595	4.26397	3.82295	3.99188	5.06662	5.48767	1.08559	1.82896	3.47452	4.05888	2.84069	1.29017	3.7103	0.872463	1.52723	2.26094	5.28631	2.99499
3.16532	4.61405	3.91613	4.70145	2.72926	3.61873	2.15607	0.0262003	2.75464	0.298275	1.45687	2.24404	1.55754	2.88446	-0.278937	2.37417	1.6821	3.44424	2.35182	4.24416	3.79612	3.96346	5.00818	5.49519	1.08942	1.83413	3.41704	3.99331	2.83984	1.26815	3.70233	0.87496	1.52753	2.28103	5.30706	3.02951
3.13877	4.60503	3.87323	4.6835	2.70545	3.58462	2.14853	0.0102721	2.69327	0.307208	1.44307	2.23192	1.5445	2.84643	-0.291851	2.37456	1.65081	3.4466	2.31394	4.23194	3.76647	3.93919	4.94992	5.50295	1.08968	1.82072	3.35352	3.93526	2.83524	1.25188	3.69163	0.886745	1.52254	2.30237	5.31924	3.06305
3.1098	4.59024	3.82238	4.66164	2.68043	3.56003	2.13991	-0.00405509	2.67136	0.316435	1.43078	2.2105	1.52674	2.80527	-0.304737	2.36942	1.61822	3.4699	2.27231	4.23007	3.74641	3.91449	4.88314	5.48841	1.08758	1.79542	3.29325	3.88478	2.8274	1.24218	3.67902	0.901775	1.51283	2.31906	5.32299	3.08744
3.07938	4.57108	3.76532	4.63515	2.65379	3.54785	2.13058	-0.0188179	2.6857	0.327902	1.4186	2.17815	1.50728	2.7594	-0.319029	2.36032	1.58541	3.47622	2.22528	4.23257	3.73246	3.88661	4.80039	5.44132	1.08482	1.7657	3.24659	3.82893	2.8155	1.23063	3.66686	0.912606	1.50021	2.32755	5.31675	3.09722
3.04839	4.54925	3.7057	4.6029	2.6246	3.53705	2.12182	-0.0349527	2.72728	0.343491	1.40553	2.137	1.48861	2.70479	-0.338319	2.34856	1.55404	3.4653	2.17617	4.23229	3.71685	3.85384	4.71173	5.36494	1.08269	1.73075	3.21446	3.76372	2.79695	1.20565	3.65528	0.922627	1.48803	2.32847	5.30106	3.09181
3.01824	4.52674	3.6474	4.56879	2.59135	3.51149	2.11573	-0.0521404	2.77062	0.363968	1.39025	2.09596	1.47084	2.64252	-0.361622	2.33418	1.52581	3.4528	2.12631	4.22984	3.70267	3.81725	4.62982	5.26575	1.08146	1.6874	3.18899	3.70019	2.77092	1.16752	3.6433	0.935441	1.4772	2.32518	5.27512	3.0767
2.99004	4.50348	3.5916	4.53285	2.55271	3.46374	2.11249	-0.0693879	2.81163	0.38727	1.37164	2.06318	1.45174	2.58135	-0.378813	2.31618	1.50189	3.44263	2.07634	4.22513	3.69688	3.77891	4.5456	5.15088	1.0807	1.63687	3.15592	3.64865	2.73837	1.12182	3.62944	0.945629	1.46855	2.3208	5.24155	3.05383
2.96422	4.47918	3.53759	4.48648	2.50919	3.39907	2.11027	-0.0864229	2.83606	0.409312	1.34965	2.04003	1.42925	2.53102	-0.387183	2.29451	1.48232	3.4457	2.02922	4.2086	3.69996	3.73827	4.44143	5.02817	1.07944	1.58739	3.11017	3.59821	2.70019	1.07644	3.6121	0.949645	1.46131	2.31387	5.20163	3.02294
2.94029	4.45116	3.48329	4.42388	2.46272	3.33194	2.1086	-0.103893	2.81454	0.426339	1.32581	2.01725	1.40319	2.49274	-0.387195	2.26975	1.46613	3.44892	1.98509	4.17966	3.70633	3.69526	4.31351	4.90424	1.07628	1.54458	3.06335	3.54225	2.65543	1.03371	3.58977	0.944965	1.45355	2.30015	5.1577	2.98832
2.91478	4.41797	3.42587	4.35126	2.41514	3.27106	2.10727	-0.121964	2.78313	0.437455	1.30237	1.98617	1.3752	2.46371	-0.384841	2.24294	1.45263	3.44144	1.94137	4.14785	3.7031	3.65201	4.17534	4.77968	1.07129	1.50177	3.02578	3.48205	2.60197	0.991812	3.56171	0.93306	1.44353	2.278	5.11042	2.95222
2.88326	4.37839	3.36312	4.27472	2.3672	3.21282	2.10515	-0.140426	2.78323	0.44388	1.28016	1.94658	1.34623	2.43838	-0.386657	2.21481	1.44182	3.41929	1.89693	4.12306	3.67752	3.61009	4.04151	4.65611	1.06662	1.44555	2.99346	3.41341	2.53747	0.955524	3.52798	0.922167	1.43039	2.25115	5.05858	2.91757
2.84243	4.33157	3.29454	4.19435	2.31889	3.14393	2.09906	-0.159955	2.77527	0.447164	1.25887	1.90601	1.31482	2.4104	-0.396336	2.18611	1.43353	3.39072	1.85488	4.11013	3.62075	3.5696	3.92071	4.53592	1.06393	1.3793	2.95982	3.33831	2.46097	0.932873	3.48683	0.920918	1.41402	2.22519	4.99813	2.88704
2.79103	4.27832	3.22054	4.10876	2.26946	3.05718	2.08557	-0.180175	2.7524	0.448524	1.23928	1.87154	1.2799	2.37836	-0.413439	2.15616	1.42751	3.34736	1.81305	4.10048	3.53648	3.52852	3.81022	4.4166	1.06259	1.32026	2.92768	3.25038	2.37432	0.922023	3.43433	0.934094	1.39357	2.20328	4.92603	2.86158
2.73053	4.21764	3.14331	4.01893	2.21831	2.9582	2.06486	-0.199881	2.74385	0.449137	1.22192	1.83861	1.2433	2.34571	-0.432378	2.12301	1.42304	3.31899	1.76841	4.07329	3.44046	3.48707	3.69609	4.3018	1.0619	1.27824	2.89699	3.15486	2.28072	0.910209	3.37086	0.951094	1.36972	2.18334	4.83605	2.83908
2.6638	4.14986	3.06487	3.93031	2.16583	2.86232	2.03999	-0.218317	2.73608	0.449725	1.20621	1.7933	1.20734	2.31459	-0.449165	2.08408	1.41887	3.27683	1.72288	4.02276	3.35423	3.4456	3.56797	4.20122	1.06171	1.24555	2.86007	3.06379	2.18534	0.890418	3.30024	0.956334	1.34183	2.162	4.72604	2.80908
2.5938	4.07385	2.9871	3.84118	2.113	2.78046	2.01387	-0.234536	2.70847	0.451581	1.19096	1.73191	1.17281	2.2813	-0.460795	2.03922	1.41449	3.22347	1.67628	3.97011	3.29667	3.40251	3.43031	4.11421	1.06126	1.21665	2.81415	2.96766	2.08964	0.86665	3.22946	0.948463	1.30893	2.13763	4.59427	2.767
2.52275	3.99038	2.90946	3.75076	2.06019	2.70886	1.98719	-0.248566	2.65018	0.455585	1.17455	1.66454	1.14045	2.24275	-0.473754	1.9912	1.40965	3.19685	1.62641	3.93635	3.26476	3.35658	3.29772	4.03446	1.05933	1.1894	2.75812	2.86551	1.99156	0.841174	3.16172	0.942549	1.27062	2.11068	4.44504	2.71867
2.45286	3.89764	2.83205	3.66378	2.00689	2.63207	1.95963	-0.26329	2.55353	0.461276	1.15601	1.60856	1.10926	2.20193	-0.489279	1.94476	1.40353	3.17012	1.57353	3.91656	3.2408	3.30974	3.18466	3.96555	1.05633	1.15295	2.69829	2.78189	1.89048	0.810414	3.09573	0.952704	1.22628	2.08321	4.28594	2.66933
2.38529	3.79452	2.75538	3.58173	1.95216	2.53782	1.93117	-0.280195	2.46022	0.467433	1.13648	1.57012	1.07553	2.16348	-0.496647	1.90282	1.39499	3.12701	1.5198	3.8901	3.21379	3.26331	3.08708	3.91573	1.05448	1.09856	2.64485	2.70827	1.78845	0.768184	3.02893	0.975962	1.1765	2.05784	4.1243	2.61965
2.31894	3.67836	2.67976	3.50033	1.89511	2.43041	1.90212	-0.296805	2.40218	0.473379	1.11754	1.53385	1.03519	2.12728	-0.490779	1.86649	1.38229	3.07492	1.46591	3.84104	3.17397	3.21488	2.99035	3.88131	1.05605	1.03131	2.60106	2.61392	1.69026	0.722931	2.95873	0.992663	1.1224	2.03531	3.96674	2.5723
2.25319	3.54966	2.60394	3.41653	1.83605	2.3228	1.87266	-0.309595	2.35982	0.478773	1.10025	1.48085	0.985812	2.09015	-0.478348	1.8346	1.36433	3.00894	1.4062	3.77128	3.11449	3.15824	2.88184	3.84993	1.06243	0.968297	2.56351	2.49928	1.60074	0.681362	2.88325	0.985011	1.06475	2.01461	3.81819	2.53012
2.18687	3.41116	2.52852	3.33597	1.77507	2.22581	1.84355	-0.316511	2.32134	0.483842	1.08328	1.40844	0.929544	2.04561	-0.465252	1.80346	1.3405	2.95073	1.33442	3.68988	3.04225	3.09068	2.76388	3.8128	1.07384	0.923122	2.52736	2.40341	1.51883	0.636457	2.80186	0.959239	1.0037	1.99387	3.68129	2.48632
2.12008	3.26725	2.45311	3.26344	1.7127	2.14024	1.81404	-0.317108	2.28383	0.488978	1.06444	1.32736	0.871844	1.98983	-0.449897	1.76965	1.311	2.90953	1.25365	3.61434	2.96771	3.01676	2.64884	3.76243	1.08811	0.890711	2.49147	2.33133	1.4395	0.588729	2.71645	0.929685	0.939015	1.9713	3.55464	2.43265
2.05369	3.12233	2.37708	3.20078	1.6504	2.05954	1.78322	-0.312101	2.24275	0.494012	1.0436	1.2491	0.820204	1.92776	-0.425192	1.73088	1.27811	2.87854	1.17149	3.55312	2.89333	2.94695	2.54489	3.69038	1.10173	0.855564	2.45488	2.24002	1.35754	0.539676	2.63009	0.911831	0.870411	1.94673	3.43534	2.37218
1.98913	2.9792	2.30043	3.15087	1.59124	1.97472	1.75055	-0.300914	2.19553	0.497532	1.02384	1.1861	0.784249	1.86657	-0.393898	1.68682	1.24334	2.85398	1.09607	3.4995	2.81797	2.89109	2.45084	3.60577	1.11289	0.807831	2.419	2.11441	1.27408	0.490223	2.54473	0.906994	0.799107	1.92182	3.32213	2.31047
1.92655	2.83998	2.22428	3.1072	1.5367	1.88006	1.71779	-0.283088	2.11899	0.498092	1.00757	1.14447	0.769486	1.81148	-0.369817	1.63938	1.20866	2.823	1.03248	3.44281	2.74025	2.85076	2.36171	3.53069	1.12303	0.755804	2.38516	1.9982	1.1931	0.444142	2.45929	0.906225	0.725612	1.89741	3.21412	2.2509
1.86551	2.70471	2.14945	3.05846	1.48622	1.78256	1.6882	-0.259614	2.03091	0.494835	0.996395	1.12066	0.766646	1.76487	-0.360051	1.59075	1.17635	2.79456	0.975074	3.37431	2.6591	2.82019	2.27224	3.46923	1.13418	0.710868	2.34965	1.90965	1.11798	0.406399	2.37121	0.909984	0.652052	1.87303	3.11034	2.20397
1.80578	2.57392	2.07662	2.99664	1.43757	1.69508	1.66494	-0.232232	1.94675	0.487067	0.99122	1.10119	0.76053	1.72268	-0.352949	1.54224	1.14913	2.76514	0.914135	3.29076	2.57835	2.79027	2.18375	3.41415	1.1453	0.674368	2.30864	1.81006	1.05166	0.376095	2.27845	0.921077	0.581528	1.84873	3.00713	2.17894
1.74753	2.44644	2.00582	2.92069	1.38836	1.62358	1.64689	-0.202395	1.85789	0.476092	0.991416	1.06625	0.743185	1.68021	-0.337719	1.49396	1.12709	2.73068	0.849642	3.20258	2.50802	2.75205	2.10316	3.36061	1.15396	0.641558	2.26216	1.69469	0.996005	0.353337	2.17959	0.938365	0.517684	1.82537	2.89874	2.16179
1.69083	2.32189	1.93684	2.83647	1.33763	1.55843	1.63126	-0.172373	1.80611	0.462712	0.995612	1.0098	0.713885	1.63532	-0.314697	1.44637	1.10953	2.67513	0.791237	3.11936	2.44715	2.70375	2.03324	3.29879	1.15902	0.609008	2.213	1.59416	0.949608	0.335646	2.07598	0.961543	0.462098	1.80417	2.77888	2.13913
1.63486	2.19962	1.86744	2.74518	1.28534	1.48822	1.61745	-0.145469	1.80271	0.447707	1.0022	0.946993	0.680288	1.58846	-0.291751	1.39805	1.0949	2.58726	0.743743	3.04069	2.38604	2.64986	1.97293	3.22067	1.15948	0.579501	2.16154	1.5249	0.90822	0.325285	1.97024	0.988265	0.416172	1.78682	2.64406	2.12108
1.57827	2.07869	1.79583	2.64268	1.23296	1.40683	1.60585	-0.122751	1.80513	0.432616	1.00921	0.897003	0.665673	1.54384	-0.273343	1.34894	1.08354	2.50233	0.70861	2.96695	2.31917	2.59685	1.92021	3.13849	1.15403	0.558662	2.10731	1.46745	0.867945	0.323546	1.8669	1.01512	0.378344	1.77314	2.49618	2.11775
1.52153	1.95755	1.71971	2.53042	1.18096	1.31627	1.59447	-0.103759	1.79158	0.420092	1.01532	0.866932	0.683893	1.50378	-0.256827	1.299	1.07607	2.41075	0.685015	2.90127	2.24609	2.54867	1.87084	3.06431	1.14355	0.547964	2.05064	1.39925	0.830494	0.318402	1.77027	1.04197	0.343727	1.76143	2.33897	2.12003
1.46722	1.83641	1.63725	2.41457	1.12948	1.22702	1.58197	-0.0884929	1.75873	0.41299	1.02005	0.847633	0.71589	1.46637	-0.237367	1.24877	1.07291	2.31105	0.661724	2.84421	2.16897	2.50694	1.81783	3.00554	1.13046	0.540101	1.98993	1.31631	0.801426	0.298252	1.68193	1.07004	0.307942	1.74973	2.18001	2.11113
1.41817	1.71633	1.54974	2.2974	1.07683	1.14747	1.56986	-0.0753958	1.70273	0.412256	1.02478	0.825266	0.728591	1.43054	-0.21436	1.19837	1.0739	2.22727	0.625278	2.78884	2.08477	2.46992	1.75815	2.96534	1.11848	0.528374	1.92184	1.22687	0.78193	0.267985	1.60212	1.09854	0.268434	1.73684	2.02538	2.08997
1.37442	1.59949	1.46198	2.18216	1.02233	1.07657	1.55643	-0.061847	1.61694	0.415709	1.03317	0.788937	0.708558	1.39513	-0.194021	1.14744	1.07919	2.13672	0.576484	2.72117	1.98993	2.43517	1.69484	2.91807	1.11039	0.513168	1.84327	1.14599	0.765506	0.247143	1.52866	1.12434	0.224618	1.72235	1.87981	2.07083
1.33369	1.48792	1.37763	2.07319	0.966272	1.00363	1.53688	-0.0486725	1.54398	0.421388	1.0478	0.741323	0.662232	1.35575	-0.179094	1.09526	1.08967	2.03096	0.5259	2.63416	1.88791	2.39987	1.6309	2.83313	1.10794	0.493883	1.75735	1.07966	0.747367	0.239438	1.45711	1.14193	0.177231	1.70589	1.74468	2.06596
1.29226	1.3841	1.29865	1.97448	0.910692	0.922073	1.50681	-0.0368532	1.51754	0.427902	1.06805	0.69393	0.602521	1.30998	-0.169859	1.04046	1.10453	1.93129	0.477647	2.5366	1.78345	2.35964	1.5679	2.71023	1.11008	0.468149	1.67033	1.02668	0.727403	0.230326	1.38366	1.14616	0.129984	1.68854	1.61729	2.07195
1.24611	1.29052	1.2241	1.89225	0.857879	0.838165	1.46582	-0.0263164	1.51003	0.433441	1.0913	0.653457	0.543921	1.25984	-0.165849	0.983273	1.12246	1.85128	0.432875	2.43414	1.68707	2.30873	1.50634	2.56368	1.11353	0.432935	1.5862	0.971566	0.705694	0.208169	1.30822	1.14422	0.086427	1.67221	1.49411	2.0743
1.19475	1.21038	1.15235	1.82473	0.80854	0.76338	1.42147	-0.0174176	1.50116	0.436528	1.11275	0.619395	0.495892	1.21168	-0.163608	0.923754	1.14024	1.77587	0.388158	2.31721	1.61058	2.2482	1.44817	2.41072	1.11623	0.386281	1.51083	0.904055	0.682864	0.182772	1.23303	1.14231	0.0502481	1.65752	1.37559	2.0603
1.14041	1.14234	1.08287	1.7594	0.761297	0.700941	1.38224	-0.00874108	1.49003	0.436558	1.12867	0.588238	0.462041	1.1669	-0.160986	0.863894	1.15474	1.70905	0.338291	2.18556	1.56128	2.18518	1.39903	2.26786	1.12004	0.335283	1.44459	0.834912	0.66079	0.161117	1.16007	1.13818	0.0224021	1.64386	1.26453	2.02428
1.08561	1.08587	1.01441	1.68578	0.714097	0.645209	1.35381	0.0019774	1.47378	0.433792	1.13992	0.552808	0.44004	1.12354	-0.154505	0.808589	1.16434	1.6542	0.283541	2.05859	1.53395	2.12472	1.36345	2.1363	1.12895	0.292445	1.38043	0.76451	0.641597	0.13262	1.09177	1.12787	0.00394469	1.63138	1.16645	1.96632
1.03395	1.03706	0.945918	1.60756	0.666687	0.58909	1.34045	0.014371	1.42322	0.428871	1.15114	0.509043	0.424439	1.08033	-0.145539	0.762867	1.16795	1.6052	0.229698	1.95567	1.51873	2.06545	1.34112	2.01142	1.14855	0.259236	1.31491	0.685572	0.622793	0.100445	1.02929	1.11398	-0.0087036	1.62015	1.08689	1.88738
0.988755	0.991848	0.877589	1.53519	0.61854	0.529271	1.34204	0.0255389	1.35005	0.424145	1.16472	0.462214	0.413173	1.03458	-0.146047	0.727738	1.16674	1.55729	0.187259	1.8757	1.51081	1.99862	1.31554	1.89413	1.18014	0.229904	1.25118	0.600284	0.600616	0.0812084	0.976239	1.10367	-0.0195381	1.60963	1.02801	1.78213
0.950513	0.944342	0.810897	1.47539	0.568523	0.464176	1.35534	0.0360114	1.27496	0.422334	1.18096	0.425704	0.406319	0.985966	-0.154213	0.703786	1.16255	1.49529	0.161008	1.80564	1.50542	1.91649	1.27857	1.7837	1.21855	0.206963	1.18811	0.51777	0.575764	0.0744586	0.934377	1.09234	-0.031456	1.60013	0.989228	1.65149
0.917447	0.890518	0.746459	1.42437	0.516638	0.394652	1.3756	0.0499085	1.22096	0.425159	1.19783	0.403685	0.405485	0.936471	-0.151372	0.689634	1.15627	1.40237	0.141157	1.73577	1.49515	1.82301	1.23912	1.67435	1.2561	0.197627	1.12296	0.450472	0.551719	0.0710543	0.904009	1.07263	-0.0453097	1.59397	0.967836	1.49758
0.885651	0.828521	0.684299	1.37309	0.463487	0.326277	1.39837	0.067311	1.18607	0.432868	1.21223	0.389288	0.410059	0.886693	-0.139204	0.683198	1.14827	1.29909	0.119092	1.66107	1.47747	1.72777	1.19955	1.57513	1.28711	0.205011	1.06893	0.40433	0.528567	0.0702608	0.881994	1.04465	-0.0601032	1.59295	0.962172	1.32895
0.853677	0.760876	0.624182	1.31278	0.410444	0.262911	1.41989	0.0834304	1.1391	0.444476	1.21934	0.379568	0.415206	0.836431	-0.134394	0.681787	1.13857	1.22184	0.0980879	1.57716	1.45178	1.64037	1.16072	1.48994	1.31023	0.209996	1.03323	0.37038	0.503328	0.0761969	0.863274	1.00455	-0.0740575	1.59647	0.972265	1.16007
0.822109	0.691238	0.565562	1.24655	0.35876	0.206247	1.43219	0.0918363	1.08011	0.457836	1.21493	0.38187	0.413557	0.786881	-0.143595	0.682156	1.12661	1.1467	0.0859707	1.48245	1.41596	1.56632	1.11985	1.41297	1.3295	0.198875	1.0034	0.34208	0.475288	0.0917634	0.843049	0.950402	-0.0847047	1.60154	0.994456	1.00577
0.790364	0.625713	0.508435	1.18597	0.312158	0.159612	1.42552	0.0901207	1.03502	0.471539	1.19749	0.404266	0.399382	0.738508	-0.160437	0.682313	1.11268	1.05248	0.0837915	1.38312	1.37857	1.50708	1.07626	1.33936	1.34739	0.184935	0.9692	0.301345	0.447041	0.105875	0.817948	0.889902	-0.0901387	1.6062	1.02111	0.8653
0.756358	0.572533	0.454116	1.13431	0.279835	0.124534	1.39768	0.0819726	0.986005	0.486573	1.17053	0.442215	0.374884	0.685819	-0.166606	0.683749	1.09953	0.969718	0.0826802	1.29519	1.35226	1.46648	1.03319	1.25724	1.36124	0.176643	0.935475	0.248833	0.420055	0.0924996	0.783371	0.838625	-0.0890524	1.61074	1.04285	0.746609
0.718048	0.537671	0.408279	1.08803	0.269107	0.101069	1.35489	0.0712526	0.929094	0.503324	1.1382	0.474455	0.350337	0.624979	-0.152102	0.689314	1.09199	0.89625	0.0774288	1.22975	1.33327	1.44888	0.991619	1.16389	1.36824	0.158389	0.904537	0.203645	0.393146	0.0301258	0.735977	0.800659	-0.0805096	1.61539	1.05484	0.660149
0.674738	0.525548	0.376305	1.04089	0.287528	0.0833176	1.30576	0.0601366	0.860468	0.519015	1.10425	0.476157	0.336075	0.563704	-0.126735	0.699445	1.09287	0.82375	0.0693932	1.18331	1.30866	1.4541	0.955663	1.05706	1.36839	0.117364	0.877203	0.157782	0.364505	-0.0574069	0.676924	0.767952	-0.063627	1.61671	1.05718	0.61119
0.628841	0.537453	0.362853	0.989129	0.339357	0.0585801	1.25639	0.0506976	0.793506	0.530074	1.07312	0.439447	0.332646	0.509098	-0.111787	0.712165	1.10395	0.744644	0.0541907	1.1376	1.27366	1.47331	0.928673	0.945005	1.36383	0.0563706	0.851801	0.109457	0.333785	-0.0947102	0.615466	0.73379	-0.0372226	1.60751	1.05388	0.584873
0.585263	0.570488	0.369321	0.934672	0.426	0.0150353	1.21545	0.0457584	0.740257	0.533854	1.04954	0.376592	0.333137	0.464383	-0.119651	0.726269	1.12367	0.650857	0.0277467	1.08096	1.23617	1.49909	0.900305	0.849547	1.35841	-0.026724	0.82167	0.066417	0.3023	-0.0986817	0.567176	0.700949	-0.000501209	1.58165	1.05229	0.553344
0.5497	0.62111	0.398349	0.884462	0.546729	-0.0455329	1.19552	0.0500363	0.697972	0.531593	1.03739	0.313236	0.332663	0.4329	-0.144833	0.740611	1.14933	0.564695	-0.004622	1.01623	1.20862	1.52788	0.857696	0.768106	1.35881	-0.122096	0.785193	0.0255083	0.271799	-0.105061	0.555346	0.675403	0.0483416	1.54282	1.0629	0.512054
0.528066	0.687149	0.451498	0.849432	0.696337	-0.102726	1.20694	0.0692601	0.67844	0.528449	1.04157	0.289887	0.334116	0.416148	-0.168673	0.756409	1.17644	0.496218	-0.030215	0.954716	1.19888	1.5631	0.809087	0.689042	1.37648	-0.198853	0.751108	-0.0120197	0.244168	-0.106225	0.596587	0.661583	0.109768	1.50501	1.09206	0.480873
0.523813	0.763639	0.529753	0.842243	0.870487	-0.128138	1.25051	0.107707	0.66877	0.530329	1.06445	0.356806	0.346266	0.410412	-0.171715	0.774366	1.20447	0.456523	-0.0357112	0.909027	1.21051	1.6103	0.779074	0.628724	1.42191	-0.225161	0.733674	-0.0383908	0.222418	-0.0918858	0.705401	0.665283	0.18326	1.48712	1.1482	0.489023
0.536781	0.845329	0.627963	0.865166	1.05611	-0.102737	1.31584	0.162735	0.652431	0.543635	1.10314	0.547716	0.376015	0.408198	-0.14638	0.794204	1.22967	0.438343	-0.0131565	0.886054	1.23976	1.6692	0.780319	0.601536	1.49345	-0.18585	0.743277	-0.0416414	0.208427	-0.0496409	0.887437	0.692182	0.266001	1.49833	1.22717	0.555485
0.563375	0.925637	0.73416	0.898426	1.23832	-0.0329706	1.38559	0.22368	0.629181	0.568971	1.14827	0.838319	0.421946	0.405084	-0.0987774	0.815944	1.24551	0.431713	0.0309153	0.88546	1.27229	1.7303	0.799347	0.606911	1.57848	-0.0990748	0.771295	-0.0194706	0.199885	0.0269157	1.11104	0.732697	0.354192	1.52141	1.31508	0.665811

## Sheet: FU-hip-frontal-descent
FAS_324	FAS_331	FAS_601	FAS_602	FAS_603	FAS_604	FAS_605	FAS_606	FAS_608	FAS_611	FAS_616	FAS_617	FAS_623	FAS_630	FAS_632	FAS_638	FAS_643	FAS_647	FAS_650	FAS_652	FAS_653	FAS_654	FAS_658	FAS_659	FAS_666	FAS_668	FAS_669	FAS_670	FAS_671	FAS_901	FAS_902	FAS_905	FAS_906	FAS_910	FAS_911	FAS_916
-0.0213812	-0.390564	0.448522	-0.30865	0.224546	0.156773	-0.289272	0.13906	-0.114478	-0.105235	-0.041712	-1.64112	-0.476211	-0.110405	0.275043	0.821073	-0.759442	0.422926	-0.0262404	-0.72542	-0.231834	-0.544617	0.117135	0.293228	-1.15566	-1.19011	0.196159	0.0928572	-0.442281	-1.14139	-0.458072	-0.347163	-0.421538	-0.987723	-0.389163	0.131325
0.0238196	-0.381445	0.482502	-0.317679	0.257845	0.1581	-0.300549	0.135057	-0.0925674	-0.10965	-0.0494675	-1.59342	-0.471335	-0.10736	0.289495	0.818772	-0.715159	0.497111	-0.0209989	-0.740031	-0.17049	-0.559943	0.121472	0.315986	-1.21599	-1.20144	0.199287	0.109559	-0.444412	-1.21341	-0.438232	-0.397202	-0.45044	-1.01609	-0.383599	0.132418
0.0644533	-0.368089	0.514649	-0.322148	0.292169	0.16869	-0.309472	0.127467	-0.0364565	-0.120846	-0.0602737	-1.50208	-0.459468	-0.105141	0.297955	0.815543	-0.6888	0.586576	-0.0352337	-0.780586	-0.0980572	-0.574439	0.120637	0.346286	-1.27102	-1.20391	0.196257	0.124907	-0.452997	-1.27247	-0.42109	-0.44729	-0.48517	-1.04218	-0.373909	0.183604
0.0990907	-0.351308	0.539996	-0.335346	0.329572	0.170254	-0.318332	0.116445	0.0122231	-0.136358	-0.0743618	-1.39799	-0.441374	-0.100237	0.313813	0.809028	-0.683516	0.671899	-0.0685804	-0.838204	-0.0386995	-0.588028	0.113716	0.376066	-1.32279	-1.20627	0.192569	0.138682	-0.465633	-1.3195	-0.402159	-0.477281	-0.524149	-1.06194	-0.363513	0.250806
0.130266	-0.332259	0.555715	-0.350685	0.374915	0.134194	-0.327526	0.102987	0.0226852	-0.154563	-0.0908877	-1.3336	-0.426559	-0.0864079	0.382009	0.793264	-0.694326	0.754176	-0.0977847	-0.876196	0.00413086	-0.602542	0.105365	0.402123	-1.37636	-1.21368	0.193012	0.154733	-0.480432	-1.35399	-0.384791	-0.501497	-0.562484	-1.07449	-0.356356	0.311613
0.162255	-0.313084	0.562964	-0.360935	0.42938	0.0801206	-0.335395	0.0877592	0.0281904	-0.174984	-0.107388	-1.31221	-0.430672	-0.0615026	0.483287	0.778263	-0.710293	0.83116	-0.103378	-0.893187	0.0452478	-0.620493	0.102018	0.425916	-1.43475	-1.22332	0.196807	0.176205	-0.497616	-1.37703	-0.381696	-0.463747	-0.595138	-1.08594	-0.350712	0.342939
0.199017	-0.296433	0.567013	-0.378349	0.492358	0.0380105	-0.342064	0.0714479	0.0420822	-0.194185	-0.126847	-1.29835	-0.45136	-0.0388146	0.553927	0.774917	-0.720853	0.90629	-0.114837	-0.921456	0.0986214	-0.643189	0.102927	0.449368	-1.49372	-1.23457	0.199377	0.195632	-0.517748	-1.39624	-0.397844	-0.451925	-0.629607	-1.10331	-0.338109	0.346815
0.242648	-0.285142	0.573017	-0.411658	0.56275	-0.010321	-0.353098	0.053756	0.0766567	-0.209191	-0.152902	-1.26645	-0.465759	-0.0130092	0.559654	0.7765	-0.71413	0.981863	-0.146872	-0.971103	0.160307	-0.669057	0.0928431	0.474571	-1.54513	-1.2558	0.197313	0.209558	-0.539995	-1.42131	-0.412297	-0.460689	-0.681119	-1.13017	-0.312809	0.336588
0.293896	-0.281678	0.582205	-0.451823	0.637726	-0.0636042	-0.373918	0.0330962	0.125426	-0.224207	-0.185941	-1.2093	-0.461549	0.0226441	0.542123	0.77661	-0.689998	1.04328	-0.181865	-1.0196	0.208266	-0.696182	0.0611547	0.504804	-1.58423	-1.2916	0.1915	0.226925	-0.563103	-1.44692	-0.395437	-0.455394	-0.742672	-1.16642	-0.282959	0.329855
0.35378	-0.287998	0.595441	-0.480595	0.708106	-0.120753	-0.407251	0.00743892	0.159249	-0.242738	-0.222308	-1.15402	-0.442091	0.0601751	0.555444	0.778278	-0.653404	1.06519	-0.185578	-1.05412	0.244478	-0.724986	0.018682	0.544204	-1.61507	-1.33694	0.18378	0.252709	-0.586408	-1.46045	-0.347602	-0.451331	-0.794545	-1.20708	-0.260763	0.333921
0.421897	-0.304584	0.615799	-0.501864	0.757952	-0.17276	-0.452799	-0.0245497	0.195023	-0.266686	-0.25965	-1.13842	-0.417458	0.0874832	0.546613	0.786935	-0.615658	1.04316	-0.206377	-1.08402	0.285514	-0.756246	-0.0145157	0.59912	-1.64407	-1.38874	0.175722	0.281878	-0.611188	-1.45796	-0.293493	-0.455272	-0.837368	-1.24869	-0.245829	0.340878
0.49555	-0.332396	0.645839	-0.520116	0.781558	-0.221793	-0.512398	-0.0646899	0.252431	-0.291005	-0.299722	-1.16549	-0.400082	0.0985963	0.50181	0.798314	-0.587752	1.02737	-0.199074	-1.12264	0.32886	-0.787617	-0.0213703	0.672219	-1.67608	-1.44353	0.170029	0.314378	-0.639912	-1.4517	-0.25068	-0.47832	-0.882282	-1.28862	-0.231343	0.344118
0.570767	-0.369699	0.684624	-0.520742	0.788937	-0.281883	-0.589798	-0.11457	0.289416	-0.310553	-0.337242	-1.19491	-0.398289	0.107316	0.489507	0.806016	-0.576847	1.04588	-0.127086	-1.1738	0.388589	-0.814645	0.00405492	0.75395	-1.71182	-1.49649	0.170092	0.353006	-0.675126	-1.45609	-0.215601	-0.506919	-0.924599	-1.32698	-0.215848	0.342954
0.640055	-0.416117	0.72927	-0.512932	0.794514	-0.35239	-0.680506	-0.172875	0.330041	-0.327625	-0.365345	-1.19717	-0.410576	0.133322	0.46551	0.809489	-0.581519	1.07379	-0.0467179	-1.20998	0.459857	-0.832548	0.0475995	0.826323	-1.74422	-1.54414	0.176782	0.391234	-0.718965	-1.46845	-0.175094	-0.527688	-0.967663	-1.36479	-0.203531	0.339377
0.696309	-0.466859	0.7745	-0.51129	0.803848	-0.399903	-0.767802	-0.236984	0.381526	-0.346146	-0.389118	-1.18713	-0.429365	0.182106	0.391903	0.816651	-0.598374	1.09186	0.0021691	-1.21085	0.510967	-0.838808	0.0866688	0.871599	-1.7651	-1.58707	0.185658	0.428614	-0.772524	-1.47157	-0.123071	-0.525838	-1.02394	-1.40272	-0.198645	0.340233
0.735734	-0.515807	0.81403	-0.510099	0.814808	-0.428885	-0.841539	-0.30457	0.430736	-0.365244	-0.4183	-1.19396	-0.449718	0.24044	0.343827	0.825829	-0.624365	1.09358	0.0593365	-1.18989	0.567801	-0.834662	0.0962529	0.889211	-1.77447	-1.63198	0.193657	0.469484	-0.835735	-1.45517	-0.0731204	-0.478333	-1.08518	-1.44082	-0.210036	0.353831
0.756837	-0.556228	0.843681	-0.509915	0.824015	-0.442288	-0.907596	-0.373031	0.474003	-0.381695	-0.458896	-1.21797	-0.472093	0.294313	0.341432	0.829919	-0.659511	1.08062	0.114934	-1.16375	0.641148	-0.824939	0.0590169	0.887996	-1.77963	-1.67924	0.196468	0.515817	-0.906861	-1.42779	-0.0471293	-0.409586	-1.12123	-1.47919	-0.241497	0.379419
0.760961	-0.5821	0.862747	-0.517308	0.829711	-0.451385	-0.97978	-0.440644	0.541798	-0.39662	-0.510452	-1.23346	-0.496735	0.34095	0.29705	0.821633	-0.704668	1.07808	0.167948	-1.10735	0.694977	-0.817606	-0.019252	0.883838	-1.78333	-1.72063	0.189071	0.561798	-0.981138	-1.40546	-0.0598943	-0.336569	-1.12995	-1.51826	-0.28113	0.404618
0.752056	-0.593978	0.873913	-0.519078	0.831709	-0.495122	-1.06677	-0.505745	0.618068	-0.415155	-0.571124	-1.22504	-0.522193	0.386754	0.212708	0.811687	-0.755802	1.08757	0.259409	-0.97514	0.723139	-0.814972	-0.106064	0.880537	-1.78274	-1.74991	0.170419	0.60298	-1.05085	-1.39763	-0.101845	-0.290576	-1.13419	-1.55882	-0.315175	0.424413
0.736064	-0.59564	0.879604	-0.510831	0.829469	-0.544476	-1.16685	-0.566169	0.683908	-0.437365	-0.636582	-1.20649	-0.552111	0.439048	0.160223	0.802083	-0.805836	1.07888	0.391184	-0.782215	0.741553	-0.81285	-0.178149	0.863988	-1.77314	-1.76941	0.141801	0.643658	-1.11113	-1.4062	-0.145354	-0.226668	-1.12694	-1.60067	-0.340842	0.443895
0.71621	-0.590832	0.883825	-0.502563	0.823894	-0.54102	-1.26798	-0.620427	0.765396	-0.454217	-0.703628	-1.2018	-0.585803	0.495271	0.142577	0.789047	-0.844391	1.07111	0.460547	-0.579591	0.755439	-0.804256	-0.243597	0.819956	-1.75247	-1.78647	0.105889	0.684043	-1.16091	-1.42041	-0.170792	-0.168222	-1.10697	-1.64096	-0.361887	0.465787
0.694154	-0.582053	0.892879	-0.493867	0.813282	-0.527128	-1.35435	-0.669218	0.846154	-0.459417	-0.773819	-1.22301	-0.614508	0.546208	0.11089	0.783202	-0.866044	1.08102	0.52034	-0.406939	0.753111	-0.785665	-0.322248	0.753906	-1.72514	-1.80112	0.0739249	0.707683	-1.19989	-1.42087	-0.179893	-0.102741	-1.09611	-1.67607	-0.379618	0.480548
0.669846	-0.570525	0.908212	-0.478138	0.793406	-0.531702	-1.41919	-0.715724	0.902163	-0.454637	-0.849196	-1.2588	-0.633546	0.582234	0.0637921	0.780793	-0.869326	1.09031	0.601721	-0.263439	0.7284	-0.760999	-0.418217	0.685842	-1.69655	-1.81216	0.0535166	0.708385	-1.22747	-1.39549	-0.187661	-0.0519859	-1.09404	-1.70124	-0.393963	0.477794
0.641683	-0.558974	0.924073	-0.465783	0.762266	-0.518003	-1.46116	-0.761383	0.946776	-0.447956	-0.927853	-1.28612	-0.64953	0.604653	0.0403123	0.777461	-0.858924	1.09212	0.662882	-0.131137	0.69495	-0.740867	-0.51312	0.630166	-1.66901	-1.82585	0.0384425	0.701073	-1.24465	-1.34749	-0.201779	-0.0204252	-1.08713	-1.71144	-0.407197	0.471901
0.610848	-0.551599	0.933999	-0.448039	0.719599	-0.501949	-1.48268	-0.806946	0.98926	-0.452441	-1.00054	-1.28818	-0.673846	0.625969	0.0191325	0.763776	-0.839557	1.10749	0.695339	-0.0053822	0.666287	-0.728597	-0.594523	0.59043	-1.64438	-1.84742	0.021783	0.691438	-1.25468	-1.28685	-0.220805	0.018479	-1.06898	-1.70467	-0.423691	0.481842
0.578888	-0.548342	0.933192	-0.413873	0.66873	-0.495578	-1.48917	-0.849705	1.0189	-0.472513	-1.06212	-1.23924	-0.707582	0.647844	-0.0433683	0.738802	-0.816097	1.11868	0.73461	0.106274	0.644688	-0.717395	-0.663453	0.560666	-1.62594	-1.87719	0.00342816	0.679329	-1.26336	-1.21798	-0.248326	0.070312	-1.06626	-1.68596	-0.447164	0.501166
0.545089	-0.544836	0.921226	-0.390899	0.620187	-0.495568	-1.48897	-0.885832	1.06978	-0.497613	-1.11711	-1.12683	-0.733477	0.660154	-0.167153	0.708224	-0.792586	1.13711	0.762931	0.186917	0.624201	-0.701106	-0.729118	0.528935	-1.615	-1.91383	-0.0145831	0.659783	-1.27564	-1.14208	-0.293941	0.139184	-1.06597	-1.66464	-0.470401	0.516172
0.50968	-0.532227	0.902475	-0.379626	0.583039	-0.476256	-1.48852	-0.916435	1.13493	-0.512569	-1.17006	-0.986279	-0.732964	0.669209	-0.246407	0.678597	-0.77198	1.1795	0.765042	0.237185	0.594352	-0.680227	-0.794718	0.4871	-1.60587	-1.95312	-0.0307787	0.626964	-1.29279	-1.06839	-0.360645	0.186697	-1.04596	-1.64923	-0.48835	0.528704
0.474586	-0.498681	0.880919	-0.371344	0.555299	-0.428527	-1.4862	-0.94556	1.18051	-0.527329	-1.22534	-0.863849	-0.70668	0.685853	-0.180387	0.647078	-0.754433	1.21387	0.767573	0.262095	0.574553	-0.658714	-0.854268	0.438278	-1.59533	-1.98551	-0.0410951	0.590827	-1.31159	-1.00147	-0.427735	0.209264	-1.01515	-1.64222	-0.503615	0.538948
0.441417	-0.442025	0.860442	-0.365816	0.528327	-0.403293	-1.47509	-0.976659	1.21299	-0.557362	-1.28289	-0.789435	-0.678928	0.699132	-0.134216	0.601188	-0.738614	1.22099	0.763872	0.26457	0.589287	-0.640792	-0.904086	0.38467	-1.5876	-2.00483	-0.0431631	0.568824	-1.32615	-0.93749	-0.472648	0.247064	-0.983404	-1.63994	-0.517427	0.540115
0.409855	-0.362353	0.843798	-0.352009	0.495797	-0.382077	-1.4527	-1.00855	1.22919	-0.590046	-1.34068	-0.7449	-0.666513	0.6993	-0.20105	0.538751	-0.723644	1.2187	0.786717	0.254953	0.620888	-0.625374	-0.950023	0.32079	-1.58611	-2.01233	-0.0362685	0.559058	-1.33124	-0.881128	-0.49398	0.283712	-0.964751	-1.63981	-0.52587	0.531211
0.37925	-0.26577	0.830541	-0.348698	0.457849	-0.314092	-1.42267	-1.03628	1.23464	-0.620741	-1.40077	-0.687862	-0.653317	0.69448	-0.259375	0.499726	-0.709011	1.20777	0.800126	0.256488	0.630838	-0.606949	-0.998927	0.2463	-1.58572	-2.0103	-0.0264888	0.547915	-1.32397	-0.833026	-0.505259	0.318975	-0.953551	-1.64116	-0.525981	0.522112
0.349363	-0.157595	0.816528	-0.363384	0.417469	-0.240134	-1.38744	-1.05772	1.23175	-0.660874	-1.46444	-0.595932	-0.624135	0.694286	-0.367334	0.509792	-0.692796	1.1811	0.78061	0.27409	0.620974	-0.583964	-1.0469	0.172642	-1.57772	-1.99962	-0.0249242	0.527653	-1.3038	-0.786282	-0.511366	0.33505	-0.946243	-1.64259	-0.517782	0.527146
0.320715	-0.0416554	0.798028	-0.37617	0.377455	-0.191832	-1.34769	-1.0744	1.20338	-0.717956	-1.52734	-0.4887	-0.591247	0.703383	-0.453763	0.506303	-0.672418	1.14094	0.76894	0.290986	0.611185	-0.558908	-1.08716	0.115118	-1.55902	-1.97911	-0.033129	0.49844	-1.27146	-0.738939	-0.508422	0.346782	-0.938858	-1.64276	-0.500414	0.54672
0.292289	0.0791969	0.773512	-0.376426	0.337614	-0.162255	-1.30357	-1.08641	1.19797	-0.783815	-1.58519	-0.402689	-0.561301	0.716843	-0.441144	0.477546	-0.644856	1.07589	0.753765	0.303691	0.609366	-0.534301	-1.12268	0.0768183	-1.53362	-1.95278	-0.0439477	0.470877	-1.22941	-0.689665	-0.493241	0.35176	-0.922777	-1.64048	-0.478239	0.56969
0.261526	0.200969	0.745038	-0.379266	0.295205	-0.140719	-1.25335	-1.09284	1.19893	-0.842598	-1.63637	-0.329869	-0.529126	0.726675	-0.41602	0.46071	-0.609612	0.993663	0.719578	0.311115	0.613328	-0.513487	-1.15384	0.0412471	-1.50909	-1.92959	-0.0559096	0.443169	-1.18002	-0.629134	-0.469694	0.334369	-0.91045	-1.63631	-0.458295	0.580196
0.226799	0.319535	0.714955	-0.39216	0.252109	-0.107708	-1.19768	-1.09226	1.16133	-0.888593	-1.67028	-0.245853	-0.496032	0.732089	-0.417701	0.451478	-0.568296	0.92203	0.660334	0.311639	0.6178	-0.497404	-1.17227	-0.00427221	-1.49073	-1.91149	-0.076124	0.406601	-1.1261	-0.550469	-0.448398	0.305608	-0.896947	-1.6314	-0.447498	0.579865
0.18742	0.431917	0.683597	-0.401662	0.213867	-0.049222	-1.13826	-1.08544	1.11394	-0.917244	-1.67767	-0.155388	-0.458366	0.735057	-0.420681	0.44249	-0.52372	0.864928	0.625907	0.30801	0.618008	-0.483438	-1.17236	-0.0534081	-1.47909	-1.89026	-0.0996579	0.363864	-1.07015	-0.466277	-0.435912	0.301428	-0.873647	-1.62514	-0.448487	0.583719
0.143346	0.536544	0.649935	-0.409417	0.182934	0.0201997	-1.07628	-1.07387	1.08415	-0.926042	-1.66105	-0.0668793	-0.407257	0.737348	-0.424316	0.437134	-0.479508	0.792066	0.607941	0.307295	0.614081	-0.465259	-1.15833	-0.0925979	-1.47466	-1.85589	-0.114321	0.32472	-1.01396	-0.381006	-0.432522	0.287941	-0.841163	-1.6159	-0.452175	0.594464
0.0963085	0.632432	0.614631	-0.415745	0.156584	0.0720762	-1.01306	-1.05841	1.05764	-0.924187	-1.62933	0.0319331	-0.342938	0.739303	-0.441377	0.423187	-0.436682	0.687339	0.580213	0.311393	0.611523	-0.437848	-1.13949	-0.114143	-1.47433	-1.80747	-0.119908	0.29634	-0.957949	-0.287105	-0.433309	0.246675	-0.806298	-1.59943	-0.443165	0.605091
0.0475082	0.720936	0.581755	-0.404352	0.129813	0.108433	-0.948531	-1.03718	1.01262	-0.922859	-1.59321	0.14574	-0.266308	0.739307	-0.450033	0.393947	-0.394536	0.57247	0.551727	0.31211	0.612987	-0.404219	-1.11699	-0.126652	-1.47306	-1.76046	-0.126534	0.271348	-0.901763	-0.19124	-0.430898	0.227739	-0.771581	-1.57344	-0.41263	0.613822
-0.00180237	0.802562	0.555752	-0.390087	0.0992828	0.13797	-0.881124	-1.0078	0.961526	-0.923186	-1.56155	0.246196	-0.177966	0.733772	-0.443474	0.363978	-0.351636	0.483528	0.519133	0.302946	0.612422	-0.373716	-1.08739	-0.146809	-1.46992	-1.72384	-0.141127	0.236841	-0.846318	-0.107217	-0.421075	0.232353	-0.731551	-1.53696	-0.363795	0.625422
-0.0493673	0.877919	0.538694	-0.389269	0.0655278	0.173308	-0.804121	-0.970147	0.919756	-0.912869	-1.53626	0.331058	-0.0846027	0.72031	-0.417311	0.334143	-0.306564	0.421761	0.467524	0.283231	0.611776	-0.352328	-1.0535	-0.176938	-1.46635	-1.6945	-0.155947	0.196479	-0.792709	-0.043568	-0.405056	0.230471	-0.692445	-1.49486	-0.307026	0.644324
-0.0952093	0.945346	0.5323	-0.396398	0.0300322	0.21104	-0.717876	-0.928219	0.876441	-0.886227	-1.51906	0.421244	0.00846791	0.702522	-0.3649	0.304611	-0.260185	0.367613	0.405711	0.250674	0.614732	-0.33763	-1.02192	-0.205475	-1.46078	-1.66991	-0.163024	0.159111	-0.741214	-0.00250628	-0.385497	0.203997	-0.669506	-1.45542	-0.252306	0.674347
-0.139673	1.00371	0.53435	-0.40424	-0.00649928	0.248238	-0.631645	-0.885647	0.823542	-0.840941	-1.51286	0.521374	0.0947556	0.687166	-0.32132	0.280962	-0.216196	0.316303	0.349274	0.204531	0.61171	-0.322263	-0.996102	-0.23221	-1.45094	-1.64817	-0.16135	0.120875	-0.690515	0.0180088	-0.364045	0.189013	-0.665382	-1.42521	-0.200787	0.711482
-0.18077	1.05153	0.536425	-0.402483	-0.0439347	0.280923	-0.551171	-0.841856	0.756009	-0.782734	-1.51884	0.631394	0.167227	0.676532	-0.320881	0.264341	-0.179604	0.254543	0.297563	0.150977	0.609267	-0.299529	-0.970913	-0.263856	-1.43802	-1.62367	-0.151531	0.0898165	-0.638654	0.0303517	-0.340664	0.21196	-0.65192	-1.40942	-0.151818	0.74663
-0.216698	1.09047	0.533743	-0.39216	-0.0812851	0.296395	-0.476127	-0.793882	0.694119	-0.728101	-1.53574	0.737201	0.218877	0.668447	-0.356488	0.249277	-0.155655	0.17818	0.258718	0.100486	0.618394	-0.263676	-0.938063	-0.299786	-1.42282	-1.59156	-0.138088	0.0747815	-0.585027	0.0347196	-0.314773	0.22026	-0.62642	-1.40732	-0.107373	0.769576
-0.247768	1.12342	0.530821	-0.3775	-0.113979	0.309315	-0.407719	-0.73799	0.645021	-0.678632	-1.55875	0.837185	0.251933	0.658614	-0.374115	0.231081	-0.145686	0.0992066	0.222126	0.0622336	0.628756	-0.213914	-0.894858	-0.334531	-1.40673	-1.55207	-0.132932	0.0620961	-0.531207	0.0321359	-0.281175	0.233205	-0.600282	-1.41604	-0.0682193	0.780415
-0.276908	1.15301	0.528855	-0.363507	-0.137466	0.330199	-0.344102	-0.672591	0.602153	-0.625045	-1.58144	0.941092	0.282142	0.643658	-0.359399	0.212121	-0.148661	0.0366833	0.175398	0.0404409	0.634508	-0.157019	-0.844708	-0.363116	-1.39492	-1.50633	-0.148545	0.0399603	-0.479604	0.0143838	-0.236862	0.262603	-0.578045	-1.43121	-0.0349779	0.788399
-0.307787	1.18049	0.527008	-0.354641	-0.151569	0.346356	-0.282036	-0.598338	0.552811	-0.567017	-1.5975	1.04092	0.314767	0.622531	-0.353065	0.192625	-0.162276	-0.00222901	0.13339	0.0289469	0.64685	-0.103381	-0.791071	-0.388071	-1.38796	-1.45899	-0.178397	0.0172921	-0.431102	-0.00804177	-0.189965	0.2797	-0.565916	-1.44869	-0.00511707	0.797311
-0.342272	1.20619	0.527318	-0.346801	-0.160956	0.354866	-0.21815	-0.51629	0.491957	-0.513678	-1.60446	1.11307	0.343641	0.596173	-0.38902	0.182868	-0.180974	-0.0361539	0.11012	0.0160092	0.668227	-0.0576383	-0.734638	-0.415649	-1.38022	-1.41583	-0.210113	0.0087091	-0.385198	-0.0336809	-0.149044	0.269677	-0.563155	-1.46582	0.0258135	0.808069
-0.380057	1.23098	0.530697	-0.333381	-0.171111	0.350133	-0.151289	-0.428955	0.434115	-0.475163	-1.60539	1.14293	0.369042	0.56372	-0.436566	0.185061	-0.198185	-0.0770981	0.0839992	-0.00739354	0.684451	-0.0186396	-0.679585	-0.447002	-1.36661	-1.37552	-0.234684	0.0112405	-0.341808	-0.0569919	-0.114062	0.242367	-0.561112	-1.47978	0.0622659	0.824864
-0.419195	1.25442	0.535889	-0.312734	-0.184598	0.343409	-0.0830004	-0.340846	0.379746	-0.452203	-1.60444	1.15835	0.397449	0.527654	-0.463913	0.193021	-0.206076	-0.115211	0.0373059	-0.0481505	0.680535	0.0164315	-0.632461	-0.47675	-1.34593	-1.33367	-0.248847	0.0103843	-0.303409	-0.0762295	-0.0845749	0.22746	-0.547808	-1.49033	0.105302	0.851948
-0.458221	1.2762	0.541853	-0.288963	-0.20115	0.338761	-0.0163825	-0.256939	0.332523	-0.43655	-1.60275	1.20954	0.436815	0.497869	-0.481736	0.191456	-0.200675	-0.133327	-0.0197699	-0.106494	0.656576	0.0477585	-0.595526	-0.505434	-1.32028	-1.28805	-0.253463	0.00125144	-0.272874	-0.0950409	-0.0581588	0.219782	-0.523349	-1.49713	0.152758	0.885787
-0.496099	1.29541	0.54807	-0.263431	-0.219369	0.333693	0.0479874	-0.181332	0.293848	-0.41587	-1.59918	1.27959	0.484449	0.479338	-0.480676	0.180044	-0.183568	-0.124911	-0.0890559	-0.169969	0.629913	0.0743978	-0.567779	-0.539234	-1.29211	-1.24316	-0.252322	-0.00789358	-0.25104	-0.122869	-0.0370911	0.203312	-0.504836	-1.50016	0.201828	0.915484
-0.53131	1.31233	0.554115	-0.237265	-0.237502	0.337905	0.109981	-0.11524	0.253399	-0.384478	-1.59555	1.33279	0.520298	0.461083	-0.472873	0.164679	-0.159078	-0.113415	-0.156588	-0.22435	0.613298	0.0970812	-0.550007	-0.582318	-1.26449	-1.20413	-0.251248	-0.0165501	-0.23701	-0.159339	-0.0224282	0.180504	-0.497827	-1.49839	0.247343	0.934556
-0.561301	1.32638	0.559144	-0.21385	-0.254277	0.339784	0.170212	-0.058325	0.210316	-0.347532	-1.59738	1.38299	0.533303	0.430032	-0.484004	0.14947	-0.134259	-0.121649	-0.196496	-0.265426	0.606463	0.118789	-0.542043	-0.628397	-1.23788	-1.16867	-0.254296	-0.0236492	-0.228739	-0.211578	-0.00993913	0.158486	-0.492123	-1.49116	0.287864	0.946028
-0.584586	1.33665	0.562059	-0.200329	-0.269554	0.331359	0.228169	-0.0102992	0.17059	-0.305279	-1.60046	1.40381	0.527292	0.385906	-0.512006	0.139955	-0.114299	-0.12844	-0.235148	-0.292631	0.601664	0.141375	-0.542625	-0.664147	-1.21228	-1.13398	-0.260521	-0.0242111	-0.224157	-0.264342	0.00490854	0.145081	-0.485743	-1.47754	0.328561	0.958273
-0.60076	1.34231	0.560463	-0.188791	-0.283901	0.325174	0.277336	0.0285569	0.12828	-0.258513	-1.60306	1.39577	0.507681	0.338627	-0.549589	0.13535	-0.102187	-0.121361	-0.293672	-0.306878	0.600481	0.163821	-0.547489	-0.688136	-1.18737	-1.09401	-0.26659	-0.0185634	-0.22238	-0.316673	0.0239538	0.142735	-0.475467	-1.45811	0.371396	0.973939
-0.61062	1.34287	0.55407	-0.16962	-0.29616	0.316727	0.310968	0.0597762	0.0750673	-0.211765	-1.60433	1.41258	0.482722	0.295751	-0.576514	0.139651	-0.0974151	-0.111355	-0.354016	-0.320573	0.605676	0.184264	-0.551046	-0.71028	-1.16211	-1.04394	-0.27007	-0.00588723	-0.222029	-0.365874	0.0465001	0.13324	-0.459397	-1.43385	0.41463	0.994464
-0.616634	1.3383	0.537941	-0.147163	-0.304803	0.316473	0.329316	0.0873722	0.00882467	-0.167541	-1.60295	1.44973	0.461199	0.253846	-0.582047	0.148243	-0.0971185	-0.0981634	-0.401345	-0.351278	0.613056	0.202826	-0.549158	-0.735584	-1.13604	-0.990912	-0.269649	0.00469546	-0.220451	-0.410292	0.0700369	0.100789	-0.440454	-1.40741	0.457707	1.02028
-0.620773	1.3289	0.516354	-0.124962	-0.309812	0.319781	0.331793	0.11421	-0.0524439	-0.127632	-1.60167	1.47291	0.44993	0.207461	-0.575897	0.157086	-0.0989423	-0.0816902	-0.438811	-0.392452	0.615716	0.22037	-0.542777	-0.760254	-1.10771	-0.949166	-0.266232	0.00862639	-0.215827	-0.448672	0.0915421	0.0787821	-0.425357	-1.38112	0.499023	1.04614
-0.623864	1.31536	0.491099	-0.104039	-0.312826	0.317587	0.31879	0.140693	-0.0988453	-0.0942125	-1.60085	1.48698	0.456969	0.162789	-0.569532	0.170738	-0.100087	-0.0657721	-0.481369	-0.427951	0.608291	0.237641	-0.537708	-0.776383	-1.07573	-0.926626	-0.264055	0.0110306	-0.208571	-0.478229	0.109491	0.0795226	-0.418136	-1.35587	0.535569	1.06631
-0.62696	1.29906	0.464246	-0.0893529	-0.31492	0.29776	0.295117	0.16618	-0.141128	-0.0675281	-1.59355	1.49808	0.477594	0.128146	-0.578988	0.184493	-0.0986774	-0.0471053	-0.524507	-0.451982	0.592805	0.25533	-0.537844	-0.781438	-1.04377	-0.917235	-0.268431	0.0123285	-0.200185	-0.500924	0.124818	0.0810054	-0.420932	-1.33046	0.568204	1.07957
-0.632042	1.28187	0.432715	-0.0870401	-0.316517	0.266506	0.270409	0.191913	-0.173578	-0.044311	-1.57763	1.50682	0.503083	0.103235	-0.604571	0.185622	-0.094023	-0.0356341	-0.554276	-0.469302	0.577281	0.272304	-0.540786	-0.778567	-1.01578	-0.90992	-0.282213	0.0114703	-0.191538	-0.522617	0.139144	0.060679	-0.430635	-1.30467	0.598518	1.09203
-0.640144	1.26499	0.39938	-0.0923028	-0.316629	0.232273	0.249779	0.218737	-0.191772	-0.020942	-1.55561	1.5113	0.522279	0.0808283	-0.617146	0.17226	-0.0860399	-0.0278378	-0.58147	-0.486957	0.56796	0.28792	-0.538987	-0.769468	-0.990294	-0.899416	-0.303784	0.00236427	-0.183244	-0.546693	0.151816	0.0369163	-0.429532	-1.27917	0.624518	1.1098
-0.651236	1.24925	0.365398	-0.0866546	-0.314373	0.210061	0.231797	0.246214	-0.207452	0.00189686	-1.53014	1.51691	0.526071	0.0554674	-0.606649	0.15319	-0.075345	-0.0196103	-0.611582	-0.506326	0.563498	0.303432	-0.527842	-0.748733	-0.962406	-0.883479	-0.329111	-0.0186331	-0.176145	-0.567581	0.16042	0.0177552	-0.415964	-1.25509	0.643558	1.13078
-0.663999	1.23502	0.333468	-0.0557537	-0.308925	0.202429	0.213295	0.274396	-0.236403	0.0192892	-1.50831	1.52751	0.516989	0.0263661	-0.584386	0.136943	-0.0623743	-0.0136386	-0.638483	-0.52812	0.553583	0.320696	-0.510067	-0.711568	-0.932144	-0.862143	-0.353655	-0.0393454	-0.170802	-0.583844	0.164759	0.00159302	-0.399434	-1.23245	0.656189	1.14786
-0.676292	1.22186	0.304729	-0.0161533	-0.300069	0.198619	0.191068	0.303802	-0.274994	0.0304507	-1.49258	1.54331	0.501246	-0.00766529	-0.572304	0.131419	-0.0482969	-0.00194005	-0.653453	-0.55693	0.531899	0.339562	-0.489081	-0.655658	-0.904496	-0.839385	-0.371729	-0.0490992	-0.1671	-0.603487	0.168546	-0.0108199	-0.380641	-1.21082	0.662819	1.15634
-0.68548	1.20882	0.280089	-0.00403769	-0.289306	0.195201	0.165003	0.333773	-0.311527	0.0346553	-1.47813	1.55987	0.483359	-0.0450685	-0.582337	0.134126	-0.033658	0.00546413	-0.670846	-0.591202	0.501922	0.358242	-0.470654	-0.590777	-0.883633	-0.815008	-0.383171	-0.0452927	-0.165264	-0.633375	0.174024	-0.0354054	-0.363102	-1.1903	0.665841	1.15572
-0.68984	1.19471	0.259637	-0.0207413	-0.278531	0.19132	0.139781	0.361416	-0.334143	0.0342856	-1.46465	1.57697	0.46373	-0.0785568	-0.594446	0.140728	-0.0193561	0.00409019	-0.705731	-0.62144	0.469101	0.373672	-0.458555	-0.533575	-0.870357	-0.783239	-0.392754	-0.0321363	-0.165703	-0.672247	0.179354	-0.0621424	-0.349932	-1.17196	0.66949	1.15118
-0.689003	1.17959	0.244707	-0.0336614	-0.269664	0.178583	0.121692	0.383403	-0.333624	0.031283	-1.4525	1.59037	0.44578	-0.101535	-0.585916	0.147087	-0.00629417	0.0028173	-0.760277	-0.638332	0.446979	0.382669	-0.45107	-0.493373	-0.861154	-0.74746	-0.403826	-0.0217521	-0.168596	-0.717048	0.183072	-0.0869498	-0.343431	-1.15692	0.675718	1.14657
-0.683809	1.16487	0.236342	-0.0221755	-0.264922	0.168256	0.114037	0.399018	-0.319844	0.0283061	-1.44027	1.59692	0.434644	-0.115472	-0.566219	0.152685	0.00485451	0.0095365	-0.818047	-0.643402	0.449523	0.385195	-0.444505	-0.469594	-0.851077	-0.717004	-0.41587	-0.0207458	-0.172946	-0.765131	0.185794	-0.103795	-0.34347	-1.14526	0.682321	1.14287
-0.675881	1.15197	0.234435	-0.00339121	-0.267593	0.167914	0.112247	0.409759	-0.308571	0.0296827	-1.42554	1.59806	0.431223	-0.128809	-0.572209	0.152225	0.0132744	0.0204792	-0.845886	-0.643382	0.466573	0.384022	-0.436753	-0.451087	-0.837132	-0.694901	-0.425071	-0.0271796	-0.176805	-0.814793	0.187441	-0.10932	-0.342259	-1.13615	0.685506	1.13799
-0.666013	1.14144	0.238715	0.00330348	-0.27888	0.166408	0.111767	0.416452	-0.313049	0.0338936	-1.41004	1.59814	0.43336	-0.145379	-0.613781	0.145035	0.0184191	0.0311757	-0.844894	-0.639856	0.462425	0.381982	-0.428848	-0.430685	-0.820752	-0.682256	-0.428032	-0.0386973	-0.178611	-0.860875	0.188598	-0.117896	-0.337688	-1.12721	0.683664	1.13192
-0.655395	1.13348	0.248235	-0.00216537	-0.295679	0.172024	0.111919	0.419783	-0.331708	0.0391317	-1.39872	1.59828	0.438337	-0.157711	-0.670188	0.136998	0.0206334	0.0531984	-0.850374	-0.633926	0.428002	0.381545	-0.422845	-0.40966	-0.806502	-0.680008	-0.425109	-0.0513533	-0.177955	-0.89238	0.190941	-0.143289	-0.334513	-1.11683	0.678407	1.12586
-0.646129	1.12854	0.260582	-0.0094036	-0.310846	0.178581	0.112566	0.420641	-0.351928	0.0465094	-1.3941	1.59468	0.445114	-0.161001	-0.719465	0.135951	0.0211137	0.0809277	-0.873337	-0.629631	0.402817	0.385108	-0.419172	-0.396654	-0.798563	-0.683379	-0.418947	-0.0537021	-0.175123	-0.903627	0.193186	-0.171984	-0.333398	-1.10474	0.671943	1.12161
-0.63948	1.12645	0.273069	-0.0133479	-0.313871	0.182451	0.11294	0.420322	-0.363934	0.0542225	-1.3961	1.58977	0.445637	-0.163776	-0.744874	0.144742	0.0210573	0.109964	-0.901259	-0.628222	0.404987	0.392612	-0.414692	-0.399783	-0.79566	-0.685227	-0.411814	-0.0433659	-0.171202	-0.901301	0.195735	-0.178978	-0.328248	-1.09106	0.665392	1.12011
-0.635392	1.1265	0.283281	-0.0128138	-0.299238	0.181184	0.110837	0.419242	-0.368166	0.0571284	-1.4019	1.58471	0.430865	-0.174984	-0.741078	0.15479	0.0215593	0.132041	-0.926169	-0.630044	0.414391	0.401049	-0.406153	-0.413329	-0.792796	-0.681281	-0.405298	-0.0303691	-0.167119	-0.897816	0.199404	-0.183066	-0.319547	-1.07628	0.659546	1.12069
-0.633167	1.1268	0.289302	-0.00595548	-0.272416	0.169274	0.104499	0.416323	-0.373936	0.0545439	-1.40661	1.58002	0.401845	-0.191046	-0.714219	0.158833	0.0225947	0.141825	-0.942993	-0.634297	0.415068	0.407028	-0.392596	-0.428762	-0.787051	-0.673319	-0.400469	-0.0188945	-0.163325	-0.899554	0.202364	-0.201154	-0.313033	-1.06115	0.654466	1.12162

## Sheet: FU-hip-frontal-ascent
FAS_324	FAS_331	FAS_601	FAS_602	FAS_603	FAS_604	FAS_605	FAS_606	FAS_608	FAS_611	FAS_616	FAS_617	FAS_623	FAS_630	FAS_632	FAS_638	FAS_643	FAS_647	FAS_650	FAS_652	FAS_653	FAS_654	FAS_658	FAS_659	FAS_666	FAS_668	FAS_669	FAS_670	FAS_671	FAS_901	FAS_902	FAS_905	FAS_906	FAS_910	FAS_911	FAS_916
-0.78223	1.05533	0.194545	-0.057523	-0.297786	-0.14875	-0.0524305	0.508041	-0.31031	0.0961627	-0.510439	1.59543	0.385258	-0.315285	-0.493568	0.0977204	0.507979	0.116468	-1.0886	-0.840826	0.336018	0.627027	-0.145045	-0.873108	-0.787526	-0.540125	-0.482319	-0.0829499	0.0856233	-0.753321	0.118903	-0.229865	-0.20875	-0.704621	0.817505	1.26015
-0.793381	1.05901	0.207802	-0.0534229	-0.305142	-0.154841	-0.0640092	0.500322	-0.296697	0.0988925	-0.505793	1.61104	0.384618	-0.315502	-0.480912	0.0815884	0.498172	0.120007	-1.09096	-0.844925	0.333613	0.6362	-0.145177	-0.884167	-0.78841	-0.556766	-0.475336	-0.088499	0.0858763	-0.656198	0.11851	-0.213292	-0.210093	-0.700592	0.830977	1.26366
-0.80258	1.06276	0.221621	-0.0523111	-0.316755	-0.158026	-0.072036	0.491848	-0.257823	0.0968372	-0.501924	1.6323	0.390948	-0.316579	-0.469513	0.0614616	0.488139	0.114417	-1.08683	-0.847029	0.32533	0.647803	-0.153787	-0.894426	-0.788618	-0.574624	-0.467798	-0.0944217	0.0842594	-0.607129	0.116532	-0.188886	-0.209481	-0.699146	0.847347	1.26967
-0.810073	1.06671	0.234726	-0.0612257	-0.331209	-0.156951	-0.0755482	0.483305	-0.210715	0.0912649	-0.500366	1.65669	0.40245	-0.320201	-0.466166	0.0519268	0.477598	0.106501	-1.07878	-0.851139	0.317235	0.66243	-0.173626	-0.900176	-0.790138	-0.590551	-0.462075	-0.0987484	0.0818358	-0.567149	0.113154	-0.164106	-0.204883	-0.70191	0.866081	1.2739
-0.816541	1.07137	0.245944	-0.0800045	-0.346865	-0.154636	-0.0753308	0.473835	-0.178645	0.0847541	-0.502774	1.68446	0.415713	-0.326304	-0.482242	0.0521445	0.465547	0.100644	-1.07113	-0.85579	0.311784	0.679603	-0.203332	-0.90077	-0.795559	-0.604051	-0.460071	-0.101647	0.0803486	-0.492445	0.109046	-0.147634	-0.194784	-0.709386	0.885853	1.27526
-0.82271	1.07761	0.254737	-0.102711	-0.362869	-0.154168	-0.0759907	0.46325	-0.150445	0.0776961	-0.50972	1.71379	0.428225	-0.331444	-0.517157	0.0539344	0.450073	0.104132	-1.06342	-0.858189	0.307485	0.698019	-0.237375	-0.898136	-0.807714	-0.617324	-0.463108	-0.104999	0.0816628	-0.382705	0.105355	-0.13154	-0.181792	-0.721632	0.906287	1.27596
-0.829206	1.08598	0.261313	-0.123164	-0.379168	-0.156467	-0.0819108	0.451974	-0.110229	0.0694133	-0.519324	1.7395	0.439173	-0.329866	-0.55506	0.0514055	0.42948	0.119042	-1.05205	-0.863769	0.302643	0.716372	-0.270158	-0.894958	-0.826866	-0.631792	-0.471553	-0.109311	0.0859103	-0.264648	0.103307	-0.110723	-0.168032	-0.738212	0.926953	1.27918
-0.836732	1.09676	0.265995	-0.13969	-0.396451	-0.159578	-0.0946541	0.441199	-0.0511473	0.0600809	-0.529151	1.76357	0.44756	-0.316246	-0.576122	0.0449907	0.400508	0.138827	-1.03357	-0.880747	0.297544	0.733772	-0.297704	-0.892648	-0.851423	-0.647501	-0.483657	-0.113493	0.0906006	-0.162788	0.103185	-0.0869275	-0.15604	-0.758451	0.946599	1.28744
-0.84517	1.11027	0.269027	-0.152484	-0.416047	-0.161749	-0.114115	0.432447	0.0186623	0.0528551	-0.53821	1.78311	0.451947	-0.296301	-0.575286	0.0378173	0.362234	0.161031	-1.00765	-0.904192	0.291817	0.749382	-0.318179	-0.891263	-0.877703	-0.665379	-0.496119	-0.117558	0.0923233	-0.0868609	0.104162	-0.0599657	-0.150412	-0.781783	0.962527	1.29771
-0.853488	1.12619	0.270371	-0.161208	-0.438713	-0.16486	-0.139448	0.425166	0.100374	0.0503462	-0.547417	1.78817	0.452208	-0.283314	-0.559195	0.031949	0.313956	0.187287	-0.977374	-0.920414	0.284881	0.762118	-0.333287	-0.891142	-0.901283	-0.685843	-0.505379	-0.12258	0.0887247	-0.0312375	0.10531	-0.0246134	-0.152953	-0.807902	0.97258	1.30825
-0.860396	1.14419	0.269887	-0.166052	-0.46402	-0.171924	-0.167957	0.416868	0.195658	0.0516135	-0.557281	1.78151	0.450057	-0.285229	-0.539659	0.0279453	0.25605	0.208978	-0.939563	-0.924828	0.276245	0.770661	-0.349088	-0.891786	-0.918391	-0.707034	-0.509554	-0.128211	0.0793956	0.0142083	0.10541	0.0201232	-0.163152	-0.836633	0.976473	1.31595
-0.864699	1.16335	0.267206	-0.169618	-0.49068	-0.1824	-0.196326	0.404268	0.28562	0.0566139	-0.567402	1.77138	0.447652	-0.297962	-0.529456	0.0250218	0.19058	0.219258	-0.897542	-0.920534	0.26556	0.774643	-0.373914	-0.892305	-0.928201	-0.724853	-0.508796	-0.131143	0.0641322	0.0555475	0.102575	0.0630147	-0.178289	-0.868265	0.975617	1.31654
-0.865589	1.18318	0.261755	-0.175426	-0.517076	-0.19265	-0.22071	0.385159	0.358666	0.0644448	-0.578006	1.76019	0.4468	-0.310516	-0.52393	0.0226761	0.119136	0.224847	-0.853768	-0.901203	0.252745	0.774867	-0.412036	-0.89164	-0.933868	-0.736509	-0.504494	-0.126585	0.0414709	0.0956095	0.0954746	0.0933514	-0.189465	-0.90357	0.971658	1.31601
-0.863063	1.20391	0.253158	-0.184602	-0.541526	-0.199104	-0.239456	0.360474	0.416841	0.0727193	-0.590775	1.74833	0.448956	-0.315513	-0.508071	0.0207945	0.0443307	0.234259	-0.815415	-0.869848	0.239426	0.772684	-0.46332	-0.887775	-0.940492	-0.745452	-0.498886	-0.114656	0.0103517	0.135506	0.0841014	0.119675	-0.190265	-0.944248	0.966011	1.31765
-0.857848	1.22529	0.240107	-0.19623	-0.563222	-0.202558	-0.253016	0.332501	0.465387	0.0800627	-0.607182	1.73283	0.456154	-0.311459	-0.473624	0.0178393	-0.0319416	0.253307	-0.777912	-0.83717	0.228545	0.769379	-0.522079	-0.880719	-0.951667	-0.756093	-0.494658	-0.100577	-0.0310203	0.191029	0.0694261	0.149225	-0.180392	-0.991736	0.96027	1.3208
-0.851218	1.24688	0.225692	-0.207818	-0.582254	-0.207556	-0.264117	0.302915	0.510289	0.0863217	-0.626818	1.71559	0.468606	-0.302436	-0.42505	0.014176	-0.108506	0.27472	-0.728396	-0.806533	0.222811	0.765838	-0.577568	-0.871804	-0.967551	-0.770124	-0.493884	-0.0884975	-0.0844167	0.228582	0.052507	0.176453	-0.164981	-1.04751	0.955233	1.32228
-0.844254	1.26803	0.21121	-0.217581	-0.599051	-0.218326	-0.277348	0.272191	0.546642	0.0904851	-0.648559	1.69599	0.484335	-0.290835	-0.370844	0.0132469	-0.184337	0.289104	-0.661695	-0.764323	0.221518	0.762341	-0.615788	-0.862486	-0.986873	-0.790837	-0.497542	-0.0789035	-0.150948	0.258167	0.0340182	0.204243	-0.151968	-1.11495	0.95112	1.32199
-0.83767	1.28717	0.197849	-0.226469	-0.613419	-0.232198	-0.296864	0.242447	0.579582	0.0935153	-0.671282	1.6707	0.501289	-0.276889	-0.322289	0.0188897	-0.25919	0.287555	-0.587245	-0.701555	0.220086	0.758461	-0.636443	-0.853644	-1.00753	-0.821564	-0.506148	-0.0725945	-0.230853	0.286046	0.0141132	0.249398	-0.144651	-1.19752	0.946864	1.32397
-0.83186	1.30291	0.187963	-0.238138	-0.624733	-0.24447	-0.322921	0.216971	0.621846	0.0973007	-0.694098	1.63999	0.516805	-0.260327	-0.283771	0.0279763	-0.332916	0.279038	-0.509415	-0.623677	0.213636	0.752839	-0.636541	-0.843099	-1.02761	-0.859974	-0.519618	-0.069752	-0.324977	0.306409	-0.00729815	0.287273	-0.140074	-1.29772	0.940397	1.33001
-0.826884	1.31565	0.180655	-0.254256	-0.633282	-0.252984	-0.351712	0.195054	0.668517	0.102974	-0.717111	1.6006	0.528515	-0.240713	-0.247528	0.0348797	-0.405307	0.265166	-0.440159	-0.537875	0.199903	0.744	-0.626834	-0.827329	-1.0442	-0.898133	-0.536528	-0.0679692	-0.433887	0.32812	-0.0299365	0.313629	-0.136279	-1.41365	0.929974	1.33495
-0.822736	1.32724	0.175464	-0.271588	-0.640016	-0.258282	-0.377365	0.173472	0.704589	0.110961	-0.740805	1.55665	0.536351	-0.218529	-0.216866	0.0376346	-0.476792	0.243755	-0.392101	-0.452745	0.177252	0.731258	-0.615925	-0.804884	-1.05479	-0.928471	-0.554737	-0.062191	-0.556513	0.351837	-0.0535555	0.340199	-0.133037	-1.5407	0.914044	1.33488
-0.819828	1.33897	0.171547	-0.287638	-0.645466	-0.261136	-0.394828	0.149186	0.739084	0.118258	-0.763837	1.51318	0.541123	-0.197098	-0.183402	0.0381191	-0.546008	0.223651	-0.351067	-0.380858	0.143492	0.714365	-0.613344	-0.776775	-1.05765	-0.950625	-0.57198	-0.049247	-0.689833	0.370858	-0.0788864	0.360013	-0.128164	-1.67222	0.892141	1.33303
-0.818291	1.34963	0.168767	-0.303176	-0.648983	-0.260076	-0.401041	0.122064	0.768372	0.120923	-0.785171	1.46511	0.542604	-0.179521	-0.156784	0.0419145	-0.612788	0.207487	-0.298848	-0.324688	0.101116	0.693393	-0.627272	-0.746526	-1.05389	-0.968798	-0.586259	-0.0316239	-0.829037	0.383503	-0.10748	0.373537	-0.122602	-1.79952	0.864418	1.33596
-0.817884	1.35732	0.167896	-0.320608	-0.649802	-0.255802	-0.396772	0.0935113	0.78504	0.118904	-0.805996	1.41892	0.541024	-0.16409	-0.140258	0.0521864	-0.676409	0.191082	-0.231038	-0.282447	0.0572957	0.668724	-0.661473	-0.719883	-1.04707	-0.987882	-0.596269	-0.0129527	-0.96626	0.388629	-0.140127	0.387937	-0.117928	-1.91364	0.83333	1.34429
-0.817563	1.36099	0.170573	-0.343383	-0.647364	-0.250604	-0.386086	0.0629828	0.79915	0.115447	-0.82708	1.37705	0.538575	-0.146972	-0.126755	0.0663489	-0.737251	0.174452	-0.145657	-0.248378	0.0176055	0.640856	-0.716521	-0.69782	-1.04045	-1.0101	-0.602638	0.00489823	-1.09379	0.384409	-0.176211	0.398479	-0.117212	-2.00719	0.801805	1.35899
-0.816638	1.36043	0.177975	-0.369953	-0.640768	-0.248826	-0.375625	0.026145	0.803773	0.110872	-0.847179	1.3341	0.536497	-0.125324	-0.108398	0.0792941	-0.795504	0.160626	-0.044329	-0.210435	-0.0123114	0.610403	-0.788964	-0.675641	-1.03419	-1.03639	-0.605956	0.0226432	-1.20834	0.372774	-0.214116	0.411734	-0.125863	-2.07794	0.772801	1.37848
-0.814773	1.35546	0.190049	-0.392236	-0.628935	-0.251088	-0.36872	-0.0221695	0.796608	0.103392	-0.865121	1.29122	0.533317	-0.0997469	-0.0859526	0.0875008	-0.852516	0.141307	0.0546719	-0.161183	-0.0288263	0.57736	-0.870345	-0.652773	-1.0297	-1.06385	-0.605874	0.0415358	-1.31324	0.355705	-0.251631	0.419236	-0.143267	-2.12797	0.748595	1.39454
-0.812373	1.34601	0.205335	-0.403083	-0.611859	-0.251092	-0.367492	-0.0824784	0.78752	0.0946046	-0.880853	1.24566	0.526755	-0.0743687	-0.074151	0.0921066	-0.909741	0.109445	0.141425	-0.108833	-0.0327365	0.593421	-0.947449	-0.631611	-1.02957	-1.08853	-0.603369	0.0614661	-1.41468	0.333571	-0.287096	0.418386	-0.160114	-2.16092	0.728047	1.40325
-0.809976	1.33311	0.221728	-0.400716	-0.590646	-0.246216	-0.372654	-0.152811	0.775268	0.0864819	-0.894042	1.18635	0.51647	-0.0532903	-0.0845595	0.095714	-0.967894	0.070769	0.223484	-0.0725471	-0.0242497	0.613515	-1.00789	-0.612429	-1.03359	-1.11265	-0.602378	0.0846251	-1.51435	0.304054	-0.321207	0.40992	-0.170055	-2.1805	0.706945	1.40544
-0.806791	1.31865	0.237847	-0.387317	-0.566902	-0.240018	-0.380887	-0.228969	0.784623	0.0802134	-0.90361	1.11059	0.503902	-0.0378621	-0.115994	0.102168	-1.02743	0.0267371	0.315309	-0.0494336	-0.00348142	0.641322	-1.04562	-0.593021	-1.03776	-1.14261	-0.607172	0.115629	-1.60791	0.266273	-0.356538	0.393293	-0.176224	-2.19073	0.679658	1.40851
-0.801073	1.3039	0.253821	-0.368162	-0.541685	-0.236202	-0.388293	-0.305677	0.809312	0.0754946	-0.909743	1.02977	0.492008	-0.0261588	-0.154184	0.113683	-1.08714	-0.0125759	0.404757	-0.0225105	0.0225994	0.653998	-1.06139	-0.569623	-1.03736	-1.18212	-0.618257	0.154456	-1.68975	0.218516	-0.394465	0.365479	-0.184252	-2.19647	0.642755	1.4176
-0.791797	1.28844	0.27101	-0.353233	-0.514868	-0.2345	-0.396435	-0.379582	0.834578	0.0693861	-0.913828	0.952535	0.482987	-0.015578	-0.18247	0.129118	-1.14439	-0.0339106	0.476363	0.00894733	0.0442805	0.640191	-1.06509	-0.540218	-1.03121	-1.23018	-0.63256	0.197179	-1.75701	0.162238	-0.433926	0.324631	-0.193025	-2.20269	0.597335	1.42911
-0.778129	1.27164	0.291327	-0.345756	-0.485897	-0.234737	-0.409454	-0.453262	0.837445	0.0584284	-0.916375	0.875964	0.474951	-0.0041819	-0.18495	0.14721	-1.19843	-0.0470518	0.547514	0.0243416	0.0576408	0.601985	-1.07259	-0.507051	-1.02173	-1.28117	-0.647205	0.23887	-1.8113	0.100522	-0.472972	0.279204	-0.199963	-2.21286	0.54702	1.43933
-0.760212	1.25379	0.316654	-0.340162	-0.454391	-0.238496	-0.428622	-0.533262	0.822766	0.0402951	-0.916568	0.799361	0.464149	0.0093258	-0.162011	0.170779	-1.24746	-0.0583113	0.635288	0.0201369	0.0646624	0.548937	-1.09182	-0.472881	-1.01071	-1.32831	-0.660078	0.277778	-1.85657	0.0341358	-0.509535	0.236982	-0.20624	-2.22844	0.49256	1.44705
-0.738764	1.23464	0.34855	-0.331645	-0.419544	-0.245615	-0.449362	-0.623847	0.810356	0.0153033	-0.913167	0.730139	0.4501	0.0240206	-0.129064	0.200802	-1.29211	-0.0587825	0.723664	0.00189167	0.069571	0.487244	-1.11921	-0.437968	-0.997798	-1.3686	-0.668063	0.318514	-1.89374	-0.0394868	-0.542846	0.188471	-0.216735	-2.24881	0.433219	1.45402
-0.714256	1.21356	0.388451	-0.320831	-0.381254	-0.256376	-0.463991	-0.722907	0.764792	-0.0146767	-0.904985	0.666437	0.433877	0.037253	-0.0993303	0.232498	-1.33169	-0.0441659	0.793983	-0.0340226	0.0760563	0.420731	-1.14862	-0.402259	-0.984042	-1.40254	-0.665678	0.365995	-1.92065	-0.117815	-0.574108	0.142633	-0.231721	-2.27105	0.368344	1.45914
-0.687229	1.191	0.434882	-0.30943	-0.339054	-0.270406	-0.469299	-0.824475	0.695395	-0.0469866	-0.892014	0.600597	0.414044	0.0500021	-0.0727476	0.265077	-1.36635	-0.0213765	0.853883	-0.0846721	0.0847163	0.351521	-1.17475	-0.369956	-0.97076	-1.43201	-0.645394	0.417613	-1.93534	-0.192543	-0.605212	0.0992765	-0.251405	-2.29329	0.297686	1.45868
-0.658381	1.16739	0.485268	-0.295607	-0.292784	-0.28365	-0.469942	-0.922282	0.667641	-0.0809381	-0.875113	0.524063	0.389027	0.0665928	-0.0350084	0.299623	-1.39745	0.0067764	0.919596	-0.139627	0.095505	0.281958	-1.19201	-0.345868	-0.957283	-1.46088	-0.605147	0.465535	-1.93578	-0.259167	-0.637427	0.0520785	-0.277584	-2.31602	0.221032	1.45096
-0.628035	1.14215	0.537453	-0.274276	-0.242931	-0.290791	-0.473429	-1.01485	0.678418	-0.115299	-0.855043	0.439936	0.358669	0.0870357	0.0209054	0.336043	-1.42613	0.0419871	0.97515	-0.196487	0.107139	0.215139	-1.19135	-0.328011	-0.942796	-1.4912	-0.551912	0.508724	-1.92188	-0.319315	-0.669166	-9.03332e-05	-0.301862	-2.3404	0.139222	1.4433
-0.594982	1.11339	0.590247	-0.248507	-0.190545	-0.289115	-0.491073	-1.10212	0.681778	-0.152054	-0.83245	0.347851	0.324324	0.108002	0.0808296	0.373322	-1.45345	0.0949889	0.997573	-0.258132	0.116022	0.153052	-1.16826	-0.308698	-0.927284	-1.52295	-0.496907	0.553193	-1.89303	-0.374218	-0.696723	-0.0497962	-0.313544	-2.36656	0.0539059	1.44121
-0.557187	1.07917	0.64315	-0.224924	-0.137927	-0.283281	-0.534551	-1.18062	0.651445	-0.195186	-0.807472	0.246423	0.288969	0.126615	0.12685	0.417146	-1.47925	0.15707	0.989756	-0.331576	0.119621	0.0952496	-1.12692	-0.284114	-0.911885	-1.55708	-0.452031	0.604598	-1.84793	-0.426791	-0.716949	-0.0925944	-0.310905	-2.39373	-0.0339833	1.43806
-0.513846	1.03915	0.695843	-0.206029	-0.0866735	-0.282587	-0.604658	-1.24726	0.605701	-0.243155	-0.780169	0.1371	0.252387	0.141568	0.164564	0.467317	-1.5034	0.208233	0.96571	-0.415938	0.119743	0.0407577	-1.0751	-0.254344	-0.89926	-1.59424	-0.423347	0.658459	-1.78807	-0.48462	-0.729771	-0.129747	-0.30544	-2.42127	-0.12336	1.42722
-0.465345	0.994043	0.748919	-0.187657	-0.0365029	-0.289499	-0.685351	-1.30245	0.546869	-0.292165	-0.751295	0.0174081	0.210727	0.153684	0.203351	0.515396	-1.52495	0.235547	0.941184	-0.490541	0.11804	-0.0104148	-1.01681	-0.218909	-0.888886	-1.63156	-0.409	0.707217	-1.71955	-0.552499	-0.73819	-0.163306	-0.307817	-2.44845	-0.213277	1.40754
-0.412169	0.946389	0.803173	-0.164829	0.0137145	-0.300199	-0.759602	-1.34698	0.479331	-0.339651	-0.721059	-0.0981572	0.160902	0.164347	0.247204	0.558241	-1.54257	0.266329	0.9079	-0.555862	0.112217	-0.058266	-0.952863	-0.176713	-0.875878	-1.66751	-0.402673	0.747025	-1.6494	-0.632209	-0.743883	-0.209037	-0.316134	-2.47371	-0.302798	1.37976
-0.355845	0.898345	0.859079	-0.133935	0.0642018	-0.307811	-0.82635	-1.37879	0.422761	-0.385383	-0.687317	-0.198453	0.103848	0.173074	0.29606	0.600277	-1.55449	0.314186	0.864343	-0.621834	0.0994995	-0.104192	-0.88808	-0.1286	-0.855085	-1.70385	-0.396583	0.77824	-1.5806	-0.717273	-0.745898	-0.26202	-0.326141	-2.49477	-0.392111	1.35201
-0.29719	0.850721	0.91612	-0.0977862	0.113588	-0.309819	-0.889798	-1.39277	0.362034	-0.433358	-0.648204	-0.290989	0.0427664	0.176866	0.345464	0.642863	-1.55876	0.371636	0.833134	-0.679703	0.0813055	-0.149557	-0.833724	-0.0771054	-0.824563	-1.74004	-0.38425	0.806618	-1.51325	-0.797374	-0.742878	-0.302879	-0.332879	-2.50932	-0.481401	1.32794
-0.236179	0.802821	0.971985	-0.0644556	0.159936	-0.315194	-0.946235	-1.38466	0.29748	-0.485615	-0.602893	-0.373513	-0.0217696	0.175297	0.386036	0.681696	-1.55563	0.429978	0.813364	-0.730091	0.0613174	-0.194134	-0.799617	-0.0234383	-0.785444	-1.77742	-0.362548	0.835839	-1.44502	-0.869652	-0.7361	-0.323525	-0.337328	-2.51643	-0.571081	1.30089
-0.173125	0.752355	1.02388	-0.0393996	0.202355	-0.33368	-0.992524	-1.35591	0.216889	-0.538617	-0.550905	-0.436364	-0.0937746	0.171874	0.409892	0.714219	-1.54469	0.478504	0.787008	-0.799471	0.0427085	-0.236397	-0.7798	0.0308813	-0.74151	-1.81758	-0.336186	0.864808	-1.37274	-0.936008	-0.727806	-0.331497	-0.340885	-2.51698	-0.662155	1.26365
-0.108729	0.697003	1.06955	-0.0202299	0.241508	-0.360179	-1.02752	-1.31135	0.13246	-0.586502	-0.492532	-0.478081	-0.171923	0.171887	0.427171	0.740018	-1.52771	0.502587	0.753478	-0.899586	0.0263212	-0.273772	-0.743534	0.0845849	-0.698397	-1.85676	-0.315323	0.891964	-1.29281	-0.99513	-0.719241	-0.329767	-0.342948	-2.51277	-0.753779	1.2194
-0.0454082	0.634586	1.10907	-0.003428	0.280155	-0.380981	-1.04851	-1.25663	0.065473	-0.63075	-0.428906	-0.504944	-0.247919	0.179105	0.459389	0.763977	-1.50743	0.509642	0.716828	-1.00569	0.013169	-0.30512	-0.661155	0.142046	-0.659683	-1.89164	-0.307289	0.918312	-1.20616	-1.04383	-0.710222	-0.331717	-0.343858	-2.50546	-0.845984	1.16875
0.0124292	0.564083	1.14417	0.00837831	0.320217	-0.387743	-1.0542	-1.19565	0.0087711	-0.675823	-0.361768	-0.526247	-0.314718	0.19322	0.510254	0.791966	-1.48654	0.52125	0.680311	-1.08863	0.0038849	-0.330745	-0.523675	0.208745	-0.626406	-1.91901	-0.310651	0.943726	-1.11725	-1.07955	-0.699962	-0.329474	-0.343487	-2.49562	-0.935832	1.11117
0.0597121	0.487419	1.17799	0.0120271	0.362334	-0.387614	-1.04872	-1.13103	-0.0500809	-0.720085	-0.292867	-0.549024	-0.374093	0.208224	0.570372	0.824211	-1.46735	0.542092	0.644818	-1.15259	-0.00307622	-0.352485	-0.346001	0.283826	-0.596384	-1.93139	-0.318085	0.967741	-1.03362	-1.10453	-0.688466	-0.322012	-0.344678	-2.48252	-1.01539	1.05049
0.0931458	0.408664	1.21281	0.00991869	0.405835	-0.395357	-1.03746	-1.06387	-0.124569	-0.760577	-0.223667	-0.576099	-0.429074	0.215387	0.627027	0.853247	-1.45137	0.565651	0.617109	-1.21946	-0.0138972	-0.370737	-0.159596	0.360673	-0.566492	-1.92712	-0.322294	0.988551	-0.960193	-1.12281	-0.674791	-0.308327	-0.345463	-2.46569	-1.0776	0.985582
0.110357	0.333171	1.24981	0.00913705	0.448945	-0.41496	-1.02572	-0.990295	-0.19273	-0.792824	-0.156464	-0.600431	-0.484144	0.20887	0.667584	0.874559	-1.4374	0.583666	0.606602	-1.29078	-0.0327055	-0.38332	0.00031093	0.42957	-0.535017	-1.91245	-0.319376	1.00346	-0.898386	-1.13827	-0.65725	-0.286219	-0.342899	-2.44767	-1.12168	0.914823
0.117575	0.264668	1.2879	0.016479	0.488929	-0.43079	-1.01274	-0.903649	-0.252017	-0.817443	-0.0933123	-0.610316	-0.543853	0.188955	0.691281	0.892069	-1.42519	0.588071	0.596836	-1.3446	-0.0566852	-0.388491	0.112641	0.48226	-0.503454	-1.89474	-0.309724	1.01178	-0.848246	-1.14653	-0.634167	-0.26248	-0.334585	-2.43198	-1.14932	0.836318
0.124845	0.201598	1.32683	0.0284236	0.523347	-0.428336	-0.991192	-0.79873	-0.333673	-0.837479	-0.0357962	-0.606848	-0.609443	0.166306	0.705429	0.912146	-1.41401	0.586685	0.55744	-1.37256	-0.0806733	-0.385404	0.180796	0.516859	-0.47382	-1.88112	-0.297184	1.01116	-0.807482	-1.13702	-0.604272	-0.244078	-0.322035	-2.41974	-1.16101	0.755565
0.1413	0.138368	1.36773	0.035993	0.550008	-0.409833	-0.952487	-0.678417	-0.423033	-0.85665	0.0137238	-0.594173	-0.677447	0.151795	0.717097	0.937412	-1.40378	0.591853	0.521304	-1.38235	-0.101544	-0.373832	0.223564	0.535094	-0.444803	-1.87892	-0.286866	1.00049	-0.772314	-1.10481	-0.568223	-0.229952	-0.313786	-2.40945	-1.15659	0.677892
0.16661	0.0702993	1.41	0.0325758	0.567438	-0.392615	-0.894384	-0.558498	-0.49883	-0.869643	0.0526657	-0.582893	-0.739358	0.146509	0.727168	0.964229	-1.39547	0.60501	0.514543	-1.37951	-0.117993	-0.354639	0.256546	0.537288	-0.415256	-1.89348	-0.280889	0.982782	-0.741174	-1.0602	-0.52866	-0.205183	-0.314482	-2.4002	-1.13688	0.594364
0.196929	-0.00250737	1.45149	0.0198431	0.574982	-0.388811	-0.82281	-0.460115	-0.586861	-0.868831	0.0803476	-0.580293	-0.788609	0.145603	0.741656	0.982607	-1.3883	0.622623	0.50293	-1.37047	-0.131248	-0.330481	0.284882	0.526185	-0.388534	-1.91878	-0.278362	0.962154	-0.715112	-1.01642	-0.490646	-0.170958	-0.318095	-2.39129	-1.10662	0.494865
0.225913	-0.0754222	1.48921	0.000818291	0.574363	-0.394884	-0.746463	-0.398433	-0.651936	-0.861223	0.0984456	-0.576843	-0.824279	0.144132	0.754283	0.988601	-1.38285	0.64853	0.479682	-1.36473	-0.14523	-0.304636	0.313058	0.510437	-0.367444	-1.94206	-0.278172	0.944173	-0.694786	-0.978839	-0.458412	-0.134972	-0.316775	-2.38313	-1.06929	0.382079
0.248485	-0.145193	1.52126	-0.02347	0.567973	-0.399046	-0.671577	-0.37481	-0.69878	-0.854858	0.110857	-0.556442	-0.847873	0.139328	0.747574	0.98635	-1.37826	0.671123	0.436269	-1.3646	-0.167048	-0.279064	0.342976	0.499821	-0.35168	-1.95496	-0.281534	0.929237	-0.679337	-0.944085	-0.432793	-0.0972973	-0.310089	-2.37477	-1.02452	0.262051
0.261656	-0.211054	1.54525	-0.0528033	0.558755	-0.39316	-0.603053	-0.373368	-0.770949	-0.851294	0.123305	-0.52333	-0.860189	0.129854	0.710984	0.987144	-1.37524	0.693747	0.367496	-1.35009	-0.197676	-0.254378	0.365914	0.498498	-0.3372	-1.95697	-0.289239	0.909654	-0.666989	-0.912211	-0.412359	-0.067743	-0.300247	-2.36206	-0.971047	0.147159
0.265688	-0.271297	1.55639	-0.0885163	0.547443	-0.377942	-0.539794	-0.378048	-0.841207	-0.853609	0.140448	-0.499991	-0.860957	0.117719	0.656662	0.999342	-1.37397	0.722643	0.299089	-1.3163	-0.228792	-0.231045	0.365892	0.503998	-0.316283	-1.95285	-0.301182	0.878913	-0.656583	-0.888974	-0.39573	-0.0615702	-0.286574	-2.33873	-0.909689	0.0559961
0.262121	-0.322258	1.54819	-0.130569	0.533395	-0.359873	-0.472296	-0.378691	-0.890082	-0.852166	0.162178	-0.497701	-0.849525	0.105893	0.607555	1.01769	-1.37418	0.737429	0.22592	-1.27704	-0.2564	-0.209634	0.340968	0.510756	-0.282314	-1.95098	-0.312959	0.839365	-0.648244	-0.877185	-0.382129	-0.0716902	-0.271781	-2.30222	-0.841409	-0.0109031
0.252612	-0.360672	1.51831	-0.178882	0.516932	-0.346148	-0.393359	-0.373939	-0.938804	-0.834361	0.184444	-0.494713	-0.828224	0.096198	0.561241	1.03496	-1.37414	0.725087	0.137127	-1.23715	-0.285088	-0.190401	0.304581	0.5119	-0.236373	-1.95564	-0.317605	0.801313	-0.640746	-0.876806	-0.369471	-0.0619579	-0.25599	-2.25606	-0.767052	-0.0526944
0.238339	-0.385	1.46743	-0.23408	0.498639	-0.342462	-0.309079	-0.366111	-0.973067	-0.793623	0.203834	-0.455261	-0.803453	0.0899638	0.518723	1.04689	-1.372	0.700883	0.0733881	-1.18395	-0.314886	-0.172049	0.270949	0.504736	-0.191846	-1.96254	-0.31209	0.768962	-0.631793	-0.881482	-0.358554	-0.0308185	-0.235626	-2.2061	-0.687973	-0.069008
0.218792	-0.394013	1.39432	-0.296239	0.476242	-0.347716	-0.234221	-0.355837	-1.00196	-0.74296	0.219364	-0.378395	-0.780459	0.0919925	0.489747	1.04755	-1.36539	0.687805	0.0459931	-1.10938	-0.345432	-0.151654	0.241682	0.492438	-0.16209	-1.96337	-0.301641	0.741147	-0.620771	-0.883792	-0.353442	-0.00675878	-0.208554	-2.15658	-0.606744	-0.0662183
0.19334	-0.38641	1.30118	-0.36134	0.44743	-0.354598	-0.175121	-0.341385	-1.03673	-0.693122	0.231416	-0.32164	-0.759944	0.100117	0.467117	1.03233	-1.35266	0.68173	0.0182691	-1.02812	-0.379148	-0.126618	0.215951	0.483135	-0.151534	-1.95388	-0.295252	0.717865	-0.609513	-0.880792	-0.357111	-0.00235931	-0.173245	-2.10614	-0.527734	-0.0539122
0.16216	-0.363944	1.19273	-0.426082	0.411882	-0.360114	-0.128104	-0.321654	-1.06437	-0.649327	0.241676	-0.330842	-0.739118	0.102908	0.43501	1.01399	-1.33332	0.663715	-0.0421244	-0.964643	-0.411707	-0.097392	0.195566	0.481628	-0.152696	-1.93524	-0.297811	0.698098	-0.599671	-0.872408	-0.369978	0.00393167	-0.136539	-2.05057	-0.458576	-0.0315425
0.125966	-0.329341	1.07785	-0.486794	0.371014	-0.367877	-0.0842194	-0.298233	-1.06903	-0.61699	0.253488	-0.38268	-0.71611	0.0944554	0.381538	1.01284	-1.30819	0.625172	-0.0993567	-0.927593	-0.437799	-0.0667172	0.179755	0.486314	-0.151526	-1.9121	-0.306371	0.679222	-0.590565	-0.863473	-0.388753	0.0172846	-0.105606	-1.9864	-0.408576	0.00458211
0.0888077	-0.287018	0.96724	-0.538252	0.327099	-0.37324	-0.0401712	-0.273696	-1.04825	-0.599196	0.270424	-0.430056	-0.691566	0.0752777	0.323184	1.03296	-1.27892	0.582543	-0.114473	-0.902578	-0.462696	-0.0375136	0.168418	0.492039	-0.136213	-1.89126	-0.317618	0.662273	-0.579597	-0.85818	-0.407986	0.0211601	-0.0844218	-1.91449	-0.384445	0.0495857
0.0555576	-0.242913	0.870218	-0.577765	0.28323	-0.372089	0.00209952	-0.250145	-1.02046	-0.589436	0.293292	-0.466324	-0.669986	0.0524266	0.283426	1.05695	-1.24627	0.556555	-0.093031	-0.866505	-0.488172	-0.0118356	0.162685	0.495046	-0.104961	-1.87597	-0.330352	0.648128	-0.565913	-0.856539	-0.423991	0.0143699	-0.0749831	-1.84019	-0.388105	0.0979303
0.0283758	-0.203241	0.791853	-0.608152	0.242727	-0.369083	0.0368434	-0.229193	-0.998952	-0.575653	0.319073	-0.526894	-0.656141	0.0331077	0.264819	1.06274	-1.21216	0.543668	-0.0737937	-0.820633	-0.509904	0.00952112	0.159374	0.493451	-0.0657819	-1.86536	-0.340576	0.627201	-0.551793	-0.855422	-0.436796	0.00542794	-0.0718871	-1.77188	-0.412232	0.134823
0.00555658	-0.176496	0.73248	-0.633001	0.207321	-0.367232	0.0587898	-0.211309	-0.983029	-0.551894	0.343144	-0.636422	-0.648726	0.0239167	0.252346	1.05515	-1.17757	0.524081	-0.0842872	-0.778126	-0.528092	0.0263377	0.151424	0.485105	-0.0365457	-1.85512	-0.339391	0.586463	-0.540326	-0.851979	-0.451754	-0.00207874	-0.0703614	-1.71628	-0.44496	0.154938
-0.0146378	-0.169325	0.687551	-0.655227	0.176681	-0.357074	0.0659706	-0.195826	-0.974141	-0.521662	0.360743	-0.770924	-0.64415	0.0191012	0.232001	1.0546	-1.14288	0.49669	-0.106884	-0.744228	-0.546891	0.0382909	0.138433	0.466412	-0.0327596	-1.84016	-0.319259	0.526937	-0.531675	-0.849019	-0.476483	-0.0189441	-0.0783983	-1.67442	-0.475742	0.166749
-0.0329663	-0.182208	0.651844	-0.677174	0.148844	-0.320313	0.0577237	-0.180914	-0.997852	-0.491499	0.368741	-0.885566	-0.640105	0.0142563	0.209323	1.064	-1.10983	0.474182	-0.111609	-0.7156	-0.568848	0.0449747	0.127167	0.438529	-0.0567275	-1.81793	-0.279317	0.464492	-0.524385	-0.851012	-0.518423	-0.0441575	-0.0985377	-1.64129	-0.496763	0.179047
-0.0502307	-0.210212	0.623084	-0.694494	0.121069	-0.253284	0.0404363	-0.164744	-1.04759	-0.462373	0.367245	-0.965827	-0.637159	0.00383187	0.19447	1.07496	-1.07898	0.460512	-0.0731172	-0.688733	-0.592411	0.0462243	0.123294	0.407618	-0.0938054	-1.78825	-0.223779	0.413914	-0.518044	-0.859554	-0.582452	-0.060406	-0.11692	-1.61074	-0.503876	0.202665
-0.0663688	-0.243436	0.60345	-0.698362	0.0928049	-0.165136	0.0242896	-0.146758	-1.07372	-0.431695	0.357828	-1.03028	-0.638362	-0.0146169	0.192374	1.08247	-1.05138	0.451558	-0.03294	-0.65865	-0.614221	0.0415017	0.128125	0.384212	-0.125837	-1.75107	-0.159106	0.375685	-0.511624	-0.873808	-0.667674	-0.0638876	-0.127334	-1.58038	-0.493736	0.232404
-0.0809299	-0.270061	0.597325	-0.685769	0.0649397	-0.0763106	0.0149481	-0.127844	-1.09374	-0.396557	0.343523	-1.09797	-0.642675	-0.0386807	0.201841	1.08563	-1.02677	0.44768	-0.0312616	-0.62419	-0.631238	0.0307417	0.142301	0.374117	-0.141476	-1.70982	-0.0930148	0.344553	-0.503919	-0.893123	-0.765247	-0.0601301	-0.139553	-1.55056	-0.467239	0.253414
-0.0936799	-0.282885	0.607713	-0.666584	0.0401748	-0.00320609	0.00671371	-0.110314	-1.13185	-0.355467	0.327783	-1.16303	-0.643285	-0.0625723	0.217718	1.08407	-1.00445	0.451176	-0.0361888	-0.590015	-0.640724	0.0156544	0.165609	0.377611	-0.140012	-1.66919	-0.0313237	0.318446	-0.49482	-0.914414	-0.859789	-0.0584178	-0.160986	-1.52357	-0.430973	0.263565

## Sheet: BL-hip-frontal-descent
FAS_324	FAS_331	FAS_601	FAS_602	FAS_603	FAS_604	FAS_605	FAS_606	FAS_608	FAS_611	FAS_616	FAS_617	FAS_623	FAS_630	FAS_632	FAS_638	FAS_643	FAS_647	FAS_650	FAS_652	FAS_653	FAS_654	FAS_658	FAS_659	FAS_666	FAS_668	FAS_669	FAS_670	FAS_671	FAS_901	FAS_902	FAS_905	FAS_906	FAS_910	FAS_911	FAS_916
0.489382	-0.279294	0.483912	0.0372559	-0.0015196	0.311929	-0.207792	-0.489578	0.295955	0.0162809	-1.0213	-1.30056	-0.326561	0.265708	-0.0169207	0.220097	-0.245806	0.499681	-0.830864	-0.529206	-0.148756	-0.288234	0.660142	0.0220272	-1.02927	-0.588989	0.0765417	0.274639	-0.541883	-1.22299	-0.0700483	0.33806	-1.07724	-0.23402	-0.0120954	0.0416261
0.545441	-0.315168	0.507911	0.0318862	0.0125772	0.183716	-0.212326	-0.493273	0.349603	0.0156737	-1.04584	-1.29268	-0.326453	0.287831	-0.0379742	0.211137	-0.252256	0.566215	-0.846727	-0.554964	-0.109778	-0.282066	0.648675	0.0423477	-1.03011	-0.593387	0.0781969	0.273013	-0.577443	-1.28658	-0.056967	0.296429	-1.08943	-0.231269	-0.0150109	0.0414142
0.590573	-0.348313	0.527811	0.0065165	0.0423948	0.0752986	-0.218117	-0.499589	0.407778	0.0194372	-1.07996	-1.25349	-0.323654	0.306703	-0.0558686	0.195647	-0.247489	0.652119	-0.852069	-0.585301	-0.0640354	-0.271049	0.633498	0.0650822	-1.0331	-0.594982	0.0763709	0.262332	-0.620277	-1.35393	-0.0490764	0.232482	-1.1046	-0.223626	-0.0206026	0.0380514
0.626951	-0.377178	0.545493	-0.0233283	0.0896997	0.0015959	-0.226605	-0.509659	0.481686	0.0237409	-1.1206	-1.20773	-0.321611	0.31917	-0.0609575	0.18148	-0.229168	0.748526	-0.856633	-0.605896	-0.00401782	-0.262774	0.619279	0.096157	-1.03816	-0.598907	0.0741956	0.271424	-0.671438	-1.4201	-0.04081	0.187614	-1.12301	-0.211109	-0.0284348	0.027056
0.659394	-0.401153	0.561932	-0.0510213	0.150786	-0.0493316	-0.237509	-0.524072	0.573032	0.0232526	-1.16507	-1.19356	-0.326278	0.324839	-0.0527913	0.181243	-0.200196	0.868532	-0.876038	-0.625827	0.0657556	-0.268448	0.611294	0.12741	-1.04414	-0.613948	0.0764746	0.29277	-0.731545	-1.45762	-0.029367	0.182445	-1.14443	-0.194045	-0.0377616	0.011513
0.693594	-0.420478	0.576848	-0.0765704	0.218462	-0.0863851	-0.2487	-0.542741	0.685844	0.0181614	-1.2129	-1.21187	-0.340898	0.330964	-0.0405115	0.198693	-0.167307	0.995214	-0.904336	-0.661899	0.130521	-0.285803	0.61113	0.144361	-1.05003	-0.642819	0.0972215	0.302667	-0.802323	-1.47839	-0.0167374	0.20134	-1.16665	-0.174931	-0.0453408	-0.00410843
0.731364	-0.435623	0.590079	-0.0962592	0.286901	-0.108704	-0.256385	-0.565139	0.78513	0.00807226	-1.26622	-1.22513	-0.361563	0.343783	-0.0277294	0.221921	-0.138379	1.06875	-0.929477	-0.707135	0.178128	-0.29463	0.614732	0.159985	-1.05702	-0.67958	0.139274	0.307571	-0.884928	-1.51557	-0.00461417	0.216875	-1.1873	-0.159209	-0.0481425	-0.0173914
0.773276	-0.447263	0.6037	-0.106197	0.355769	-0.114881	-0.258137	-0.590718	0.849784	-0.0047134	-1.32714	-1.21017	-0.38397	0.358616	-0.0197987	0.241249	-0.120387	1.1136	-0.949367	-0.749137	0.210103	-0.31594	0.619864	0.193665	-1.06871	-0.717815	0.180652	0.347793	-0.979626	-1.55169	0.00584846	0.228099	-1.20445	-0.150671	-0.0477258	-0.0272802
0.820476	-0.456124	0.621096	-0.114874	0.429288	-0.118572	-0.254391	-0.618432	0.91692	-0.0158846	-1.39567	-1.18134	-0.407576	0.37194	-0.0296514	0.25929	-0.111429	1.18806	-0.971588	-0.786335	0.24752	-0.3489	0.624743	0.230744	-1.08946	-0.758297	0.204229	0.42736	-1.08398	-1.57844	0.0165895	0.257569	-1.21683	-0.150532	-0.0498137	-0.0384596
0.872773	-0.462831	0.642652	-0.142446	0.510942	-0.144359	-0.24977	-0.647389	1.00464	-0.0234561	-1.46987	-1.1665	-0.436304	0.3949	-0.0539558	0.284591	-0.105176	1.22995	-1.01712	-0.827433	0.297833	-0.377613	0.630702	0.245461	-1.12275	-0.808823	0.216161	0.509321	-1.19442	-1.60652	0.030619	0.272488	-1.22513	-0.156805	-0.0549387	-0.0538742
0.928263	-0.46876	0.663441	-0.174175	0.59995	-0.200417	-0.249319	-0.676989	1.04393	-0.0246075	-1.54653	-1.18381	-0.473924	0.447723	-0.056773	0.315578	-0.0967132	1.2774	-1.09739	-0.887998	0.339879	-0.423835	0.642052	0.226449	-1.16849	-0.872623	0.217757	0.591294	-1.30595	-1.61964	0.0485524	0.269267	-1.23024	-0.166247	-0.0582601	-0.0663665
0.983376	-0.474832	0.676108	-0.175973	0.693269	-0.268421	-0.25727	-0.707091	1.02097	-0.021094	-1.6224	-1.21832	-0.517645	0.526535	-0.0199721	0.346097	-0.084282	1.29918	-1.19612	-0.96976	0.352705	-0.47231	0.660131	0.185846	-1.22246	-0.937677	0.216508	0.666308	-1.41313	-1.61649	0.0661645	0.282514	-1.23318	-0.174613	-0.0575967	-0.065942
1.03355	-0.481446	0.677445	-0.16127	0.783012	-0.323549	-0.274865	-0.737852	0.994095	-0.0161533	-1.69504	-1.24809	-0.564455	0.606063	0.0186919	0.370994	-0.0675868	1.34505	-1.28726	-1.05764	0.354285	-0.501208	0.677723	0.124406	-1.27732	-0.984346	0.227642	0.729994	-1.50896	-1.60624	0.0755185	0.290802	-1.2344	-0.176905	-0.0605648	-0.054443
1.07424	-0.488528	0.670955	-0.145381	0.858236	-0.362275	-0.303174	-0.769645	0.993968	-0.0137861	-1.76172	-1.26909	-0.614818	0.666101	0.0224961	0.382412	-0.0477587	1.38437	-1.3556	-1.12497	0.360628	-0.539276	0.68791	0.0506096	-1.32643	-1.00385	0.23686	0.790248	-1.5878	-1.58577	0.0711787	0.31969	-1.23341	-0.168976	-0.0815686	-0.042682
1.10182	-0.495716	0.663476	-0.115873	0.912013	-0.401573	-0.342955	-0.801787	0.989372	-0.0167131	-1.8198	-1.28928	-0.666174	0.705609	0.0137126	0.381641	-0.0301572	1.38054	-1.39728	-1.14995	0.367426	-0.570043	0.687475	-0.012036	-1.3673	-0.997825	0.22744	0.801248	-1.64577	-1.55554	0.0553966	0.354762	-1.23052	-0.149147	-0.123057	-0.0305806
1.1152	-0.502242	0.659858	-0.0774748	0.946868	-0.448678	-0.391573	-0.834004	0.989797	-0.0252566	-1.8694	-1.3119	-0.710359	0.737476	0.0190961	0.36974	-0.0213371	1.37282	-1.41096	-1.14795	0.378994	-0.582349	0.673833	-0.055772	-1.40002	-0.972956	0.208437	0.771267	-1.68291	-1.523	0.0365388	0.368479	-1.22588	-0.117397	-0.170972	-0.0102473
1.11721	-0.50785	0.661901	-0.0605461	0.970116	-0.47969	-0.442658	-0.865927	0.988231	-0.0386305	-1.9139	-1.33401	-0.742929	0.777602	0.0273004	0.355868	-0.0201692	1.34477	-1.40824	-1.13802	0.395872	-0.603954	0.643801	-0.111882	-1.42578	-0.947642	0.189135	0.784653	-1.70071	-1.48561	0.0227737	0.37583	-1.22025	-0.0776316	-0.209999	0.0196666
1.11272	-0.513166	0.670227	-0.0718877	0.987299	-0.481568	-0.490098	-0.896997	0.977246	-0.054497	-1.95778	-1.34861	-0.766013	0.836019	0.0415782	0.345618	-0.0203536	1.25151	-1.3997	-1.12227	0.407199	-0.648753	0.603679	-0.208195	-1.44602	-0.938679	0.162744	0.760914	-1.70301	-1.44585	0.0184776	0.387937	-1.21384	-0.0330731	-0.238635	0.0485929
1.10504	-0.51824	0.685919	-0.0904307	0.999551	-0.47629	-0.530092	-0.926787	0.952569	-0.0696814	-2.00084	-1.33821	-0.783959	0.90776	0.0899905	0.335144	-0.018613	1.09829	-1.38352	-1.1044	0.412943	-0.688697	0.560289	-0.325094	-1.46288	-0.94756	0.125753	0.698643	-1.69429	-1.40026	0.0236905	0.404527	-1.20541	0.0138805	-0.268771	0.0694676
1.09516	-0.52184	0.708349	-0.0912976	1.00174	-0.490341	-0.562258	-0.95496	0.939896	-0.0829149	-2.03981	-1.29058	-0.796328	0.981322	0.147733	0.317725	-0.0156357	0.934546	-1.35853	-1.08252	0.431878	-0.699002	0.526269	-0.42203	-1.478	-0.965123	0.0983334	0.69196	-1.67807	-1.34091	0.032404	0.444383	-1.19409	0.0606556	-0.309074	0.0832208
1.08315	-0.523044	0.7358	-0.085198	0.989066	-0.514714	-0.588715	-0.981311	0.94803	-0.0959241	-2.07326	-1.21338	-0.798013	1.05292	0.175019	0.286865	-0.014233	0.835992	-1.33356	-1.03398	0.468507	-0.706293	0.502152	-0.4821	-1.49063	-0.988498	0.0839547	0.706252	-1.65567	-1.26823	0.0389484	0.485355	-1.1795	0.105363	-0.353265	0.0937548
1.06887	-0.521384	0.762892	-0.0895474	0.963063	-0.518028	-0.612679	-1.00577	0.935566	-0.11247	-2.10186	-1.13147	-0.790267	1.11784	0.183239	0.245516	-0.0160429	0.739533	-1.31448	-0.938625	0.502744	-0.739531	0.467048	-0.53077	-1.49968	-1.02473	0.0661752	0.685182	-1.62615	-1.18015	0.0397935	0.510157	-1.1621	0.147411	-0.392603	0.099751
1.05281	-0.516774	0.782382	-0.0949014	0.931704	-0.484188	-0.635395	-1.02873	0.900892	-0.13443	-2.12756	-1.06212	-0.782568	1.16088	0.188639	0.199726	-0.0194863	0.698937	-1.29167	-0.815448	0.518858	-0.768048	0.413181	-0.591597	-1.50713	-1.07757	0.0540052	0.636235	-1.58751	-1.08474	0.0350025	0.543987	-1.14304	0.187065	-0.423639	0.101003
1.03401	-0.508841	0.788688	-0.106523	0.909234	-0.423373	-0.65704	-1.05033	0.860979	-0.161429	-2.15265	-1.00786	-0.781786	1.17331	0.198132	0.15419	-0.0242872	0.626262	-1.25236	-0.70216	0.519462	-0.800264	0.351443	-0.664211	-1.51636	-1.13293	0.0458426	0.576176	-1.5393	-0.996434	0.0254739	0.585441	-1.12386	0.225926	-0.447395	0.101968
1.01152	-0.495349	0.781321	-0.132475	0.90658	-0.361677	-0.677155	-1.07107	0.813725	-0.190787	-2.17911	-0.957252	-0.785852	1.16322	0.218454	0.103859	-0.0352871	0.520614	-1.20421	-0.615945	0.512881	-0.831546	0.291682	-0.734772	-1.5309	-1.17367	0.0258854	0.524195	-1.48293	-0.928201	0.00962227	0.609718	-1.10582	0.265372	-0.465277	0.105478
0.98785	-0.474184	0.760516	-0.144883	0.920346	-0.318401	-0.695103	-1.09135	0.777895	-0.219619	-2.20664	-0.895449	-0.786763	1.14694	0.234978	0.0514458	-0.0571899	0.404209	-1.16134	-0.544761	0.508141	-0.834476	0.238353	-0.79939	-1.55101	-1.19597	0.00150811	0.475712	-1.42203	-0.871278	-0.0133191	0.624726	-1.08954	0.307405	-0.481648	0.109924
0.966756	-0.444965	0.725488	-0.14736	0.935124	-0.296545	-0.70922	-1.11204	0.74532	-0.245701	-2.23128	-0.824551	-0.778149	1.13657	0.233102	0.0025527	-0.0870643	0.280535	-1.12158	-0.461103	0.512432	-0.855903	0.191054	-0.876949	-1.57351	-1.2031	-0.0216375	0.436034	-1.35902	-0.804647	-0.041022	0.645129	-1.07552	0.350285	-0.505426	0.112827
0.948853	-0.40753	0.677095	-0.16278	0.933813	-0.277474	-0.717764	-1.13394	0.696833	-0.268841	-2.24953	-0.753172	-0.758456	1.12809	0.218256	-0.040416	-0.120585	0.147124	-1.06867	-0.36323	0.529196	-0.854975	0.144905	-0.964814	-1.59265	-1.19101	-0.0438561	0.385925	-1.29215	-0.732202	-0.0703076	0.663098	-1.06323	0.391101	-0.535688	0.114954
0.930889	-0.3615	0.623196	-0.176147	0.908342	-0.235816	-0.721901	-1.15811	0.614945	-0.290799	-2.26275	-0.677645	-0.731519	1.11805	0.201568	-0.0768802	-0.156386	0.0709545	-0.999509	-0.273068	0.555038	-0.810702	0.0989316	-1.03626	-1.60379	-1.16261	-0.0596881	0.322326	-1.21892	-0.658125	-0.0957001	0.683614	-1.05267	0.428179	-0.560208	0.118316
0.907641	-0.307827	0.573043	-0.170337	0.862225	-0.172042	-0.722241	-1.18468	0.532573	-0.313474	-2.27768	-0.591613	-0.702818	1.1096	0.171784	-0.108482	-0.190665	0.0492962	-0.937705	-0.201335	0.582732	-0.754936	0.0575188	-1.0941	-1.60846	-1.11854	-0.0638682	0.282658	-1.13841	-0.578792	-0.114789	0.703071	-1.04421	0.462021	-0.577313	0.124108
0.87558	-0.246611	0.531089	-0.15889	0.807605	-0.111401	-0.720577	-1.21264	0.483049	-0.336928	-2.29947	-0.50064	-0.675148	1.1085	0.138205	-0.137005	-0.216378	0.0542688	-0.899294	-0.13525	0.608306	-0.714847	0.0215539	-1.15448	-1.61149	-1.06467	-0.0564964	0.267876	-1.05243	-0.490731	-0.130898	0.710654	-1.03804	0.494999	-0.592673	0.133146
0.836349	-0.179792	0.495909	-0.151982	0.754731	-0.0638566	-0.717496	-1.24013	0.445559	-0.360212	-2.3271	-0.420012	-0.650607	1.11651	0.112494	-0.160054	-0.225973	0.0863784	-0.869306	-0.0721575	0.625828	-0.664538	-0.010866	-1.20933	-1.6168	-1.00673	-0.0528137	0.245617	-0.965467	-0.400107	-0.147837	0.717416	-1.03529	0.529775	-0.606426	0.149054
0.794424	-0.110058	0.464545	-0.147074	0.707993	-0.0136649	-0.711669	-1.26633	0.402052	-0.382063	-2.35661	-0.35206	-0.62979	1.12883	0.0856248	-0.182446	-0.217837	0.0707951	-0.828006	-0.0212463	0.637782	-0.592531	-0.0412545	-1.24894	-1.62511	-0.952848	-0.0464438	0.190918	-0.883034	-0.311604	-0.168146	0.738121	-1.03542	0.566696	-0.61812	0.173295
0.753393	-0.0403837	0.437293	-0.146609	0.667355	0.0584766	-0.701155	-1.29135	0.345769	-0.402252	-2.38598	-0.290775	-0.609798	1.13689	0.0511077	-0.206024	-0.198558	0.123062	-0.777339	0.0195993	0.647436	-0.533841	-0.0723297	-1.28466	-1.633	-0.907672	-0.0324838	0.114064	-0.80701	-0.235298	-0.192739	0.758864	-1.03784	0.603859	-0.644564	0.20112
0.712446	0.0276724	0.418726	-0.145464	0.629977	0.155038	-0.685634	-1.3157	0.29297	-0.421866	-2.4132	-0.22853	-0.586997	1.13665	0.00337425	-0.221162	-0.175824	0.246823	-0.724935	0.0565381	0.657428	-0.488265	-0.104427	-1.33789	-1.63784	-0.87257	-0.0277823	0.0393085	-0.736551	-0.169124	-0.221196	0.762509	-1.04169	0.639478	-0.699726	0.22632
0.669468	0.0930266	0.411316	-0.133513	0.593821	0.258201	-0.665234	-1.34032	0.261723	-0.441905	-2.43324	-0.158867	-0.55966	1.1265	-0.0491436	-0.227084	-0.155971	0.344136	-0.670388	0.0852366	0.671091	-0.427958	-0.13273	-1.4067	-1.63988	-0.840934	-0.0330288	-0.00760546	-0.670753	-0.109432	-0.25057	0.757814	-1.04565	0.674675	-0.77378	0.246355
0.62137	0.154899	0.413008	-0.122027	0.560248	0.351215	-0.641417	-1.36512	0.258885	-0.46285	-2.4424	-0.0827214	-0.527708	1.10645	-0.0985169	-0.230492	-0.145265	0.429979	-0.609756	0.103276	0.685114	-0.354644	-0.155672	-1.47338	-1.64143	-0.797711	-0.0359228	-0.045233	-0.609796	-0.0601743	-0.273607	0.756731	-1.04823	0.712167	-0.836008	0.263987
0.56675	0.213419	0.417864	-0.126623	0.532327	0.424716	-0.616904	-1.38955	0.286637	-0.485391	-2.44153	-0.00774063	-0.494588	1.07949	-0.150291	-0.238227	-0.143776	0.507524	-0.542562	0.124546	0.697009	-0.281475	-0.1767	-1.52563	-1.64634	-0.738957	-0.0336204	-0.0838224	-0.5514	-0.0166149	-0.285877	0.745636	-1.04843	0.750289	-0.863493	0.283312
0.50663	0.268859	0.421222	-0.131985	0.50986	0.481123	-0.593213	-1.41165	0.336722	-0.509452	-2.4347	0.0611771	-0.466892	1.05291	-0.202627	-0.25296	-0.150865	0.542551	-0.474131	0.158782	0.709373	-0.220679	-0.199265	-1.55769	-1.65421	-0.670585	-0.0291498	-0.114649	-0.492083	0.0231795	-0.286633	0.727216	-1.04552	0.784355	-0.860011	0.306133
0.443788	0.321164	0.423093	-0.130265	0.489617	0.543165	-0.569875	-1.43049	0.387048	-0.534308	-2.42636	0.125831	-0.446256	1.03345	-0.259323	-0.271959	-0.165803	0.553979	-0.404694	0.199795	0.719934	-0.178433	-0.221745	-1.57971	-1.66108	-0.595364	-0.0285755	-0.124832	-0.431092	0.0520294	-0.27962	0.705175	-1.0393	0.810693	-0.849144	0.331589
0.379965	0.369381	0.424673	-0.132017	0.467908	0.627946	-0.544194	-1.44591	0.421853	-0.56124	-2.41833	0.183652	-0.428322	1.0177	-0.331306	-0.291365	-0.183457	0.549014	-0.338265	0.235454	0.721511	-0.142111	-0.2427	-1.60002	-1.66391	-0.512388	-0.0338163	-0.120153	-0.371381	0.0672555	-0.269653	0.68214	-1.03029	0.827569	-0.843969	0.356284
0.315388	0.413695	0.425315	-0.128445	0.441793	0.718403	-0.512827	-1.45769	0.446921	-0.589067	-2.40899	0.232111	-0.407367	0.990896	-0.413658	-0.310165	-0.199947	0.528527	-0.28576	0.258805	0.716208	-0.0979946	-0.261878	-1.61481	-1.66335	-0.430851	-0.039987	-0.119371	-0.315556	0.0702258	-0.259683	0.655441	-1.01869	0.837998	-0.834076	0.377896
0.249021	0.453735	0.423937	-0.117375	0.410863	0.781734	-0.474352	-1.4665	0.465498	-0.617002	-2.39629	0.281158	-0.380622	0.948302	-0.486232	-0.329058	-0.215688	0.523916	-0.247357	0.268869	0.710114	-0.0493756	-0.272213	-1.6277	-1.66252	-0.358401	-0.0496319	-0.140685	-0.264209	0.0646285	-0.251648	0.629639	-1.00521	0.843732	-0.802986	0.397391
0.180062	0.489899	0.421304	-0.108307	0.377846	0.804379	-0.42891	-1.47328	0.480091	-0.641729	-2.38111	0.339947	-0.349039	0.901575	-0.544357	-0.352704	-0.231152	0.487694	-0.211536	0.282786	0.705134	-0.0208006	-0.270106	-1.653	-1.66288	-0.294876	-0.0613842	-0.201158	-0.216624	0.0589869	-0.245223	0.600911	-0.989759	0.847017	-0.749949	0.414236
0.108242	0.522673	0.418404	-0.103536	0.346653	0.806167	-0.378419	-1.47868	0.488022	-0.661437	-2.36643	0.394525	-0.315638	0.863367	-0.600712	-0.380247	-0.246359	0.474033	-0.172926	0.308227	0.700744	0.000203976	-0.263723	-1.71115	-1.66158	-0.22909	-0.0682533	-0.254092	-0.171522	0.0596638	-0.239055	0.574638	-0.971261	0.847687	-0.691223	0.426255
0.0348847	0.552027	0.41598	-0.105037	0.318562	0.818801	-0.323913	-1.48298	0.497333	-0.673486	-2.35441	0.430238	-0.283542	0.829123	-0.658598	-0.406221	-0.259542	0.508224	-0.136176	0.337526	0.697411	0.0331125	-0.258637	-1.80126	-1.65464	-0.157342	-0.0765028	-0.240287	-0.127203	0.0625003	-0.232088	0.545511	-0.949775	0.84485	-0.639931	0.430692
-0.0379832	0.577258	0.414783	-0.108036	0.292054	0.859846	-0.267293	-1.48453	0.502777	-0.679876	-2.34432	0.453493	-0.254902	0.788135	-0.70355	-0.425295	-0.266147	0.51825	-0.109342	0.377944	0.692341	0.0721749	-0.25334	-1.88734	-1.64235	-0.0890363	-0.0894252	-0.195884	-0.084688	0.064935	-0.223797	0.505728	-0.926405	0.837726	-0.591046	0.426682
-0.10771	0.598363	0.416248	-0.105487	0.264421	0.914307	-0.209086	-1.48011	0.480683	-0.683074	-2.33338	0.475691	-0.230691	0.744788	-0.737086	-0.439239	-0.265097	0.497806	-0.0934354	0.427394	0.686905	0.104791	-0.246001	-1.94552	-1.62732	-0.024563	-0.101483	-0.173759	-0.0462633	0.0700865	-0.213199	0.459231	-0.903259	0.828067	-0.532213	0.417258
-0.171418	0.615569	0.422063	-0.0996537	0.233709	0.951417	-0.150474	-1.46782	0.428549	-0.686477	-2.32014	0.505557	-0.210527	0.709647	-0.770629	-0.452146	-0.259013	0.490832	-0.0795	0.463696	0.688815	0.130085	-0.23865	-1.97972	-1.61166	0.0365765	-0.113446	-0.1766	-0.0141804	0.0669308	-0.199112	0.410286	-0.882054	0.81818	-0.465079	0.405772
-0.227099	0.629179	0.433581	-0.0868887	0.199861	0.95616	-0.0923784	-1.4466	0.36072	-0.691694	-2.3061	0.54168	-0.195681	0.680808	-0.799501	-0.463894	-0.249541	0.515177	-0.0614612	0.48854	0.695743	0.148755	-0.233628	-1.99131	-1.59747	0.0920737	-0.118994	-0.165124	0.0107339	0.0501402	-0.180565	0.363998	-0.864354	0.809759	-0.401204	0.395798
-0.273871	0.63996	0.448991	-0.0702478	0.164694	0.941407	-0.0354445	-1.41782	0.314028	-0.697259	-2.29243	0.57082	-0.186989	0.64797	-0.812651	-0.468174	-0.236409	0.527705	-0.040861	0.511049	0.701436	0.168742	-0.22725	-1.98235	-1.58602	0.143419	-0.113328	-0.148195	0.0293147	0.0245106	-0.157926	0.323775	-0.849431	0.803174	-0.347252	0.389617
-0.312887	0.64818	0.462451	-0.0599668	0.129759	0.925568	0.0193276	-1.3839	0.276394	-0.700824	-2.27872	0.59033	-0.182775	0.60729	-0.815008	-0.462462	-0.22085	0.53059	-0.0222753	0.526575	0.7051	0.197489	-0.215628	-1.9603	-1.5769	0.189549	-0.101784	-0.156485	0.0421785	-0.00433604	-0.134375	0.290726	-0.83625	0.798292	-0.301176	0.387699
-0.346603	0.652775	0.470009	-0.0600346	0.0948769	0.912972	0.0713333	-1.34632	0.225007	-0.699803	-2.26374	0.609936	-0.179461	0.566296	-0.819374	-0.453396	-0.205462	0.549822	-0.0108273	0.534825	0.711165	0.232994	-0.201881	-1.939	-1.56853	0.229324	-0.0874783	-0.16752	0.0493566	-0.0340457	-0.112389	0.251364	-0.823207	0.794116	-0.259943	0.388186
-0.378679	0.653098	0.47263	-0.064487	0.0598671	0.899608	0.121706	-1.30589	0.144962	-0.691999	-2.24509	0.630802	-0.173868	0.530678	-0.827442	-0.450668	-0.192379	0.557591	-0.00733945	0.539751	0.71926	0.258604	-0.189089	-1.9229	-1.55978	0.260006	-0.0779138	-0.150843	0.0523913	-0.062374	-0.0921431	0.198974	-0.808802	0.789527	-0.22117	0.390446
-0.411228	0.649189	0.474235	-0.0682199	0.0261658	0.888753	0.171985	-1.26192	0.044894	-0.676698	-2.22122	0.649627	-0.165281	0.496215	-0.843409	-0.460229	-0.182116	0.561684	-0.00716275	0.546818	0.724122	0.266931	-0.177137	-1.89137	-1.55233	0.282682	-0.082272	-0.109516	0.0539432	-0.0900386	-0.0718196	0.140419	-0.792596	0.783423	-0.179746	0.395321
-0.445093	0.64171	0.477451	-0.0692508	-0.00400552	0.887379	0.222374	-1.21447	-0.0413714	-0.655154	-2.19367	0.671735	-0.153965	0.460859	-0.870391	-0.477737	-0.173849	0.605936	-0.00873457	0.558563	0.726634	0.25786	-0.164454	-1.82736	-1.54833	0.297836	-0.0977102	-0.0848636	0.0545787	-0.114321	-0.0507141	0.084282	-0.77538	0.774523	-0.132081	0.400638
-0.480293	0.631929	0.48388	-0.0661966	-0.02864	0.89609	0.272207	-1.16394	-0.0974721	-0.629747	-2.16651	0.702017	-0.139467	0.427452	-0.894223	-0.493714	-0.166347	0.636206	-0.00956047	0.568704	0.730023	0.244963	-0.152454	-1.75377	-1.54738	0.304122	-0.114995	-0.0879041	0.0548705	-0.132557	-0.0291498	0.0389117	-0.758432	0.763135	-0.078297	0.402441
-0.515804	0.621329	0.494586	-0.0612879	-0.0474785	0.909932	0.320326	-1.11103	-0.12619	-0.603808	-2.14393	0.734855	-0.121327	0.399728	-0.907362	-0.508539	-0.158374	0.632832	-0.00669505	0.568462	0.733971	0.242331	-0.143156	-1.69233	-1.54751	0.303857	-0.135916	-0.0860029	0.0565663	-0.147619	-0.00625572	0.0123101	-0.742958	0.750147	-0.0203908	0.399936
-0.550557	0.610698	0.508021	-0.0584257	-0.0627794	0.924251	0.36564	-1.05698	-0.14553	-0.579249	-2.12672	0.767512	-0.100305	0.37589	-0.918529	-0.525903	-0.150376	0.638179	0.000903285	0.557927	0.737115	0.248635	-0.135915	-1.63269	-1.54677	0.29731	-0.159011	-0.0767304	0.0603996	-0.1655	0.0180898	-0.00430128	-0.728805	0.736803	0.038013	0.390776
-0.584224	0.600343	0.521047	-0.0601957	-0.0772287	0.938123	0.407966	-1.00344	-0.171886	-0.556514	-2.1126	0.802376	-0.0788327	0.348077	-0.935531	-0.542519	-0.143536	0.654552	0.0126255	0.543071	0.736665	0.261233	-0.129349	-1.56894	-1.54478	0.281036	-0.181303	-0.0850296	0.0659591	-0.188272	0.0422802	-0.0280329	-0.715796	0.723942	0.0917267	0.376064
-0.617226	0.590145	0.532672	-0.0692614	-0.0915166	0.952538	0.447469	-0.953704	-0.207123	-0.534785	-2.10031	0.833408	-0.0607789	0.314876	-0.961589	-0.554316	-0.137996	0.646081	0.0262676	0.529611	0.735127	0.287592	-0.122666	-1.50129	-1.54198	0.262175	-0.197523	-0.0969047	0.0732017	-0.216836	0.064189	-0.0666644	-0.703598	0.711573	0.136956	0.353539
-0.650506	0.580011	0.542831	-0.0816751	-0.103737	0.961183	0.485972	-0.912045	-0.23772	-0.513401	-2.09044	0.847434	-0.048064	0.282766	-0.994791	-0.561711	-0.131772	0.654686	0.0413628	0.524532	0.737277	0.320142	-0.119308	-1.43569	-1.5369	0.256678	-0.206484	-0.0755186	0.0804082	-0.244739	0.0818328	-0.115768	-0.692423	0.698149	0.171259	0.325701
-0.684333	0.570087	0.551082	-0.0936684	-0.111537	0.953994	0.523018	-0.879544	-0.268334	-0.492901	-2.08387	0.844416	-0.0404413	0.252624	-1.02859	-0.565855	-0.122682	0.638261	0.0574586	0.525353	0.743004	0.341194	-0.121785	-1.37464	-1.52842	0.268592	-0.210192	-0.0463036	0.0840282	-0.264092	0.0936934	-0.165191	-0.682653	0.681839	0.196593	0.296385
-0.717744	0.560259	0.556136	-0.105527	-0.114947	0.930645	0.556743	-0.855262	-0.29356	-0.473929	-2.08053	0.838425	-0.0363305	0.21829	-1.05716	-0.567766	-0.10996	0.596166	0.0743205	0.525987	0.747677	0.346531	-0.127232	-1.31235	-1.51813	0.292713	-0.210643	-0.0389489	0.0834059	-0.274072	0.100503	-0.205482	-0.67399	0.662457	0.217023	0.268531
-0.748989	0.550549	0.557261	-0.111825	-0.116452	0.898552	0.586473	-0.837709	-0.308741	-0.457148	-2.07852	0.839697	-0.0333721	0.176313	-1.07468	-0.570225	-0.0970588	0.617646	0.0881988	0.522281	0.743819	0.346196	-0.132668	-1.25388	-1.50905	0.32827	-0.208415	-0.0375479	0.0803289	-0.281921	0.103707	-0.235999	-0.666195	0.641293	0.235424	0.244408
-0.776041	0.541213	0.554086	-0.107572	-0.11879	0.867001	0.614107	-0.826417	-0.3211	-0.443127	-2.07607	0.847504	-0.0305316	0.133352	-1.08398	-0.574022	-0.0854332	0.660165	0.100575	0.511163	0.727422	0.352346	-0.135315	-1.20591	-1.50288	0.372094	-0.209584	-0.0335958	0.077338	-0.293303	0.105668	-0.264487	-0.658932	0.619312	0.254234	0.227152
-0.797814	0.532509	0.545392	-0.0991642	-0.123364	0.840506	0.642488	-0.820379	-0.329026	-0.431895	-2.07185	0.861135	-0.0281081	0.0960372	-1.07946	-0.578389	-0.0757759	0.647676	0.10885	0.495751	0.702696	0.369444	-0.135915	-1.18476	-1.49882	0.414189	-0.209361	-0.0384513	0.0768051	-0.315515	0.108912	-0.294684	-0.651829	0.597404	0.274042	0.217175
-0.813785	0.524576	0.530126	-0.0929712	-0.130145	0.817416	0.673233	-0.818202	-0.330678	-0.422977	-2.06413	0.881597	-0.0252944	0.0656793	-1.05986	-0.580672	-0.0683063	0.645541	0.112384	0.482478	0.678897	0.386697	-0.134243	-1.18877	-1.49501	0.444766	-0.202849	-0.0516282	0.0795168	-0.351694	0.113962	-0.323957	-0.644392	0.576802	0.294248	0.209967
-0.827196	0.51751	0.508854	-0.0905734	-0.13803	0.797454	0.70602	-0.817803	-0.326384	-0.415769	-2.05144	0.901402	-0.0208893	0.0377422	-1.03421	-0.578852	-0.0605219	0.705107	0.111815	0.47654	0.661716	0.392979	-0.129223	-1.18954	-1.49053	0.4574	-0.197333	-0.0463451	0.0845023	-0.390483	0.120637	-0.348882	-0.636393	0.5582	0.312026	0.200395
-0.838969	0.511112	0.4836	-0.0939263	-0.145925	0.782076	0.738856	-0.816229	-0.323832	-0.409615	-2.03242	0.90998	-0.0144332	0.0134253	-1.01283	-0.574755	-0.051939	0.752172	0.108766	0.481235	0.65217	0.388732	-0.12395	-1.17272	-1.48606	0.45554	-0.202497	-0.0353445	0.0903269	-0.41804	0.128057	-0.374355	-0.627878	0.542116	0.323486	0.185607
-0.851763	0.505057	0.456408	-0.102405	-0.153074	0.772825	0.767987	-0.811564	-0.326705	-0.404509	-2.00629	0.909539	-0.0071119	-0.00834409	-0.999674	-0.573174	-0.0434739	0.725744	0.105316	0.489131	0.64869	0.395298	-0.120214	-1.14998	-1.48359	0.442442	-0.219539	-0.0310023	0.0955021	-0.431457	0.135083	-0.40527	-0.619355	0.528779	0.328727	0.164601
-0.864937	0.499118	0.429043	-0.112151	-0.159347	0.771988	0.789725	-0.802287	-0.331201	-0.400118	-1.97383	0.911142	-0.00200814	-0.0299561	-0.994962	-0.577531	-0.0369611	0.690515	0.102179	0.488952	0.64702	0.412188	-0.117744	-1.13256	-1.48364	0.420026	-0.240007	-0.027525	0.0993837	-0.434497	0.141467	-0.436983	-0.611023	0.517876	0.328484	0.139948
-0.877142	0.493397	0.402649	-0.122368	-0.165325	0.778691	0.803925	-0.787776	-0.337009	-0.396904	-1.93799	0.917447	-0.000667306	-0.0484064	-0.993275	-0.586097	-0.0342917	0.708547	0.0990749	0.479267	0.642093	0.419594	-0.114232	-1.11822	-1.4852	0.398268	-0.253393	-0.0191861	0.102415	-0.431913	0.14777	-0.463487	-0.602865	0.508646	0.32237	0.11541
-0.886717	0.487672	0.378068	-0.131615	-0.171748	0.787701	0.813519	-0.768967	-0.341146	-0.394416	-1.90186	0.928494	-0.00315586	-0.0598706	-0.991465	-0.595425	-0.034836	0.730437	0.0953143	0.467034	0.633218	0.423271	-0.108842	-1.09536	-1.4871	0.387965	-0.253909	-0.0105274	0.104727	-0.428346	0.154499	-0.486155	-0.594873	0.500346	0.312726	0.0944634
-0.89223	0.481875	0.356894	-0.136666	-0.178633	0.792648	0.820197	-0.74734	-0.343379	-0.392421	-1.86723	0.942028	-0.00814988	-0.0673673	-0.989489	-0.603671	-0.0368004	0.751062	0.0911353	0.460131	0.620077	0.437941	-0.102629	-1.07489	-1.48757	0.391584	-0.244408	-0.0223527	0.106375	-0.427941	0.15999	-0.507159	-0.587199	0.492662	0.30317	0.0800282
-0.893325	0.476029	0.341212	-0.133794	-0.184973	0.790701	0.823585	-0.724343	-0.345674	-0.390596	-1.83547	0.954509	-0.0129345	-0.076738	-0.984147	-0.611621	-0.0373655	0.763982	0.0867619	0.462942	0.603546	0.456181	-0.0966713	-1.07506	-1.48432	0.401493	-0.230851	-0.0461267	0.106711	-0.430211	0.162571	-0.528128	-0.580186	0.485302	0.295652	0.0724332
-0.890814	0.470332	0.332557	-0.123254	-0.189034	0.782453	0.82187	-0.701279	-0.342393	-0.388999	-1.80651	0.963497	-0.0149808	-0.0850493	-0.980305	-0.619789	-0.0340038	0.761584	0.0819987	0.467187	0.587524	0.46151	-0.0908884	-1.08001	-1.47628	0.410645	-0.220551	-0.0443012	0.104872	-0.433312	0.16068	-0.549668	-0.57391	0.477778	0.291412	0.069417
-0.886425	0.4649	0.330808	-0.113055	-0.189747	0.769513	0.81394	-0.679191	-0.332026	-0.387814	-1.77909	0.964014	-0.0124701	-0.087172	-0.984441	-0.628376	-0.0271593	0.776677	0.0754117	0.463761	0.573111	0.455612	-0.0838959	-1.06827	-1.46344	0.414339	-0.218024	-0.0211886	0.100227	-0.443275	0.155852	-0.577247	-0.568554	0.469643	0.289692	0.0694081
-0.881444	0.45972	0.334647	-0.109935	-0.18698	0.75322	0.800402	-0.658612	-0.317278	-0.387257	-1.75256	0.957265	-0.00400461	-0.0874593	-0.988048	-0.636914	-0.020103	0.786653	0.0657971	0.452001	0.562518	0.4545	-0.0753749	-1.04337	-1.44787	0.404476	-0.219113	-0.00922059	0.0925161	-0.464953	0.151939	-0.604533	-0.563906	0.461406	0.286996	0.071683
-0.876432	0.45486	0.341533	-0.111047	-0.18144	0.734584	0.783678	-0.639159	-0.304406	-0.387329	-1.72738	0.949991	0.00947461	-0.0908586	-0.982465	-0.644325	-0.0155777	0.775909	0.0543632	0.441957	0.55865	0.461404	-0.0667954	-1.01637	-1.43274	0.379528	-0.220426	-0.015479	0.0820943	-0.491047	0.151795	-0.624993	-0.559463	0.45397	0.280458	0.0746747

## Sheet: BL-hip-frontal-ascent
FAS_324	FAS_331	FAS_601	FAS_602	FAS_603	FAS_604	FAS_605	FAS_606	FAS_608	FAS_611	FAS_616	FAS_617	FAS_623	FAS_630	FAS_632	FAS_638	FAS_643	FAS_647	FAS_650	FAS_652	FAS_653	FAS_654	FAS_658	FAS_659	FAS_666	FAS_668	FAS_669	FAS_670	FAS_671	FAS_901	FAS_902	FAS_905	FAS_906	FAS_910	FAS_911	FAS_916
-0.930387	0.349909	0.367725	-0.0847107	-0.52735	0.568417	0.988971	-0.485405	-0.117479	0.205509	-1.1265	0.705279	0.18753	0.00404196	-0.498892	-0.703648	0.17937	0.964685	-0.028374	0.0470816	0.357332	0.501961	0.0559138	-0.759428	-1.21006	0.311673	-0.427546	0.00444349	0.17946	-0.657086	0.133148	-0.51973	-0.379004	0.315823	0.101281	0.0259019
-0.946737	0.362371	0.380511	-0.0863556	-0.531505	0.567042	0.989363	-0.504737	-0.100555	0.208603	-1.12703	0.686723	0.19411	0.00506565	-0.500897	-0.719973	0.176509	0.959901	-0.0357057	0.0303296	0.357317	0.506377	0.0581559	-0.761586	-1.20866	0.3204	-0.430859	-0.00517674	0.183133	-0.65636	0.134174	-0.487527	-0.386544	0.311869	0.0955785	0.0268665
-0.962921	0.378029	0.39448	-0.0880003	-0.536497	0.56604	0.990375	-0.524639	-0.080152	0.211243	-1.12869	0.665397	0.198241	0.00719996	-0.504524	-0.737715	0.170986	0.958712	-0.0449708	0.0165526	0.359729	0.509649	0.0581537	-0.76316	-1.20614	0.325383	-0.424338	-0.00866867	0.188099	-0.651868	0.135396	-0.459158	-0.395304	0.307879	0.0880779	0.0299959
-0.977894	0.395676	0.409919	-0.0888809	-0.542433	0.564057	0.991768	-0.541085	-0.0584372	0.213712	-1.13067	0.648289	0.198669	0.00986233	-0.504112	-0.756216	0.162105	0.944352	-0.0530155	0.0132058	0.366553	0.513202	0.0547064	-0.76719	-1.2021	0.326287	-0.412387	-0.00340417	0.193993	-0.64214	0.137429	-0.432147	-0.404767	0.304711	0.0785842	0.0346791
-0.990729	0.414165	0.426989	-0.088755	-0.549115	0.561751	0.993824	-0.553251	-0.027217	0.216126	-1.13248	0.64177	0.195639	0.0114947	-0.4979	-0.774568	0.14935	0.916564	-0.0568778	0.0207199	0.378074	0.517479	0.0484274	-0.773823	-1.19577	0.324641	-0.40041	0.0147309	0.200264	-0.625245	0.140786	-0.402653	-0.414372	0.302409	0.0672054	0.0403567
-1.00079	0.43219	0.445345	-0.087306	-0.556083	0.561392	0.996112	-0.563487	0.00711729	0.21876	-1.13413	0.646672	0.19087	0.0132591	-0.486477	-0.792677	0.132455	0.886234	-0.0562037	0.0314318	0.39057	0.523686	0.0411471	-0.777767	-1.18634	0.323123	-0.392808	0.0425413	0.206473	-0.603996	0.145595	-0.367881	-0.423436	0.301139	0.0537364	0.0464815
-1.00764	0.447993	0.464086	-0.084612	-0.563153	0.564097	0.996576	-0.574217	0.0205524	0.221975	-1.13535	0.660062	0.186982	0.0171015	-0.470886	-0.810929	0.111451	0.860583	-0.0529967	0.0355936	0.398537	0.532492	0.0346412	-0.773123	-1.17456	0.321852	-0.390692	0.0646201	0.212384	-0.581279	0.151007	-0.326295	-0.431417	0.301017	0.0380577	0.0520371
-1.01064	0.459636	0.482016	-0.0813238	-0.570089	0.567216	0.994323	-0.58564	0.0181135	0.226533	-1.13577	0.679449	0.186245	0.0240759	-0.454271	-0.829039	0.0859883	0.84896	-0.0503423	0.0293186	0.400151	0.542606	0.0307485	-0.763955	-1.16183	0.32345	-0.3921	0.0688026	0.21739	-0.557814	0.155987	-0.277603	-0.438012	0.301776	0.0198808	0.055575
-1.00964	0.466421	0.497906	-0.07744	-0.576398	0.56569	0.990345	-0.59616	0.0310186	0.232139	-1.1359	0.703752	0.189305	0.032409	-0.440694	-0.846346	0.0558688	0.847193	-0.0502489	0.0183166	0.399932	0.551573	0.0296223	-0.756986	-1.14916	0.336523	-0.392591	0.0567075	0.221073	-0.533936	0.159652	-0.223764	-0.442869	0.302542	-0.000148785	0.0567263
-1.00516	0.467319	0.510792	-0.0725216	-0.581518	0.555957	0.985483	-0.604867	0.072388	0.238788	-1.1363	0.731363	0.194508	0.0393117	-0.432092	-0.862259	0.020401	0.842881	-0.0533823	0.0150818	0.40341	0.556175	0.0303605	-0.754835	-1.13693	0.363505	-0.387014	0.0405916	0.223096	-0.508868	0.161279	-0.168334	-0.446239	0.303217	-0.0208959	0.0573883
-0.997921	0.461855	0.520066	-0.0659581	-0.584415	0.539066	0.979054	-0.612706	0.127898	0.246247	-1.13709	0.759559	0.199318	0.045363	-0.427807	-0.877096	-0.0199086	0.816379	-0.0610911	0.027798	0.40902	0.554722	0.0319204	-0.756	-1.12525	0.395495	-0.371144	0.0246417	0.22367	-0.481354	0.159718	-0.114138	-0.448386	0.304422	-0.0409448	0.0581159
-0.989663	0.450527	0.525358	-0.0573662	-0.584929	0.518546	0.969927	-0.621637	0.176888	0.25404	-1.13799	0.78521	0.203062	0.0531092	-0.425098	-0.891221	-0.06547	0.778488	-0.0765968	0.0519728	0.413381	0.54811	0.0324567	-0.752814	-1.11415	0.422271	-0.346569	0.00562191	0.222808	-0.449447	0.154388	-0.063224	-0.449892	0.305658	-0.0590163	0.058951
-0.979657	0.433351	0.526204	-0.0481014	-0.582928	0.498803	0.959468	-0.633638	0.206453	0.261752	-1.1387	0.805669	0.207438	0.0632761	-0.422734	-0.904328	-0.115416	0.770297	-0.100776	0.0791321	0.417806	0.538987	0.0294674	-0.740266	-1.10337	0.441721	-0.322479	-0.0167145	0.220137	-0.412659	0.144749	-0.0149564	-0.451466	0.305708	-0.0743177	0.0623315
-0.968459	0.41252	0.523024	-0.0403447	-0.578171	0.483861	0.950398	-0.650255	0.220245	0.268973	-1.13951	0.819573	0.214014	0.0749492	-0.418759	-0.916098	-0.169927	0.793686	-0.130416	0.103506	0.42649	0.529896	0.0218978	-0.722203	-1.09244	0.452017	-0.305458	-0.0302474	0.214519	-0.372263	0.131571	0.0314259	-0.453893	0.304668	-0.0863696	0.0709991
-0.957093	0.389205	0.516817	-0.0354056	-0.571109	0.475476	0.943556	-0.671375	0.239741	0.274851	-1.14082	0.827038	0.223269	0.0861597	-0.41069	-0.926632	-0.228382	0.81897	-0.160349	0.126327	0.440991	0.522063	0.0101434	-0.705039	-1.08095	0.453116	-0.292342	-0.0233366	0.204724	-0.331138	0.115892	0.0734029	-0.457842	0.304102	-0.0958494	0.0828316
-0.945826	0.364938	0.508036	-0.0330266	-0.561706	0.472664	0.9375	-0.695035	0.27943	0.279512	-1.1427	0.828831	0.233358	0.0956331	-0.397341	-0.936317	-0.290274	0.813092	-0.185591	0.149189	0.458956	0.516112	-0.00582483	-0.685762	-1.06856	0.444961	-0.277603	-0.00160243	0.190357	-0.288961	0.0980846	0.109883	-0.463709	0.305257	-0.103165	0.095736
-0.936381	0.340231	0.49719	-0.0344296	-0.549818	0.473995	0.930771	-0.718532	0.326829	0.282761	-1.14493	0.827372	0.24022	0.104107	-0.380091	-0.945699	-0.355522	0.772914	-0.202126	0.168376	0.478729	0.512806	-0.0272518	-0.654573	-1.0557	0.430404	-0.262211	0.0148105	0.17189	-0.236758	0.0784279	0.1442	-0.471992	0.307955	-0.109383	0.110363
-0.9267	0.3154	0.484478	-0.0383324	-0.536034	0.47944	0.92358	-0.740357	0.367465	0.284513	-1.14709	0.827344	0.241381	0.112829	-0.362979	-0.954777	-0.423337	0.740502	-0.206397	0.17773	0.499588	0.51202	-0.0525764	-0.609895	-1.04304	0.415043	-0.251076	0.0136395	0.150702	-0.179852	0.0571908	0.181025	-0.482449	0.310806	-0.115806	0.127598
-0.91692	0.290377	0.470718	-0.0418375	-0.520587	0.489294	0.916836	-0.760129	0.397855	0.284294	-1.14896	0.832636	0.237554	0.121486	-0.348979	-0.962561	-0.493419	0.73844	-0.199192	0.172818	0.517905	0.513575	-0.0829448	-0.560625	-1.03113	0.408074	-0.244817	0.00274019	0.127896	-0.115913	0.0348478	0.226188	-0.494982	0.312057	-0.124337	0.147046
-0.909664	0.264685	0.457705	-0.0418673	-0.503398	0.501283	0.910288	-0.778396	0.416987	0.281615	-1.1509	0.843315	0.230711	0.12933	-0.33885	-0.967629	-0.565028	0.744643	-0.182324	0.155385	0.528639	0.517023	-0.117328	-0.516384	-1.02059	0.415596	-0.241188	0.00287091	0.104236	-0.0491801	0.0113908	0.271617	-0.5092	0.312071	-0.135566	0.168563
-0.900741	0.238197	0.448016	-0.0370427	-0.484413	0.51009	0.902577	-0.797461	0.425447	0.276937	-1.15322	0.856094	0.222561	0.136833	-0.33076	-0.969049	-0.637978	0.742231	-0.16203	0.129901	0.529575	0.522489	-0.15958	-0.48724	-1.01225	0.433887	-0.23928	0.0135189	0.0798513	0.0148555	-0.013129	0.321403	-0.524253	0.312029	-0.149639	0.192898
-0.891382	0.210787	0.443416	-0.0302931	-0.46367	0.513587	0.89344	-0.820059	0.436234	0.270885	-1.15668	0.867302	0.212961	0.145483	-0.323037	-0.967194	-0.711543	0.73445	-0.137031	0.109911	0.52606	0.528362	-0.206954	-0.473048	-1.00604	0.45688	-0.242164	0.0184881	0.0548775	0.0714067	-0.0384529	0.360894	-0.539429	0.312868	-0.166075	0.220834
-0.880288	0.183051	0.443971	-0.0201233	-0.441501	0.513814	0.883999	-0.847156	0.461559	0.264361	-1.16185	0.874805	0.200007	0.156662	-0.31669	-0.963222	-0.785585	0.715937	-0.111092	0.10657	0.525142	0.532252	-0.261774	-0.467039	-1.00113	0.479433	-0.24888	0.0167301	0.0295279	0.125092	-0.0643873	0.39732	-0.554311	0.315645	-0.184363	0.252213
-0.866492	0.155769	0.448135	-0.00982168	-0.418218	0.513888	0.874992	-0.878051	0.493987	0.257435	-1.16863	0.877691	0.183236	0.168654	-0.314786	-0.95867	-0.859375	0.675225	-0.0814931	0.118901	0.528493	0.532925	-0.321982	-0.462316	-0.995989	0.496578	-0.255843	0.0203338	0.00257242	0.174621	-0.0906782	0.432712	-0.56882	0.32005	-0.204328	0.284891
-0.849615	0.129789	0.452733	0.00116411	-0.393889	0.513458	0.865936	-0.91333	0.517648	0.249622	-1.17671	0.876064	0.164507	0.178334	-0.317698	-0.954734	-0.932032	0.601682	-0.0484825	0.137111	0.53243	0.528896	-0.385453	-0.457369	-0.98957	0.506961	-0.263085	0.0351442	-0.0288412	0.22861	-0.118327	0.467835	-0.583277	0.324118	-0.225927	0.319287
-0.830762	0.105597	0.45505	0.0139895	-0.368159	0.507556	0.856469	-0.954303	0.539778	0.239971	-1.18573	0.873309	0.14728	0.184984	-0.320396	-0.950954	-1.00282	0.527106	-0.0108191	0.150194	0.5359	0.521022	-0.450362	-0.452499	-0.982011	0.508383	-0.274017	0.060175	-0.0676775	0.28332	-0.148251	0.49832	-0.598333	0.325901	-0.24954	0.354775
-0.812623	0.08433	0.454126	0.028625	-0.340691	0.492707	0.846347	-1.00065	0.594018	0.226916	-1.19536	0.874014	0.133232	0.1912	-0.321486	-0.945872	-1.07088	0.480105	0.0299013	0.15288	0.542609	0.514049	-0.51244	-0.447899	-0.974046	0.496146	-0.287186	0.0966489	-0.116058	0.34288	-0.180796	0.526298	-0.614725	0.324498	-0.275705	0.391626
-0.798081	0.0653518	0.449993	0.044745	-0.312006	0.470809	0.83445	-1.05079	0.668178	0.209762	-1.20531	0.878185	0.120234	0.199363	-0.324055	-0.938261	-1.13539	0.430288	0.0708199	0.149745	0.556709	0.511349	-0.569358	-0.447203	-0.966614	0.471724	-0.294432	0.140106	-0.17494	0.397787	-0.215304	0.552831	-0.63304	0.319787	-0.304613	0.42986
-0.789796	0.048783	0.443794	0.062417	-0.283165	0.448515	0.818872	-1.10321	0.720156	0.188509	-1.21545	0.88224	0.105952	0.210134	-0.326691	-0.927038	-1.19606	0.368536	0.109873	0.153863	0.575446	0.512317	-0.623123	-0.453991	-0.959273	0.445143	-0.289647	0.182509	-0.242979	0.450125	-0.250431	0.57915	-0.653108	0.312045	-0.336558	0.469029
-0.788415	0.0339969	0.436428	0.0826782	-0.255275	0.432127	0.798154	-1.1578	0.74695	0.164696	-1.22595	0.881719	0.0890281	0.223653	-0.325274	-0.911202	-1.25254	0.297048	0.147001	0.16965	0.590892	0.513979	-0.675209	-0.46654	-0.950776	0.421811	-0.273561	0.220944	-0.317647	0.498182	-0.284922	0.60485	-0.674599	0.302349	-0.37126	0.509021
-0.792544	0.0204514	0.429418	0.106864	-0.228546	0.423904	0.772668	-1.21451	0.750798	0.139079	-1.23729	0.872716	0.068905	0.239615	-0.318308	-0.890386	-1.30547	0.236206	0.18287	0.187207	0.597197	0.51237	-0.722584	-0.482276	-0.94047	0.39668	-0.251605	0.252552	-0.397849	0.539781	-0.317781	0.627549	-0.696526	0.291769	-0.40898	0.551506
-0.799466	0.00766497	0.424999	0.135069	-0.202421	0.418077	0.743302	-1.27258	0.738976	0.112321	-1.24982	0.856918	0.0454942	0.256138	-0.306227	-0.864849	-1.35547	0.185888	0.216538	0.195805	0.59577	0.502481	-0.762108	-0.499905	-0.928891	0.368565	-0.231345	0.276967	-0.484808	0.570493	-0.348583	0.644794	-0.71786	0.280684	-0.451265	0.59854
-0.806465	-0.00502442	0.425266	0.164378	-0.175988	0.404371	0.71063	-1.33012	0.702283	0.0846095	-1.26365	0.840539	0.0184314	0.271613	-0.290023	-0.834841	-1.40329	0.141262	0.247548	0.197208	0.593673	0.480497	-0.792495	-0.513721	-0.915822	0.340781	-0.216434	0.310975	-0.579666	0.584592	-0.376381	0.655216	-0.737398	0.269641	-0.499414	0.646845
-0.811853	-0.0183411	0.430652	0.190576	-0.148257	0.379341	0.676001	-1.38514	0.607817	0.0561013	-1.27905	0.827604	-0.011396	0.287234	-0.269137	-0.80059	-1.44939	0.0767401	0.274889	0.202605	0.595603	0.447625	-0.812764	-0.518204	-0.901144	0.31767	-0.204438	0.366221	-0.681142	0.583802	-0.399899	0.659875	-0.754492	0.258587	-0.555478	0.690299
-0.81511	-0.0322691	0.439253	0.212212	-0.118941	0.35144	0.641115	-1.43677	0.482796	0.0277873	-1.29566	0.816263	-0.042225	0.305349	-0.242845	-0.763345	-1.49432	-0.0108045	0.297742	0.22092	0.601756	0.407864	-0.824266	-0.514428	-0.88464	0.293192	-0.190536	0.43846	-0.787927	0.571445	-0.417569	0.661936	-0.768437	0.246525	-0.620643	0.727904
-0.816399	-0.0465986	0.448776	0.232549	-0.0884159	0.330338	0.60675	-1.48602	0.373516	0.00150911	-1.31195	0.80334	-0.0732503	0.325092	-0.21419	-0.725127	-1.53769	-0.0872048	0.318467	0.247751	0.611881	0.36485	-0.829098	-0.509482	-0.865589	0.258483	-0.173049	0.531019	-0.899278	0.549353	-0.429272	0.661423	-0.778513	0.23385	-0.695169	0.761257
-0.815723	-0.0608449	0.457304	0.256151	-0.0571112	0.317821	0.571874	-1.53603	0.298515	-0.0206349	-1.32581	0.787685	-0.104083	0.344466	-0.182465	-0.688025	-1.57847	-0.137407	0.339601	0.265562	0.624317	0.320885	-0.825331	-0.504807	-0.843661	0.212838	-0.157586	0.643075	-1.013	0.519633	-0.436394	0.6556	-0.784894	0.221469	-0.777976	0.793555
-0.813085	-0.0743987	0.464162	0.283351	-0.0255519	0.308551	0.534916	-1.58893	0.257011	-0.0378961	-1.33537	0.770569	-0.134404	0.363474	-0.146645	-0.652996	-1.61499	-0.174606	0.358597	0.26477	0.635621	0.277033	-0.809119	-0.49488	-0.818861	0.158268	-0.14457	0.759059	-1.12585	0.480612	-0.440912	0.644178	-0.787399	0.208669	-0.866567	0.8301
-0.808348	-0.0875267	0.470192	0.310979	0.00642696	0.294489	0.494699	-1.6446	0.219949	-0.0512017	-1.33932	0.753364	-0.164783	0.383151	-0.112105	-0.620186	-1.64598	-0.206609	0.370757	0.246403	0.646088	0.231341	-0.780665	-0.475584	-0.792302	0.0924601	-0.128559	0.870957	-1.23382	0.428035	-0.444433	0.630515	-0.786391	0.193599	-0.956983	0.868729
-0.801208	-0.100545	0.477197	0.33677	0.0389667	0.272069	0.450856	-1.70091	0.178036	-0.0608798	-1.33813	0.730541	-0.196778	0.404063	-0.0830607	-0.588706	-1.6715	-0.227178	0.375658	0.221805	0.65362	0.182291	-0.742233	-0.4479	-0.765395	0.0098731	-0.109823	0.981488	-1.33196	0.359775	-0.448254	0.616822	-0.782428	0.174848	-1.04492	0.905316
-0.79047	-0.113658	0.488033	0.360753	0.0723013	0.240933	0.403049	-1.75503	0.143177	-0.0670124	-1.3327	0.692322	-0.23126	0.425911	-0.0575487	-0.556932	-1.69056	-0.255428	0.37399	0.198911	0.653487	0.131121	-0.695577	-0.421548	-0.739534	-0.090927	-0.092509	1.08611	-1.41703	0.278629	-0.452293	0.601534	-0.776664	0.152703	-1.12672	0.940374
-0.774631	-0.126742	0.503845	0.383572	0.10684	0.204157	0.351039	-1.80492	0.099922	-0.069302	-1.32312	0.637312	-0.26794	0.44744	-0.0256932	-0.523079	-1.70564	-0.282752	0.365644	0.17042	0.647942	0.0809307	-0.644774	-0.405259	-0.715415	-0.205142	-0.0758974	1.18247	-1.4894	0.191303	-0.45589	0.582941	-0.770192	0.128697	-1.1986	0.972962
-0.752203	-0.138957	0.524635	0.408432	0.142531	0.164041	0.296397	-1.84965	0.0487544	-0.0678442	-1.30882	0.573826	-0.306998	0.46799	0.0181983	-0.485222	-1.71742	-0.305394	0.348149	0.123251	0.642345	0.0335205	-0.594887	-0.392792	-0.692369	-0.324964	-0.0570909	1.26942	-1.55019	0.101648	-0.45662	0.559491	-0.763526	0.104145	-1.26013	1.0006
-0.722722	-0.149754	0.549121	0.436981	0.179149	0.122863	0.241146	-1.88845	-0.00847796	-0.0633544	-1.28848	0.509731	-0.34957	0.487964	0.064014	-0.442947	-1.72658	-0.331707	0.319577	0.0546248	0.635088	-0.0116401	-0.545001	-0.369845	-0.669303	-0.444003	-0.0369155	1.34499	-1.60057	0.0124873	-0.452332	0.533226	-0.755946	0.0783786	-1.31276	1.02299
-0.686546	-0.159223	0.574644	0.466346	0.215623	0.0838799	0.185517	-1.92047	-0.0696304	-0.0560024	-1.26168	0.445563	-0.395802	0.508401	0.101039	-0.39733	-1.73146	-0.352803	0.280925	-0.0270864	0.623513	-0.0577649	-0.488906	-0.334522	-0.646277	-0.559305	-0.0183659	1.41105	-1.64045	-0.0728734	-0.441372	0.508919	-0.746069	0.0495159	-1.35818	1.04034
-0.646211	-0.167556	0.597857	0.495488	0.250801	0.0479383	0.129436	-1.94511	-0.120146	-0.0458548	-1.22831	0.376231	-0.443308	0.530193	0.129084	-0.349644	-1.7301	-0.357881	0.236635	-0.109358	0.606387	-0.10534	-0.422183	-0.293342	-0.624678	-0.672897	-0.0028231	1.46492	-1.66653	-0.151887	-0.423974	0.489123	-0.732887	0.0176556	-1.39822	1.05218
-0.603255	-0.175449	0.616172	0.526618	0.283591	0.0111999	0.0722877	-1.96361	-0.149847	-0.0334541	-1.18908	0.295583	-0.489282	0.552398	0.157105	-0.30026	-1.72119	-0.362491	0.188888	-0.192386	0.584965	-0.152067	-0.345911	-0.252218	-0.604617	-0.794537	0.010372	1.51898	-1.67735	-0.225023	-0.402754	0.476629	-0.715577	-0.0156475	-1.43362	1.06207
-0.558409	-0.184132	0.629701	0.562278	0.314216	-0.0343238	0.0141657	-1.97776	-0.180984	-0.0175013	-1.14557	0.2019	-0.532806	0.572747	0.187176	-0.249664	-1.70367	-0.373136	0.136807	-0.280383	0.559515	-0.195801	-0.261561	-0.215131	-0.584936	-0.926687	0.0253827	1.57987	-1.67432	-0.298078	-0.381194	0.471895	-0.694062	-0.0490244	-1.4642	1.07459
-0.511512	-0.195074	0.640647	0.602413	0.344013	-0.0930426	-0.0439593	-1.98873	-0.21868	0.00192516	-1.09857	0.100234	-0.57447	0.590885	0.218918	-0.198755	-1.67819	-0.364403	0.0790381	-0.372541	0.53023	-0.23723	-0.175115	-0.183207	-0.564204	-1.06062	0.046667	1.62812	-1.66022	-0.373603	-0.362585	0.468699	-0.668518	-0.0824137	-1.49	1.08591
-0.463913	-0.210415	0.651986	0.643621	0.373975	-0.161305	-0.101193	-1.99692	-0.266102	0.0267357	-1.04962	-0.00386256	-0.614874	0.608055	0.248793	-0.147814	-1.64653	-0.358604	0.017153	-0.462698	0.496701	-0.278777	-0.0938447	-0.151771	-0.542032	-1.18815	0.0712128	1.64882	-1.63662	-0.44607	-0.34742	0.462981	-0.642188	-0.116893	-1.51018	1.09317
-0.416292	-0.230843	0.665344	0.681725	0.404285	-0.227819	-0.156814	-2.00185	-0.319851	0.0572583	-1.00036	-0.111725	-0.656752	0.625278	0.272134	-0.0966941	-1.61117	-0.321125	-0.049387	-0.547327	0.456604	-0.32218	-0.0196641	-0.115251	-0.518937	-1.30832	0.091917	1.65502	-1.60648	-0.512927	-0.33468	0.458751	-0.617701	-0.153368	-1.523	1.09711
-0.367958	-0.256071	0.681416	0.712388	0.433674	-0.279788	-0.210145	-2.00238	-0.371829	0.0917558	-0.951237	-0.223927	-0.700276	0.639794	0.285848	-0.044571	-1.57336	-0.263233	-0.120046	-0.631914	0.412256	-0.365257	0.052904	-0.0772521	-0.496153	-1.42428	0.104267	1.66607	-1.57299	-0.574366	-0.323148	0.46024	-0.59707	-0.19144	-1.52818	1.0988
-0.317542	-0.284402	0.700037	0.731532	0.459972	-0.310444	-0.260408	-1.99807	-0.409624	0.126727	-0.902055	-0.335647	-0.73681	0.64858	0.291571	0.00895988	-1.53388	-0.221706	-0.190452	-0.721161	0.369894	-0.403697	0.127371	-0.0435231	-0.474607	-1.54381	0.110049	1.67099	-1.53727	-0.629888	-0.312218	0.46721	-0.580963	-0.230793	-1.52514	1.09505
-0.263876	-0.312299	0.720529	0.740229	0.481697	-0.322936	-0.305521	-1.98693	-0.444292	0.158299	-0.852254	-0.440431	-0.757396	0.652726	0.294291	0.0637393	-1.49291	-0.164241	-0.259134	-0.815329	0.332337	-0.435028	0.200619	-0.0199341	-0.454379	-1.67416	0.113651	1.64897	-1.49829	-0.676504	-0.301815	0.475912	-0.568397	-0.271388	-1.51542	1.07926
-0.206978	-0.337201	0.740884	0.743427	0.497131	-0.330625	-0.340038	-1.96581	-0.482228	0.181823	-0.801633	-0.533086	-0.762156	0.65518	0.298617	0.117525	-1.45094	-0.0923887	-0.329011	-0.919832	0.295959	-0.457748	0.269797	-0.00717398	-0.434981	-1.8096	0.119532	1.59244	-1.4567	-0.705749	-0.290127	0.482901	-0.557685	-0.312967	-1.4988	1.04897
-0.148445	-0.357566	0.76037	0.744671	0.506288	-0.343353	-0.360529	-1.93218	-0.513435	0.196966	-0.748759	-0.614535	-0.759366	0.657429	0.303724	0.168177	-1.40829	-0.0207435	-0.404691	-1.03978	0.256888	-0.471463	0.335822	0.00453539	-0.417204	-1.93414	0.128472	1.50966	-1.41326	-0.718796	-0.275983	0.48908	-0.54708	-0.35464	-1.47655	1.00397
-0.0900281	-0.373375	0.779589	0.741123	0.508596	-0.364271	-0.368919	-1.88615	-0.55265	0.202806	-0.692552	-0.688851	-0.757792	0.659635	0.306421	0.214255	-1.36618	0.0525805	-0.487003	-1.16462	0.214568	-0.476996	0.399389	0.023509	-0.402257	-2.03582	0.136354	1.41844	-1.36894	-0.728911	-0.261013	0.501577	-0.534958	-0.394249	-1.44731	0.944071
-0.0325399	-0.386487	0.800588	0.728142	0.503584	-0.389487	-0.369614	-1.82854	-0.591033	0.201371	-0.632208	-0.757524	-0.762312	0.662479	0.304934	0.255693	-1.32652	0.128043	-0.572631	-1.27264	0.17292	-0.48031	0.461574	0.0542037	-0.39098	-2.11171	0.139278	1.32549	-1.32487	-0.748168	-0.248011	0.52403	-0.521159	-0.429219	-1.40838	0.87286
0.0241716	-0.399704	0.823495	0.70721	0.492423	-0.409861	-0.366887	-1.76015	-0.611585	0.196069	-0.568355	-0.819479	-0.773761	0.665387	0.2957	0.293988	-1.29028	0.193108	-0.657442	-1.34969	0.139766	-0.485228	0.52192	0.100901	-0.382498	-2.16592	0.135435	1.23329	-1.28262	-0.776134	-0.237234	0.553374	-0.50468	-0.459653	-1.35814	0.794756
0.080486	-0.415402	0.845703	0.684504	0.474905	-0.422052	-0.363804	-1.68351	-0.633963	0.18925	-0.503199	-0.872924	-0.789373	0.665573	0.276948	0.330364	-1.25845	0.253937	-0.736329	-1.39779	0.117468	-0.488812	0.57777	0.152922	-0.375794	-2.21003	0.124691	1.1505	-1.24319	-0.799629	-0.227138	0.579599	-0.485282	-0.488159	-1.2954	0.713943
0.135927	-0.434465	0.864309	0.663054	0.451778	-0.429484	-0.359139	-1.60194	-0.665841	0.183962	-0.441652	-0.917535	-0.803557	0.662368	0.256618	0.365795	-1.22877	0.306211	-0.803015	-1.42697	0.101315	-0.487871	0.629116	0.194921	-0.370804	-2.24707	0.109818	1.08361	-1.20653	-0.808283	-0.21689	0.59623	-0.462519	-0.516739	-1.22238	0.632179
0.190352	-0.45728	0.87927	0.641433	0.423698	-0.435343	-0.346901	-1.51717	-0.685399	0.181291	-0.387471	-0.95737	-0.810512	0.656918	0.238223	0.399482	-1.19908	0.340266	-0.851867	-1.44361	0.0856403	-0.480524	0.673698	0.224868	-0.367169	-2.26911	0.0927031	1.03329	-1.17042	-0.802811	-0.20582	0.606199	-0.437065	-0.54547	-1.14126	0.548447
0.242885	-0.482743	0.890263	0.616762	0.392513	-0.436704	-0.321123	-1.42999	-0.696256	0.181791	-0.344339	-0.999133	-0.807015	0.651766	0.222991	0.430075	-1.16483	0.373776	-0.886552	-1.44996	0.0686216	-0.463394	0.706481	0.244458	-0.364296	-2.27467	0.0755408	0.986112	-1.13261	-0.787637	-0.194498	0.616962	-0.40859	-0.573551	-1.05527	0.460592
0.293225	-0.509095	0.895853	0.58539	0.358952	-0.430378	-0.278819	-1.34179	-0.709826	0.185523	-0.313399	-1.04568	-0.792682	0.649816	0.209271	0.455337	-1.12431	0.398422	-0.911995	-1.45165	0.0471045	-0.437805	0.728165	0.255544	-0.361689	-2.2706	0.0597584	0.931517	-1.09238	-0.768906	-0.184293	0.633428	-0.377651	-0.59976	-0.967172	0.361579
0.339669	-0.533698	0.893069	0.545687	0.322286	-0.417394	-0.223127	-1.25403	-0.724734	0.192337	-0.292873	-1.09119	-0.768451	0.649103	0.191887	0.473125	-1.07673	0.413633	-0.927387	-1.44832	0.0125872	-0.41115	0.745344	0.259892	-0.359355	-2.26419	0.0477054	0.874711	-1.04933	-0.754197	-0.176521	0.655645	-0.345568	-0.622561	-0.88048	0.245816
0.377738	-0.553603	0.877917	0.497361	0.282218	-0.394054	-0.163209	-1.17029	-0.734242	0.203079	-0.279306	-1.12477	-0.736292	0.645307	0.173468	0.481644	-1.02568	0.43826	-0.932382	-1.43235	-0.037865	-0.389008	0.757573	0.267083	-0.357472	-2.25816	0.040842	0.817209	-1.00421	-0.74186	-0.171406	0.680779	-0.312891	-0.640664	-0.797762	0.11496
0.404195	-0.56458	0.849979	0.438874	0.239357	-0.356921	-0.109505	-1.09571	-0.73567	0.218193	-0.26852	-1.14049	-0.700731	0.634946	0.163673	0.481315	-0.974669	0.447283	-0.928666	-1.39425	-0.0960484	-0.371496	0.764522	0.283038	-0.35639	-2.25375	0.0345006	0.76544	-0.960995	-0.729024	-0.167569	0.708508	-0.282153	-0.652785	-0.719296	-0.0238938
0.417703	-0.565747	0.809151	0.368319	0.194627	-0.307324	-0.0686932	-1.03277	-0.744561	0.238031	-0.25782	-1.14133	-0.667061	0.617177	0.157176	0.471909	-0.928435	0.429647	-0.916013	-1.33339	-0.150147	-0.351457	0.766698	0.306469	-0.357609	-2.25818	0.025288	0.717435	-0.924191	-0.713697	-0.163635	0.737724	-0.255026	-0.657705	-0.646752	-0.155645
0.419281	-0.556649	0.759028	0.28574	0.148507	-0.255928	-0.0383483	-0.981193	-0.770687	0.261627	-0.246223	-1.13637	-0.637813	0.594132	0.144799	0.454442	-0.888902	0.425863	-0.895043	-1.25989	-0.193294	-0.31662	0.762761	0.332414	-0.363975	-2.26698	0.0118551	0.666925	-0.895415	-0.697108	-0.158855	0.769234	-0.233288	-0.656425	-0.579613	-0.259346
0.414609	-0.540164	0.704326	0.196815	0.0997326	-0.21842	-0.00718026	-0.937723	-0.786794	0.285949	-0.235091	-1.13385	-0.611915	0.570374	0.1248	0.430596	-0.859268	0.417597	-0.875387	-1.19077	-0.227205	-0.255128	0.753483	0.356806	-0.377275	-2.26551	-0.00724825	0.626698	-0.872982	-0.688299	-0.154397	0.807889	-0.218637	-0.651579	-0.518199	-0.312836
0.409737	-0.52127	0.648452	0.10911	0.0455884	-0.204122	0.035121	-0.899453	-0.792201	0.308107	-0.227127	-1.13849	-0.587786	0.551164	0.102848	0.402832	-0.839765	0.380506	-0.869937	-1.13414	-0.2601	-0.169266	0.743774	0.366034	-0.397239	-2.24869	-0.0271415	0.601934	-0.854158	-0.691366	-0.155478	0.856994	-0.211784	-0.645541	-0.464533	-0.311833
0.408383	-0.505728	0.595089	0.0289739	-0.0154256	-0.209462	0.087767	-0.864554	-0.813868	0.326818	-0.22255	-1.1508	-0.565076	0.538575	0.0859701	0.372669	-0.831392	0.354424	-0.878221	-1.08175	-0.301017	-0.073419	0.739319	0.355571	-0.424224	-2.22084	-0.0390535	0.594953	-0.836231	-0.703179	-0.168883	0.908461	-0.212358	-0.638604	-0.419285	-0.287789
0.410716	-0.497625	0.545172	-0.0408184	-0.0836307	-0.216613	0.141464	-0.830043	-0.825208	0.344436	-0.220379	-1.16692	-0.54539	0.529646	0.0768237	0.346085	-0.832189	0.362721	-0.888521	-1.02245	-0.350542	0.0178365	0.739534	0.338334	-0.456684	-2.18528	-0.041224	0.604086	-0.817079	-0.716706	-0.200788	0.950739	-0.217485	-0.62839	-0.382287	-0.278148
0.41304	-0.497806	0.49889	-0.100042	-0.157842	-0.202788	0.185025	-0.794374	-0.828362	0.365234	-0.220238	-1.18087	-0.531516	0.519492	0.0725611	0.327028	-0.84013	0.35337	-0.892461	-0.954738	-0.399055	0.0909712	0.737853	0.318704	-0.491258	-2.14537	-0.0379599	0.600027	-0.794838	-0.722832	-0.255768	0.978101	-0.224298	-0.611908	-0.353092	-0.292903
0.410591	-0.503516	0.456598	-0.149975	-0.236052	-0.152013	0.211453	-0.756121	-0.817946	0.393028	-0.222295	-1.18754	-0.524604	0.504928	0.0683348	0.317759	-0.851506	0.294116	-0.885406	-0.891084	-0.438523	0.142316	0.731285	0.297148	-0.525261	-2.10369	-0.0350799	0.570811	-0.770052	-0.719546	-0.331043	0.989278	-0.230164	-0.58667	-0.328543	-0.319387
0.398574	-0.509732	0.418798	-0.192671	-0.313684	-0.0687198	0.219721	-0.715181	-0.769308	0.426512	-0.228906	-1.18945	-0.52129	0.485813	0.0566923	0.315416	-0.862584	0.241254	-0.87024	-0.841932	-0.469115	0.18357	0.723431	0.270546	-0.557579	-2.05145	-0.0400231	0.550796	-0.744463	-0.711028	-0.417392	0.990094	-0.233592	-0.553436	-0.305797	-0.33549
0.375905	-0.51362	0.385629	-0.229072	-0.388848	0.0310641	0.214154	-0.67311	-0.710602	0.461871	-0.243673	-1.19733	-0.513802	0.463733	0.0374523	0.315534	-0.870586	0.225725	-0.855627	-0.803908	-0.494782	0.227153	0.717249	0.226209	-0.58777	-1.98356	-0.0555584	0.56086	-0.71978	-0.705692	-0.500742	0.992737	-0.23461	-0.518664	-0.281886	-0.327884
0.344155	-0.509766	0.358912	-0.261317	-0.457622	0.129916	0.20049	-0.634705	-0.653111	0.495276	-0.268685	-1.21819	-0.495065	0.438008	0.0195426	0.314404	-0.872547	0.225689	-0.847441	-0.767072	-0.519048	0.270446	0.711078	0.152932	-0.615913	-1.91177	-0.0762667	0.591529	-0.698115	-0.705752	-0.571162	1.00477	-0.234155	-0.492893	-0.253084	-0.302712
0.307939	-0.494529	0.339953	-0.292351	-0.516021	0.214639	0.181616	-0.606659	-0.558788	0.522691	-0.303457	-1.24644	-0.463739	0.408391	0.00702494	0.309214	-0.868488	0.211751	-0.844413	-0.728299	-0.543748	0.304521	0.703022	0.0593985	-0.642909	-1.85021	-0.0904414	0.630619	-0.681772	-0.704507	-0.624663	1.02697	-0.232996	-0.483102	-0.218534	-0.2774
0.272032	-0.465965	0.329848	-0.322402	-0.561823	0.276306	0.157581	-0.59194	-0.417175	0.542508	-0.343	-1.26599	-0.425539	0.378361	-0.00802092	0.29944	-0.861541	0.173367	-0.838823	-0.691941	-0.571366	0.325127	0.696167	-0.0295879	-0.670699	-1.8004	-0.0867295	0.66523	-0.671719	-0.693731	-0.657639	1.05741	-0.231478	-0.485631	-0.182102	-0.268116

[truncated: 12 more sheets: FU-hip-transverse-descent, FU-hip-transverse-ascent, BL-hip-transverse-descent, BL-hip-transverse-ascent, FU-knee-sagittal-descent, FU-knee-sagittal-ascent, BL-knee-sagittal-descent, BL-knee-sagittal-ascent, FU-ankle-sagittal-descent, FU-ankle-sagittal-ascent, BL-ankle-sagittal-descent, BL-ankle-sagittal-ascent]
