# Supplementary material for: Squatting biomechanics following physiotherapist-led care or hip arthroscopy for femoroacetabular impingement syndrome: a secondary analysis from a randomised controlled trial
Source: PeerJ. 2024 Jun 24;12:e17567. doi: 10.7717/peerj.17567 (PMC11210460; doi:10.7717/peerj.17567)
Supplement: Supplemental Information 6 — Spatiotemporal and peak-to-peak joint excursion data at baseline and 12-months follow-up, and treatment group allocations. [file peerj-12-17567-s006.zip]

Archive with 2 entries (2 files):
- dataset_2/excursion.xlsx
- dataset_2/spatiotemporal.xlsx
