# Supplementary material for: Squatting biomechanics following physiotherapist-led care or hip arthroscopy for femoroacetabular impingement syndrome: a secondary analysis from a randomised controlled trial
Source: PeerJ. 2024 Jun 24;12:e17567. doi: 10.7717/peerj.17567 (PMC11210460; doi:10.7717/peerj.17567)
Supplement: Supplemental Information 6 — Spatiotemporal and peak-to-peak joint excursion data at baseline and 12-months follow-up, and treatment group allocations. [file peerj-12-17567-s006.zip › dataset_2/excursion.xlsx]

## Sheet: overview
File contains peak-to-peak excursion data
Treatment groups: 1 = Personalised Hip Therapy, 2 = hip arthroscopy
Sessions: BL = baseline, FU = follow-up
Data are columns of representative trials for each participant during squat descent or ascent at baseline (BL) or 12-months follow-up (FU), as indicated by the sheet name

## Sheet: treatmentGroup
FAS_324	FAS_331	FAS_601	FAS_602	FAS_603	FAS_604	FAS_605	FAS_606	FAS_608	FAS_611	FAS_616	FAS_617	FAS_623	FAS_630	FAS_632	FAS_638	FAS_643	FAS_647	FAS_650	FAS_652	FAS_653	FAS_654	FAS_658	FAS_659	FAS_666	FAS_668	FAS_669	FAS_670	FAS_671	FAS_901	FAS_902	FAS_905	FAS_906	FAS_910	FAS_911	FAS_916
2	2	1	2	2	2	1	1	2	1	1	2	2	2	2	1	1	1	2	1	1	2	1	1	1	2	1	2	1	1	2	1	2	2	2	2

## Sheet: BL-pelvis-sagittal-excursion
FAS_324	FAS_331	FAS_601	FAS_602	FAS_603	FAS_604	FAS_605	FAS_606	FAS_608	FAS_611	FAS_616	FAS_617	FAS_623	FAS_630	FAS_632	FAS_638	FAS_643	FAS_647	FAS_650	FAS_652	FAS_653	FAS_654	FAS_658	FAS_659	FAS_666	FAS_668	FAS_669	FAS_670	FAS_671	FAS_901	FAS_902	FAS_905	FAS_906	FAS_910	FAS_911	FAS_916
16.9909	19.663	26.1051	18.2884	11.7682	23.2051	9.53058	-2.9278	19.3542	5.35628	5.06382	14.1002	8.29889	4.89577	7.7829	7.66506	14.6178	19.5563	5.88435	19.0526	10.1611	18.0643	9.25033	69.3389	4.72962	21.2249	21.614	15.7104	13.6983	9.61967	19.4884	5.99129	6.64657	22.0998	27.9528	13.8159
2.00166	1.59746	-0.380564	-6.80584	1.52734	-4.09891	3.18298	-8.30597	-4.30614	-1.21266	-6.97896	0.803676	-2.57398	-4.44937	-4.16573	1.79737	6.04498	-0.769836	-2.03385	-15.5667	3.64705	2.55069	-3.85304	15.7229	-2.25255	-2.0566	0.445089	-7.20756	-3.00256	-1.12922	1.78756	-16.8002	0.845199	9.98786	0.656491	3.91368

## Sheet: FU-pelvis-sagittal-excursion
FAS_324	FAS_331	FAS_601	FAS_602	FAS_603	FAS_604	FAS_605	FAS_606	FAS_608	FAS_611	FAS_616	FAS_617	FAS_623	FAS_630	FAS_632	FAS_638	FAS_643	FAS_647	FAS_650	FAS_652	FAS_653	FAS_654	FAS_658	FAS_659	FAS_666	FAS_668	FAS_669	FAS_670	FAS_671	FAS_901	FAS_902	FAS_905	FAS_906	FAS_910	FAS_911	FAS_916
22.1357	12.7268	15.2392	2.88054	3.19377	14.7322	16.1775	-3.23307	15.7793	10.3269	7.87793	-3.64588	8.69158	13.8298	-4.21758	7.02889	-4.50657	6.14853	-2.4361	19.5469	12.1203	4.45175	10.11	10.958	6.04901	-13.6777	7.4972	2.9903	3.3093	-10.1038	9.9836	1.08567	4.96742	18.5752	7.51437	9.61613
4.60918	-5.77787	-2.7034	-10.1641	-3.17813	-2.94468	0.140541	-10.2529	-10.4092	-8.02004	-7.4328	-24.749	-5.26528	1.39072	-26.817	-3.60021	-11.6469	-0.968489	-11.8854	-1.00325	6.21316	-2.61234	-3.74537	-0.437424	-1.21633	-22.2547	-5.98546	-9.23504	-10.4993	-31.0793	-6.25316	-10.9884	-18.2237	-5.9473	-2.75746	1.59042

## Sheet: BL-hip-sagittal-excursion
FAS_324	FAS_331	FAS_601	FAS_602	FAS_603	FAS_604	FAS_605	FAS_606	FAS_608	FAS_611	FAS_616	FAS_617	FAS_623	FAS_630	FAS_632	FAS_638	FAS_643	FAS_647	FAS_650	FAS_652	FAS_653	FAS_654	FAS_658	FAS_659	FAS_666	FAS_668	FAS_669	FAS_670	FAS_671	FAS_901	FAS_902	FAS_905	FAS_906	FAS_910	FAS_911	FAS_916
1.85273	4.17376	-2.1631	-3.10088	3.97234	-6.82084	8.40268	-6.88591	-2.11632	1.65051	-2.91274	-0.291045	3.97043	-5.54128	2.88418	4.54132	7.08366	1.01572	-2.69872	-4.27956	10.3675	5.9778	-2.29043	16.7603	8.37173	-2.20045	1.3853	-7.62814	-2.80969	2.24367	3.02207	4.2429	4.90993	18.8952	1.89862	4.44059
86.3305	80.3189	95.2763	100.416	70.9851	93.705	65.7974	28.9167	83.7241	36.1981	39.8294	82.0993	73.9811	64.2333	51.7721	61.0814	59.6994	108.391	84.3663	70.747	81.552	86.6256	90.7812	125.742	46.6991	82.4734	82.2362	104.015	78.5032	92.761	94.7565	87.3773	58.3207	71.6662	97.6175	86.3524

## Sheet: FU-hip-sagittal-excursion
FAS_324	FAS_331	FAS_601	FAS_602	FAS_603	FAS_604	FAS_605	FAS_606	FAS_608	FAS_611	FAS_616	FAS_617	FAS_623	FAS_630	FAS_632	FAS_638	FAS_643	FAS_647	FAS_650	FAS_652	FAS_653	FAS_654	FAS_658	FAS_659	FAS_666	FAS_668	FAS_669	FAS_670	FAS_671	FAS_901	FAS_902	FAS_905	FAS_906	FAS_910	FAS_911	FAS_916
1.67753	-5.75253	-3.25027	-6.658	0.627759	-5.09537	0.350128	-11.8656	-13.7682	-8.50192	3.46051	-24.6624	-3.14425	9.59357	-19.9824	-0.85149	-8.98148	1.05281	-4.74369	0.189054	12.6468	2.69168	-2.67406	1.70011	8.70371	-19.3695	-6.04133	-1.28543	-14.42	-24.1261	3.5803	0.456345	-19.6071	-8.37331	1.34451	6.64599
81.2	68.9432	88.9566	76.3931	72.6986	76.3079	94.1842	35.1036	75.7358	68.8304	24.1079	51.8282	70.1266	47.6057	80.7401	52.9813	35.7303	66.7679	85.1487	103.007	90.3406	59.426	89.4512	54.1101	60.2185	19.842	68.7437	52.529	57.4162	74.293	65.7156	77.6688	72.5798	68.8532	70.8553	54.978

## Sheet: BL-hip-frontal-excursion
FAS_324	FAS_331	FAS_601	FAS_602	FAS_603	FAS_604	FAS_605	FAS_606	FAS_608	FAS_611	FAS_616	FAS_617	FAS_623	FAS_630	FAS_632	FAS_638	FAS_643	FAS_647	FAS_650	FAS_652	FAS_653	FAS_654	FAS_658	FAS_659	FAS_666	FAS_668	FAS_669	FAS_670	FAS_671	FAS_901	FAS_902	FAS_905	FAS_906	FAS_910	FAS_911	FAS_916
-17.2523	21.0981	-9.60911	-9.46842	-9.034	35.6959	22.0666	6.45022	-11.0448	18.8564	5.81886	13.9082	20.1092	-10.3456	-10.614	-12.6564	16.6344	-24.3873	25.7639	24.2334	16.0852	18.6115	-22.1415	-18.0775	-5.89867	7.51038	-7.29988	-11.4039	6.13407	19.0803	-16.2307	19.9645	9.10299	12.7577	14.3291	19.3455
-4.42457	7.52975	-4.52087	-2.70887	-3.91883	7.64557	8.50188	2.91135	-6.97618	9.81241	1.05974	6.04397	9.85837	-4.75227	-6.72051	-4.87846	6.97729	-8.46781	6.90097	6.80917	6.49569	6.61871	-6.32577	-7.48579	-3.91138	4.68408	-4.2704	-3.20885	2.30757	6.41531	-8.71027	4.91803	4.72721	7.32292	6.31886	9.40184

## Sheet: FU-hip-frontal-excursion
FAS_324	FAS_331	FAS_601	FAS_602	FAS_603	FAS_604	FAS_605	FAS_606	FAS_608	FAS_611	FAS_616	FAS_617	FAS_623	FAS_630	FAS_632	FAS_638	FAS_643	FAS_647	FAS_650	FAS_652	FAS_653	FAS_654	FAS_658	FAS_659	FAS_666	FAS_668	FAS_669	FAS_670	FAS_671	FAS_901	FAS_902	FAS_905	FAS_906	FAS_910	FAS_911	FAS_916
-17.3975	20.2044	-9.50777	-15.8756	-9.44503	19.8335	22.682	11.1614	-15.0045	17.6468	9.52943	8.17134	23.3873	-23.9571	-14.9196	-13.1779	4.59909	-21.828	32.9578	23.9157	14.7745	12.5019	-26.8945	-17.0989	-10.289	6.68934	-5.50012	-13.2609	11.4604	18.282	-21.488	12.7894	11.6748	12.561	16.6175	20.8131
-9.38725	6.65303	-5.52361	-5.25435	-3.44512	7.91833	9.135	5.72351	-8.4539	7.5337	3.60978	4.11146	8.9821	-7.49302	-2.23143	-2.89166	-11.4545	-6.26386	13.0775	7.65904	3.74903	3.25	-10.6894	-7.04486	-1.76949	1.31172	-2.00348	-7.39103	4.94096	5.54053	-8.66416	3.26791	3.84365	4.975	5.67644	9.21367

## Sheet: BL-hip-transverse-excursion
FAS_324	FAS_331	FAS_601	FAS_602	FAS_603	FAS_604	FAS_605	FAS_606	FAS_608	FAS_611	FAS_616	FAS_617	FAS_623	FAS_630	FAS_632	FAS_638	FAS_643	FAS_647	FAS_650	FAS_652	FAS_653	FAS_654	FAS_658	FAS_659	FAS_666	FAS_668	FAS_669	FAS_670	FAS_671	FAS_901	FAS_902	FAS_905	FAS_906	FAS_910	FAS_911	FAS_916
-8.81859	-10.8205	-1.65776	-2.26289	-6.80678	-29.4985	-6.92013	-0.757024	-5.75398	-14.5759	3.70691	-7.07414	-10.3841	-12.9381	-10.8514	-9.89346	-13.5732	-17.3511	-18.7883	-11.1125	-14.9014	-10.5055	-14.9982	-20.0066	-8.28997	-9.5017	-5.51372	-7.67428	-4.28224	-5.65091	-4.97383	-7.49428	-8.7646	-3.24276	-11.9824	-12.3788
-1.46252	0.772626	9.05767	8.47973	0.936402	-1.53273	6.10303	2.66954	8.83422	-0.973676	13.3938	1.8583	13.8029	5.9108	2.48217	-0.656391	-4.7279	21.3187	8.35899	1.81805	5.00617	5.92653	9.64762	-3.42908	3.38572	4.45277	4.23225	5.96704	-0.285567	19.8454	13.388	22.8791	4.76182	5.18822	7.93518	10.735

## Sheet: FU-hip-transverse-excursion
FAS_324	FAS_331	FAS_601	FAS_602	FAS_603	FAS_604	FAS_605	FAS_606	FAS_608	FAS_611	FAS_616	FAS_617	FAS_623	FAS_630	FAS_632	FAS_638	FAS_643	FAS_647	FAS_650	FAS_652	FAS_653	FAS_654	FAS_658	FAS_659	FAS_666	FAS_668	FAS_669	FAS_670	FAS_671	FAS_901	FAS_902	FAS_905	FAS_906	FAS_910	FAS_911	FAS_916
-13.2567	-12.1306	-8.1901	-11.8654	-9.28105	-19.0536	-3.72745	-13.0681	-17.1898	-8.81081	4.32797	-5.00938	-9.64814	-39.3969	-13.0957	-6.6094	-9.21293	-13.9525	-22.305	-14.1032	-9.2651	-8.28407	-12.9876	-13.6119	-14.469	-6.11577	-3.73521	-3.09144	-5.3635	-13.2417	-10.2672	-8.96972	-9.61413	-7.25415	-15.3094	-17.6046
5.3661	1.06991	6.74941	7.96009	4.63425	-1.46705	20.9262	-0.278294	10.9714	5.52531	14.9333	1.08475	11.01	-11.605	7.78818	0.643387	3.6775	3.2034	27.0331	13.3473	11.3159	4.30216	14.511	-7.05672	5.82676	1.57573	4.69993	11.2032	1.04794	22.669	17.313	15.9037	7.93783	5.83909	-4.04566	-1.88422

[truncated: 6 more sheets: BL-knee-sagittal-excursion, FU-knee-sagittal-excursion, BL-ankle-sagittal-excursion, FU-ankle-sagittal-excursion, BL-lumbar-sagittal-excursion, FU-lumbar-sagittal-excursion]
