# Supplementary material for: Squatting biomechanics following physiotherapist-led care or hip arthroscopy for femoroacetabular impingement syndrome: a secondary analysis from a randomised controlled trial
Source: PeerJ. 2024 Jun 24;12:e17567. doi: 10.7717/peerj.17567 (PMC11210460; doi:10.7717/peerj.17567)
Supplement: Supplemental Information 6 — Spatiotemporal and peak-to-peak joint excursion data at baseline and 12-months follow-up, and treatment group allocations. [file peerj-12-17567-s006.zip › dataset_2/spatiotemporal.xlsx]

## Sheet: overview
File contains spatiotemporal parameters data
Treatment groups: 1 = Personalised Hip Therapy, 2 = hip arthroscopy
Sessions: BL = baseline, FU = follow-up
Data are columns of representative trials for each participant during squat descent or ascent at baseline (BL) or 12-months follow-up (FU), as indicated by the sheet name

## Sheet: treatmentGroup
FAS_324	FAS_331	FAS_601	FAS_602	FAS_603	FAS_604	FAS_605	FAS_606	FAS_608	FAS_611	FAS_616	FAS_617	FAS_623	FAS_630	FAS_632	FAS_638	FAS_643	FAS_647	FAS_650	FAS_652	FAS_653	FAS_654	FAS_658	FAS_659	FAS_666	FAS_668	FAS_669	FAS_670	FAS_671	FAS_901	FAS_902	FAS_905	FAS_906	FAS_910	FAS_911	FAS_916
2	2	1	2	2	2	1	1	2	1	1	2	2	2	2	1	1	1	2	1	1	2	1	1	1	2	1	2	1	1	2	1	2	2	2	2

## Sheet: BL-squatDepth
FAS_324	FAS_331	FAS_601	FAS_602	FAS_603	FAS_604	FAS_605	FAS_606	FAS_608	FAS_611	FAS_616	FAS_617	FAS_623	FAS_630	FAS_632	FAS_638	FAS_643	FAS_647	FAS_650	FAS_652	FAS_653	FAS_654	FAS_658	FAS_659	FAS_666	FAS_668	FAS_669	FAS_670	FAS_671	FAS_901	FAS_902	FAS_905	FAS_906	FAS_910	FAS_911	FAS_916
52.5453	36.4688	44.8896	55.0997	39.6906	43.8905	38.8331	19.7793	34.0179	22.9419	26.778	47.3986	40.1469	34.5734	36.0154	29.952	24.9437	67.4128	61.7872	53.1555	44.4347	43.0268	59.6324	33.0811	29.511	39.4533	34.6634	56.6441	41.0358	70.1576	46.5493	74.0349	30.7503	20.5804	44.9159	55.5848

## Sheet: FU-squatDepth
FAS_324	FAS_331	FAS_601	FAS_602	FAS_603	FAS_604	FAS_605	FAS_606	FAS_608	FAS_611	FAS_616	FAS_617	FAS_623	FAS_630	FAS_632	FAS_638	FAS_643	FAS_647	FAS_650	FAS_652	FAS_653	FAS_654	FAS_658	FAS_659	FAS_666	FAS_668	FAS_669	FAS_670	FAS_671	FAS_901	FAS_902	FAS_905	FAS_906	FAS_910	FAS_911	FAS_916
40.4219	35.2688	53.8993	45.9625	50.2983	39.5434	48.37	24.0293	31.2374	32.4395	22.1612	41.8058	45.2032	27.5182	67.9517	26.3546	22.099	39.0574	66.0556	57.9504	55.0941	36.1373	55.5635	22.4263	38.43	31.5984	38.9419	38.2926	32.5381	82.4419	50.2174	67.6923	39.5939	27.3987	45.1952	32.11

## Sheet: BL-descentVelocity
FAS_324	FAS_331	FAS_601	FAS_602	FAS_603	FAS_604	FAS_605	FAS_606	FAS_608	FAS_611	FAS_616	FAS_617	FAS_623	FAS_630	FAS_632	FAS_638	FAS_643	FAS_647	FAS_650	FAS_652	FAS_653	FAS_654	FAS_658	FAS_659	FAS_666	FAS_668	FAS_669	FAS_670	FAS_671	FAS_901	FAS_902	FAS_905	FAS_906	FAS_910	FAS_911	FAS_916
0.385357	0.364771	0.304024	0.251744	0.291225	0.28623	0.290661	0.172751	0.108863	0.191561	0.152223	0.238035	0.239473	0.183352	0.134279	0.131113	0.130155	0.150046	0.274718	0.257588	0.218565	0.155244	0.305383	0.154989	0.186153	0.199101	0.143431	0.177715	0.253338	0.27716	0.283096	0.255461	0.249327	0.149172	0.278885	0.322862

## Sheet: FU-descentVelocity
FAS_324	FAS_331	FAS_601	FAS_602	FAS_603	FAS_604	FAS_605	FAS_606	FAS_608	FAS_611	FAS_616	FAS_617	FAS_623	FAS_630	FAS_632	FAS_638	FAS_643	FAS_647	FAS_650	FAS_652	FAS_653	FAS_654	FAS_658	FAS_659	FAS_666	FAS_668	FAS_669	FAS_670	FAS_671	FAS_901	FAS_902	FAS_905	FAS_906	FAS_910	FAS_911	FAS_916
0.283847	0.267613	0.369877	0.17867	0.314666	0.159282	0.301861	0.159949	0.0984225	0.156175	0.109211	0.146798	0.221178	0.153261	0.199744	0.0849127	0.149685	0.141627	0.172258	0.254347	0.214626	0.24061	0.3129	0.135188	0.231219	0.160915	0.236979	0.154439	0.208384	0.36825	0.26911	0.144601	0.137734	0.196213	0.285281	0.1761

## Sheet: BL-ascentVelocity
FAS_324	FAS_331	FAS_601	FAS_602	FAS_603	FAS_604	FAS_605	FAS_606	FAS_608	FAS_611	FAS_616	FAS_617	FAS_623	FAS_630	FAS_632	FAS_638	FAS_643	FAS_647	FAS_650	FAS_652	FAS_653	FAS_654	FAS_658	FAS_659	FAS_666	FAS_668	FAS_669	FAS_670	FAS_671	FAS_901	FAS_902	FAS_905	FAS_906	FAS_910	FAS_911	FAS_916
-0.420116	-0.313988	-0.390509	-0.366844	-0.417489	-0.351424	-0.263665	-0.147777	-0.118462	-0.189501	-0.22323	-0.283811	-0.27947	-0.227149	-0.165153	-0.252192	-0.23269	-0.233956	-0.335771	-0.294248	-0.25706	-0.306159	-0.358153	-0.200218	-0.214406	-0.204111	-0.194168	-0.256327	-0.25354	-0.3507	-0.404205	-0.433544	-0.314511	-0.128262	-0.466537	-0.345787

## Sheet: FU-ascentVelocity
FAS_324	FAS_331	FAS_601	FAS_602	FAS_603	FAS_604	FAS_605	FAS_606	FAS_608	FAS_611	FAS_616	FAS_617	FAS_623	FAS_630	FAS_632	FAS_638	FAS_643	FAS_647	FAS_650	FAS_652	FAS_653	FAS_654	FAS_658	FAS_659	FAS_666	FAS_668	FAS_669	FAS_670	FAS_671	FAS_901	FAS_902	FAS_905	FAS_906	FAS_910	FAS_911	FAS_916
-0.299367	-0.235208	-0.418541	-0.284391	-0.411763	-0.244851	-0.264273	-0.145477	-0.0961412	-0.185954	-0.156295	-0.189209	-0.277414	-0.175908	-0.289735	-0.156232	-0.20624	-0.161855	-0.225295	-0.268535	-0.307258	-0.287452	-0.358509	-0.136754	-0.266267	-0.178063	-0.246182	-0.222873	-0.194988	-0.396225	-0.361736	-0.243389	-0.165307	-0.18996	-0.373859	-0.166522
