# Supplementary material for: Squatting biomechanics following physiotherapist-led care or hip arthroscopy for femoroacetabular impingement syndrome: a secondary analysis from a randomised controlled trial
Source: PeerJ. 2024 Jun 24;12:e17567. doi: 10.7717/peerj.17567 (PMC11210460; doi:10.7717/peerj.17567)
Supplement: Supplemental Information 7 — Participant characteristic data at baseline and 12-months follow-up, and treatment group allocations. [file peerj-12-17567-s007.zip]

Archive with 1 entries (1 files):
- dataset_3/participantInformation.xlsx
