# Supplementary material for: Squatting biomechanics following physiotherapist-led care or hip arthroscopy for femoroacetabular impingement syndrome: a secondary analysis from a randomised controlled trial
Source: PeerJ. 2024 Jun 24;12:e17567. doi: 10.7717/peerj.17567 (PMC11210460; doi:10.7717/peerj.17567)
Supplement: Supplemental Information 7 — Participant characteristic data at baseline and 12-months follow-up, and treatment group allocations. [file peerj-12-17567-s007.zip › dataset_3/participantInformation.xlsx]

## Sheet: overview
File contains participant information data
Treatment groups: 1 = Personalised Hip Therapy, 2 = hip arthroscopy
Sessions: BL = baseline, FU = follow-up
Data are columns for each participant at baseline (BL) or 12-months follow-up (FU), as indicated by the sheet name

## Sheet: treatmentGroup
FAS_324	FAS_331	FAS_601	FAS_602	FAS_603	FAS_604	FAS_605	FAS_606	FAS_608	FAS_611	FAS_616	FAS_617	FAS_623	FAS_630	FAS_632	FAS_638	FAS_643	FAS_647	FAS_650	FAS_652	FAS_653	FAS_654	FAS_658	FAS_659	FAS_666	FAS_668	FAS_669	FAS_670	FAS_671	FAS_901	FAS_902	FAS_905	FAS_906	FAS_910	FAS_911	FAS_916
2	2	1	2	2	2	1	1	2	1	1	2	2	2	2	1	1	1	2	1	1	2	1	1	1	2	1	2	1	1	2	1	2	2	2	2

## Sheet: BL-weight
FAS_324	FAS_331	FAS_601	FAS_602	FAS_603	FAS_604	FAS_605	FAS_606	FAS_608	FAS_611	FAS_616	FAS_617	FAS_623	FAS_630	FAS_632	FAS_638	FAS_643	FAS_647	FAS_650	FAS_652	FAS_653	FAS_654	FAS_658	FAS_659	FAS_666	FAS_668	FAS_669	FAS_670	FAS_671	FAS_901	FAS_902	FAS_905	FAS_906	FAS_910	FAS_911	FAS_916
65.3	84.6	64.35	72.3	73.15	76.4	77.9	75.3	65	66.8	78.4	52.3	59.35	94	55.3	77.2	75.5	74.4	88.15	82.8	103.3	74.6	95.95	81	80	51.8	68.5	73.2	67.98	56.7	88	69.85	56.6	78.3	86	93.3

## Sheet: FU-weight
FAS_324	FAS_331	FAS_601	FAS_602	FAS_603	FAS_604	FAS_605	FAS_606	FAS_608	FAS_611	FAS_616	FAS_617	FAS_623	FAS_630	FAS_632	FAS_638	FAS_643	FAS_647	FAS_650	FAS_652	FAS_653	FAS_654	FAS_658	FAS_659	FAS_666	FAS_668	FAS_669	FAS_670	FAS_671	FAS_901	FAS_902	FAS_905	FAS_906	FAS_910	FAS_911	FAS_916
70.3	87.25	65.9	71.6	71.6	76.4	75.55	78.4	68	68.5	82.6	50.6	60.8	97.5	57.7	81.65	75.4	74.65	88.25	81.35	99.7	77.88	97	84.25	83.1	51.65	67.6	78.55	62.9	58.55	89.3	73.7	56	70.8	83.9	97

## Sheet: BL-bmi
FAS_324	FAS_331	FAS_601	FAS_602	FAS_603	FAS_604	FAS_605	FAS_606	FAS_608	FAS_611	FAS_616	FAS_617	FAS_623	FAS_630	FAS_632	FAS_638	FAS_643	FAS_647	FAS_650	FAS_652	FAS_653	FAS_654	FAS_658	FAS_659	FAS_666	FAS_668	FAS_669	FAS_670	FAS_671	FAS_901	FAS_902	FAS_905	FAS_906	FAS_910	FAS_911	FAS_916
19.9322	30.3345	20.3099	22.3148	22.2055	22.9386	25.1485	25.4529	21.8442	23.3885	25.0247	21.769	20.2968	25.5523	19.8286	25.2082	26.0632	22.7099	26.7589	25.1626	29.3831	21.6796	31.8747	23.7954	24.4193	19.0266	23.344	22.319	23.8017	20.6758	26.1343	21.6789	20.7897	29.1121	25.5403	26.9684

## Sheet: FU-bmi
FAS_324	FAS_331	FAS_601	FAS_602	FAS_603	FAS_604	FAS_605	FAS_606	FAS_608	FAS_611	FAS_616	FAS_617	FAS_623	FAS_630	FAS_632	FAS_638	FAS_643	FAS_647	FAS_650	FAS_652	FAS_653	FAS_654	FAS_658	FAS_659	FAS_666	FAS_668	FAS_669	FAS_670	FAS_671	FAS_901	FAS_902	FAS_905	FAS_906	FAS_910	FAS_911	FAS_916
21.4584	31.2847	20.7991	22.0988	21.735	22.9386	24.3899	26.5008	22.8523	23.9838	26.3653	21.0614	20.7927	26.5038	20.6892	26.6612	26.0287	22.7862	26.7893	24.722	28.3591	22.6328	32.2235	24.7501	25.3655	18.9715	23.0373	23.9502	22.023	21.3504	26.5204	22.8738	20.5693	26.3236	24.9167	28.0379

## Sheet: BL-age
FAS_324	FAS_331	FAS_601	FAS_602	FAS_603	FAS_604	FAS_605	FAS_606	FAS_608	FAS_611	FAS_616	FAS_617	FAS_623	FAS_630	FAS_632	FAS_638	FAS_643	FAS_647	FAS_650	FAS_652	FAS_653	FAS_654	FAS_658	FAS_659	FAS_666	FAS_668	FAS_669	FAS_670	FAS_671	FAS_901	FAS_902	FAS_905	FAS_906	FAS_910	FAS_911	FAS_916
20.9	41.5	44.8	25.4	41.6	23.1	25.7	31	31.2	17.2	38.1	20.9	37.8	23.6	24.5	51.7	25.5	24.3	34.6	40	26.9	60.4	32.3	16.7	42.1	46.6	36.6	39.4	34.8	37.3	44	28.7	51.3	26.1	17.7	33.1

## Sheet: FU-age
FAS_324	FAS_331	FAS_601	FAS_602	FAS_603	FAS_604	FAS_605	FAS_606	FAS_608	FAS_611	FAS_616	FAS_617	FAS_623	FAS_630	FAS_632	FAS_638	FAS_643	FAS_647	FAS_650	FAS_652	FAS_653	FAS_654	FAS_658	FAS_659	FAS_666	FAS_668	FAS_669	FAS_670	FAS_671	FAS_901	FAS_902	FAS_905	FAS_906	FAS_910	FAS_911	FAS_916
21.9137	42.6014	45.8356	26.4795	42.5425	24.2699	26.626	31.8877	32.2082	18.1041	39.1137	22.0425	38.8027	24.5781	25.5	52.6863	26.3247	25.3493	35.6904	40.9616	27.8616	61.3452	33.2452	17.7411	42.9575	47.7123	37.5014	40.6055	35.7973	38.3137	44.9205	29.5384	52.2945	27.037	18.426	34.1356

## Sheet: BL-testdate
FAS_324	FAS_331	FAS_601	FAS_602	FAS_603	FAS_604	FAS_605	FAS_606	FAS_608	FAS_611	FAS_616	FAS_617	FAS_623	FAS_630	FAS_632	FAS_638	FAS_643	FAS_647	FAS_650	FAS_652	FAS_653	FAS_654	FAS_658	FAS_659	FAS_666	FAS_668	FAS_669	FAS_670	FAS_671	FAS_901	FAS_902	FAS_905	FAS_906	FAS_910	FAS_911	FAS_916
52	57	54	56	49	61	48	46	52	47	52	59	52	51	52	51	43	54	56	50	50	49	49	54	44	58	47	62	52	52	48	43	51	48	37	54

## Sheet: BL-height
FAS_324	FAS_331	FAS_601	FAS_602	FAS_603	FAS_604	FAS_605	FAS_606	FAS_608	FAS_611	FAS_616	FAS_617	FAS_623	FAS_630	FAS_632	FAS_638	FAS_643	FAS_647	FAS_650	FAS_652	FAS_653	FAS_654	FAS_658	FAS_659	FAS_666	FAS_668	FAS_669	FAS_670	FAS_671	FAS_901	FAS_902	FAS_905	FAS_906	FAS_910	FAS_911	FAS_916
1.81	1.67	1.78	1.8	1.815	1.825	1.76	1.72	1.725	1.69	1.77	1.55	1.71	1.918	1.67	1.75	1.702	1.81	1.815	1.814	1.875	1.855	1.735	1.845	1.81	1.65	1.713	1.811	1.69	1.656	1.835	1.795	1.65	1.64	1.835	1.86

[truncated: 13 more sheets: BL-sex, BL-morphology, BL-alpha, FU-alpha, BL-lcea, FU-lcea, BL-hoos, FU-hoos, BL-squat, FU-squat, BL-ucla, BL-ihot, FU-ihot]
